# Supplementary material for: Metabolic pathways for the whole community
Source: BMC Genomics. 2014 Jul 22;15(1):619. doi: 10.1186/1471-2164-15-619 (PMC4137073; doi:10.1186/1471-2164-15-619)
Supplement: Supplementary file 2 — Additional file 2: Summary of candidate pathways that are potentially distributed by set-difference analysis. (XLS 30 KB) [file 12864_2014_6353_MOESM2_ESM.xls]

## Sheet: Sheet1
Additional File 2. Summary of candidate pathways that are potentially distributed by set-difference analysis.
Pathway ID	Pathway Name	Sample	Class1	Class2
ARG-GLU-PWY	arginine degradation VII (arginase 3 pathway)	AB	Degradation	Amino-Acid-Degradation
PWY-4321	glutamate degradation IV	AB	Degradation	Amino-Acid-Degradation
GLUCARDEG-PWY	D-glucarate degradation I	AB	Degradation	SECONDARY-METABOLITE-DEGRADATION
PWY-5041	S-adenosyl-L-methionine cycle II	AB	Biosynthesis	Amino-Acid-Biosynthesis
PWY-6588	pyruvate fermentation to acetone	AC	Energy-Metabolism	Fermentation
PWY-6587	pyruvate fermentation to ethanol III	AH	Energy-Metabolism	Fermentation
ARG-GLU-PWY	arginine degradation VII (arginase 3 pathway)	AH	Degradation	Amino-Acid-Degradation
PWY0-823	arginine degradation III (arginine decarboxylase/agmatinase pathway)	AH	Degradation	Amino-Acid-Degradation
PWY-5927	(4S)-carveol and (4S)-dihydrocarveol degradation	AH	Degradation	SECONDARY-METABOLITE-DEGRADATION
PWY-6562	norspermidine biosynthesis	AH	Biosynthesis	None
PWY-761	rhizobactin 1021 biosynthesis	AH	Biosynthesis	None
PWY-5677	succinate fermentation to butyrate	BC	Energy-Metabolism	Fermentation
PWY490-4	asparagine biosynthesis III (tRNA-dependent)	BC	Biosynthesis	Amino-Acid-Biosynthesis
PWY3O-450	phosphatidylcholine biosynthesis I	BC	Biosynthesis	Lipid-Biosynthesis
PWY4FS-2	phosphatidylcholine biosynthesis II	BC	Biosynthesis	Lipid-Biosynthesis
PWY-6352	3-phosphoinositide biosynthesis	BC	Biosynthesis	Lipid-Biosynthesis
PWY-3561	choline biosynthesis III	BC	Biosynthesis	Lipid-Biosynthesis
PWY-6587	pyruvate fermentation to ethanol III	BH	Energy-Metabolism	Fermentation
PWY-6583	pyruvate fermentation to butanol I	BH	Energy-Metabolism	Fermentation
PWY-5280	lysine degradation IV	BH	Degradation	Amino-Acid-Degradation
PWY-6328	lysine degradation X	BH	Degradation	Amino-Acid-Degradation
LYSDEGII-PWY	lysine degradation III	BH	Degradation	Amino-Acid-Degradation
PROTOCATECHUATE-ORTHO-CLEAVAGE-PWY	protocatechuate degradation II (ortho-cleavage pathway)	BH	Degradation	AROMATIC-COMPOUNDS-DEGRADATION
PWY490-4	asparagine biosynthesis III (tRNA-dependent)	BH	Biosynthesis	Amino-Acid-Biosynthesis
PWY3O-450	phosphatidylcholine biosynthesis I	BH	Biosynthesis	Lipid-Biosynthesis
PWY4FS-2	phosphatidylcholine biosynthesis II	BH	Biosynthesis	Lipid-Biosynthesis
PWY-6352	3-phosphoinositide biosynthesis	BH	Biosynthesis	Lipid-Biosynthesis
PWY-3561	choline biosynthesis III	BH	Biosynthesis	Lipid-Biosynthesis
PWY-6587	pyruvate fermentation to ethanol III	CH	Energy-Metabolism	Fermentation
PWY0-1295	pyrimidine ribonucleosides degradation I	CH	Degradation	NUCLEO-DEG
