# Supplementary material for: Metabolic pathways for the whole community
Source: BMC Genomics. 2014 Jul 22;15(1):619. doi: 10.1186/1471-2164-15-619 (PMC4137073; doi:10.1186/1471-2164-15-619)
Supplement: Supplementary file 4 — Additional file 4: Summary table of the 840 post-QC predicted pathways and CDS counts for the Hawaii Ocean Time-series samples. (XLS 183 KB) [file 12864_2014_6353_MOESM4_ESM.xls]

## Sheet: Post QC Predicted Pathways
Additional File 4. Summary table of the 840 post-QC predicted pathways and CDS counts for the Hawaii Ocean Time-series samples.
Pathway ID	Pathway Name	Class1	Class2	HOT 25m (DNA)	HOT 25m (RNA)	HOT 75m (DNA)	HOT 75m (RNA)	HOT 110m (DNA)	HOT 110m (RNA)	HOT 500m (DNA)	HOT 500m (RNA)
PWY-5986	ammonium transport	Transport-Pathways	None	183	2244	256	2446	188	336	246	222
PWY-6137	copper transport II	Transport-Pathways	None	142	19	191	0	86	0	203	16
ENTNER-DOUDOROFF-PWY	Entner-Doudoroff pathway I	Energy-Metabolism	None	58	20	38	10	20	0	19	0
PWY-5741	ethylmalonyl pathway	Energy-Metabolism	None	347	115	357	72	0	0	1129	0
PWY-5723	Rubisco shunt	Energy-Metabolism	None	1700	719	1845	331	1287	181	2610	126
PWY-5197	lactate biosynthesis (archaea)	Energy-Metabolism	None	0	0	256	0	194	0	471	0
PWY-6728	methylaspartate cycle	Energy-Metabolism	None	0	0	0	0	0	0	5281	0
P105-PWY	TCA cycle IV (2-oxoglutarate decarboxylase)	Energy-Metabolism	TCA-VARIANTS	2208	679	2161	382	1794	153	4157	297
PWY-5913	TCA cycle VI (obligate autotrophs)	Energy-Metabolism	TCA-VARIANTS	3222	707	3366	433	2538	176	5595	322
REDCITCYC	TCA cycle III (helicobacter)	Energy-Metabolism	TCA-VARIANTS	1415	299	1489	173	1132	92	2719	208
PWY-5690	TCA cycle II (eukaryotic)	Energy-Metabolism	TCA-VARIANTS	1457	357	1484	211	1196	0	2947	190
PWY-6969	TCA cycle V (2-oxoglutarate:ferredoxin oxidoreductase)	Energy-Metabolism	TCA-VARIANTS	2200	697	2191	401	1872	157	4611	348
TCA	TCA cycle I (prokaryotic)	Energy-Metabolism	TCA-VARIANTS	1810	411	1867	238	1458	117	3352	215
PWY-5046	branched-chain alpha-keto acid dehydrogenase complex	Energy-Metabolism	Respiration	442	76	381	46	373	28	839	51
ANARESP1-PWY	respiration (anaerobic)	Energy-Metabolism	Respiration	2056	394	2260	237	1565	138	3330	206
PWY0-1353	succinate to cytochrome bd oxidase electron transfer	Energy-Metabolism	Respiration	106	38	97	0	84	0	173	10
PWY0-1334	NADH to cytochrome bd oxidase electron transfer	Energy-Metabolism	Respiration	2041	411	2097	0	1777	133	4154	141
PWY-5084	2-ketoglutarate dehydrogenase complex	Energy-Metabolism	Respiration	743	168	705	101	586	35	979	56
PWY0-1329	succinate to cytochrome bo oxidase electron transfer	Energy-Metabolism	Respiration	108	38	97	0	86	0	176	0
PWY0-1335	NADH to cytochrome bo oxidase electron transfer	Energy-Metabolism	Respiration	2043	411	2097	0	1779	0	4157	0
PWY-3781	aerobic respiration (cytochrome c)	Energy-Metabolism	Respiration	3163	1254	3154	936	2615	354	5862	297
PWY-6529	chlorate reduction	Energy-Metabolism	Respiration	0	0	0	0	0	0	64	0
PWY-6530	perchlorate reduction	Energy-Metabolism	Respiration	0	0	0	0	0	0	61	0
PWY-241	C4 photosynthetic carbon assimilation cycle	Energy-Metabolism	Photosynthesis	701	82	778	50	549	23	1156	32
PWY-101	photosynthesis light reactions	Energy-Metabolism	Photosynthesis	325	207	305	117	195	82	254	0
PWY-181	photorespiration	Energy-Metabolism	Photosynthesis	0	127	0	91	0	0	1041	0
P21-PWY	pentose phosphate pathway (partial)	Energy-Metabolism	Pentose-Phosphate-Cycle	592	131	603	73	433	49	1079	60
OXIDATIVEPENT-PWY	pentose phosphate pathway (oxidative branch)	Energy-Metabolism	Pentose-Phosphate-Cycle	185	30	190	28	101	20	92	14
NONOXIPENT-PWY	pentose phosphate pathway (non-oxidative branch)	Energy-Metabolism	Pentose-Phosphate-Cycle	840	183	868	144	676	108	1466	80
PWY-6118	glycerol-3-phosphate shuttle	Energy-Metabolism	OTHER-ENERGY	150	24	130	20	88	0	294	11
PWY66-367	ketogenesis	Energy-Metabolism	OTHER-ENERGY	222	110	234	67	235	28	792	66
PWY66-368	ketolysis	Energy-Metabolism	OTHER-ENERGY	202	97	213	57	197	0	621	60
PWY-5250	methanogenesis from trimethylamine	Energy-Metabolism	METHANOGENESIS	48	20	37	0	30	0	319	12
METHANOGENESIS-PWY	methanogenesis from CO2	Energy-Metabolism	METHANOGENESIS	25	16	35	10	41	0	202	0
METH-ACETATE-PWY	methanogenesis from acetate	Energy-Metabolism	METHANOGENESIS	111	24	135	16	103	0	197	0
PWY-6758	hydrogen production II	Energy-Metabolism	Hydrogen-Production	63	11	63	0	42	0	71	0
PWY-6785	hydrogen production VIII	Energy-Metabolism	Hydrogen-Production	159	178	182	94	85	50	55	0
PWY-6780	hydrogen production VI	Energy-Metabolism	Hydrogen-Production	96	116	124	77	125	22	741	110
N2FIX-PWY	nitrogen fixation	Energy-Metabolism	Hydrogen-Production	30	28	29	0	15	17	0	0
PWY-6772	hydrogen production V	Energy-Metabolism	Hydrogen-Production	0	0	0	0	0	0	38	0
ANAGLYCOLYSIS-PWY	glycolysis III (glucokinase)	Energy-Metabolism	GLYCOLYSIS-VARIANTS	1962	330	2015	214	1404	139	2778	145
PWY-1042	glycolysis IV (plant cytosol)	Energy-Metabolism	GLYCOLYSIS-VARIANTS	1745	309	1821	210	1275	133	2537	127
GLYCOLYSIS	glycolysis I	Energy-Metabolism	GLYCOLYSIS-VARIANTS	2075	366	2103	240	1460	154	3032	187
PWY-5481	pyruvate fermentation to lactate	Energy-Metabolism	Fermentation	15	0	12	0	13	0	49	0
PWY-6587	pyruvate fermentation to ethanol III	Energy-Metabolism	Fermentation	233	76	225	58	196	0	852	107
CENTFERM-PWY	pyruvate fermentation to butanoate	Energy-Metabolism	Fermentation	1029	411	949	294	928	0	2835	354
PWY-6588	pyruvate fermentation to acetone	Energy-Metabolism	Fermentation	184	91	203	57	0	0	707	0
PWY-5768	pyruvate fermentation to acetate VIII	Energy-Metabolism	Fermentation	51	26	62	18	50	0	145	0
P108-PWY	pyruvate fermentation to propionate I	Energy-Metabolism	Fermentation	602	105	626	62	548	42	1757	101
P122-PWY	heterolactic fermentation	Energy-Metabolism	Fermentation	2282	365	2345	264	1694	124	3549	192
FERMENTATION-PWY	mixed acid fermentation	Energy-Metabolism	Fermentation	2237	452	2381	275	1723	129	3925	249
PWY-5486	pyruvate fermentation to ethanol II	Energy-Metabolism	Fermentation	201	51	179	41	166	0	619	41
PWY-5677	succinate fermentation to butyrate	Energy-Metabolism	Fermentation	276	149	274	130	258	24	846	145
PWY-6583	pyruvate fermentation to butanol I	Energy-Metabolism	Fermentation	1215	465	1119	335	1082	0	3433	395
PWY-5482	pyruvate fermentation to acetate II	Energy-Metabolism	Fermentation	104	0	122	0	0	0	130	0
PWY-6389	(S)-acetoin biosynthesis	Energy-Metabolism	Fermentation	0	0	0	0	433	0	1328	134
PWY-5938	(R)-acetoin biosynthesis I	Energy-Metabolism	Fermentation	0	0	0	0	432	0	1327	0
PWY-5939	(R)-acetoin biosynthesis II	Energy-Metabolism	Fermentation	0	0	0	0	432	0	0	0
PWY-6392	meso-butanediol biosynthesis II	Energy-Metabolism	Fermentation	0	0	0	0	0	0	11	0
PWY-6390	(S,S)-butanediol biosynthesis	Energy-Metabolism	Fermentation	0	0	0	0	0	0	18	0
PWY-5480	pyruvate fermentation to ethanol I	Energy-Metabolism	Fermentation	0	0	0	0	0	0	740	0
PWY-6391	meso-butanediol biosynthesis I	Energy-Metabolism	Fermentation	0	0	0	0	0	0	11	0
PWY-5951	(R,R)-butanediol biosynthesis	Energy-Metabolism	Fermentation	0	0	0	0	0	0	11	0
PWY-5382	hydrogen oxidation II (aerobic, NAD)	Energy-Metabolism	CHEMOAUTOTROPHIC-ENERGY-METABOLISM	63	11	63	0	42	0	71	0
PWY-1881	formate oxidation to CO2	Energy-Metabolism	CHEMOAUTOTROPHIC-ENERGY-METABOLISM	177	230	185	136	192	51	743	162
PWY-5172	acetyl-CoA biosynthesis III (from citrate)	Energy-Metabolism	Acetyl-CoA-Biosynthesis	0	0	0	0	0	0	11	0
CYANCAT-PWY	cyanate degradation	Detoxification	None	13	0	15	0	16	0	20	0
PWY-6502	oxidized GTP and dGTP detoxification	Detoxification	None	14	0	16	0	0	0	39	0
PWY-6842	glutathione-mediated detoxification II	Detoxification	None	485	68	467	71	292	14	426	21
PWY-6646	fluoroacetate degradation	Detoxification	None	16	0	10	0	14	0	52	0
DETOX1-PWY	superoxide radicals degradation	Detoxification	None	329	206	275	91	239	59	361	43
P641-PWY	phenylmercury acetate degradation	Detoxification	Mercury-Detoxification	34	14	36	0	17	0	79	0
PWY-4202	arsenate detoxification I (glutaredoxin)	Detoxification	Arsenate-Detoxification	73	0	71	0	64	0	122	0
PWY-6421	arsenate detoxification III (mycothiol)	Detoxification	Arsenate-Detoxification	0	0	0	0	0	0	27	0
PWY0-1299	arginine dependent acid resistance	Detoxification	Acid-Resistance	105	0	180	0	63	0	73	0
PWY0-1305	glutamate dependent acid resistance	Detoxification	Acid-Resistance	0	0	13	0	0	0	17	0
MGLDLCTANA-PWY	methylglyoxal degradation VI	Detoxification	Methylglyoxal-Detoxification	248	68	263	35	191	0	525	29
PWY-5386	methylglyoxal degradation I	Detoxification	Methylglyoxal-Detoxification	239	27	240	18	192	0	430	18
PWY-5458	methylglyoxal degradation V	Detoxification	Methylglyoxal-Detoxification	375	95	410	60	330	13	684	32
PWY-6814	acidification and chitin degradation (in carnivorous plants)	Degradation	None	0	0	17	0	0	0	0	0
PWY-6948	sitosterol degradation to androstenedione	Degradation	Steroids-Degradation	419	195	0	112	372	34	0	91
PWY-6945	cholesterol degradation to androstenedione I (cholesterol oxidase)	Degradation	Steroids-Degradation	762	259	721	159	646	47	1611	120
PWY-6944	androstenedione degradation	Degradation	Steroids-Degradation	609	145	576	93	529	35	1263	82
PWY-6943	testosterone and androsterone degradation to androstendione	Degradation	Steroids-Degradation	0	0	0	0	0	0	15	0
PWY-6946	cholesterol degradation to androstenedione II (cholesterol dehydrogenase)	Degradation	Steroids-Degradation	0	259	0	159	0	47	0	120
LARABITOLUTIL-PWY	xylitol degradation	Degradation	SECONDARY-METABOLITE-DEGRADATION	98	0	139	0	67	0	51	0
GLUCUROCAT-PWY	beta-D-glucuronide and D-glucuronate degradation	Degradation	SECONDARY-METABOLITE-DEGRADATION	82	13	54	0	51	0	96	0
RIBITOLUTIL-PWY	ribitol degradation	Degradation	SECONDARY-METABOLITE-DEGRADATION	141	0	130	0	91	0	200	13
PWY-3121	linamarin degradation	Degradation	SECONDARY-METABOLITE-DEGRADATION	162	15	143	10	76	0	151	0
GLUAMCAT-PWY	N-acetylglucosamine degradation I	Degradation	SECONDARY-METABOLITE-DEGRADATION	25	0	21	0	51	0	119	0
GALACTCAT-PWY	D-galactonate degradation	Degradation	SECONDARY-METABOLITE-DEGRADATION	26	0	18	0	28	0	161	0
DHGLUCONATE-PYR-CAT-PWY	glucose degradation (oxidative)	Degradation	SECONDARY-METABOLITE-DEGRADATION	215	40	169	33	164	14	568	58
GLUCARDEG-PWY	D-glucarate degradation I	Degradation	SECONDARY-METABOLITE-DEGRADATION	71	0	72	0	81	0	247	0
PWY0-1261	1,6-anhydro-N-acetylmuramic acid recycling	Degradation	SECONDARY-METABOLITE-DEGRADATION	84	0	68	0	125	0	122	0
P562-PWY	myo-inositol degradation	Degradation	SECONDARY-METABOLITE-DEGRADATION	239	43	186	21	173	0	357	11
PWY-4702	phytate degradation I	Degradation	SECONDARY-METABOLITE-DEGRADATION	176	11	161	0	134	0	292	0
GALACTUROCAT-PWY	D-galacturonate degradation I	Degradation	SECONDARY-METABOLITE-DEGRADATION	79	21	65	0	44	0	101	0
PWY-6672	cis-genanyl-CoA degradation	Degradation	SECONDARY-METABOLITE-DEGRADATION	379	0	439	0	313	0	760	0
PWY-6002	lotaustralin degradation	Degradation	SECONDARY-METABOLITE-DEGRADATION	162	15	143	10	76	0	151	0
GALACTARDEG-PWY	D-galactarate degradation I	Degradation	SECONDARY-METABOLITE-DEGRADATION	139	41	117	31	138	0	323	38
IDNCAT-PWY	L-idonate degradation	Degradation	SECONDARY-METABOLITE-DEGRADATION	17	0	12	0	18	0	81	0
PWY-6497	D-galactarate degradation II	Degradation	SECONDARY-METABOLITE-DEGRADATION	97	28	71	14	84	0	140	0
PWY-6507	5-dehydro-4-deoxy-D-glucuronate degradation	Degradation	SECONDARY-METABOLITE-DEGRADATION	91	10	53	0	45	0	73	0
PWY-6499	D-glucarate degradation II	Degradation	SECONDARY-METABOLITE-DEGRADATION	0	0	26	0	27	0	64	0
PWY-5927	(4S)-carveol and (4S)-dihydrocarveol degradation	Degradation	SECONDARY-METABOLITE-DEGRADATION	0	0	0	0	0	0	18	0
DARABITOLUTIL-PWY	D-arabitol degradation	Degradation	SECONDARY-METABOLITE-DEGRADATION	0	0	0	0	0	0	42	0
PWY-6491	D-galacturonate degradation III	Degradation	SECONDARY-METABOLITE-DEGRADATION	0	0	0	0	0	0	29	0
P601-PWY	D-camphor degradation	Degradation	SECONDARY-METABOLITE-DEGRADATION	0	0	0	0	0	0	466	0
PWY-4101	sorbitol degradation I	Degradation	SECONDARY-METABOLITE-DEGRADATION	0	0	0	0	0	0	104	18
PWY-5525	D-glucuronate degradation I	Degradation	SECONDARY-METABOLITE-DEGRADATION	0	0	0	0	0	0	22	0
PWY-5924	limonene degradation II (L-limonene)	Degradation	SECONDARY-METABOLITE-DEGRADATION	0	0	0	0	0	0	63	0
PWY-6018	seed germination protein turnover	Degradation	Protein-Degradation	290	48	303	30	224	12	446	17
PWY-5988	wound-induced proteolysis I	Degradation	Protein-Degradation	290	48	303	30	224	12	446	17
PWY66-201	nicotine degradation II	Degradation	Other-Degradation	44	14	40	11	46	0	137	0
P221-PWY	octane oxidation	Degradation	Other-Degradation	740	344	726	212	557	28	1395	54
P181-PWY	nicotine degradation I	Degradation	Other-Degradation	18	28	14	12	26	0	167	42
PWY-5744	glyoxylate assimilation	Degradation	Other-Degradation	524	84	563	48	371	0	610	29
P621-PWY	nylon-6 oligomer degradation	Degradation	Other-Degradation	61	0	59	0	34	0	75	0
PWY-723	alkylnitronates degradation	Degradation	Other-Degradation	126	34	101	17	78	0	179	197
P161-PWY	acetylene degradation	Degradation	Other-Degradation	335	96	336	67	283	0	878	52
P344-PWY	acrylonitrile degradation	Degradation	Other-Degradation	118	33	99	21	107	0	367	28
PWY-4061	glutathione-mediated detoxification	Degradation	Other-Degradation	485	68	466	71	292	14	425	21
7ALPHADEHYDROX-PWY	cholate degradation (bacteria, anaerobic)	Degradation	Other-Degradation	0	0	10	0	0	0	17	0
PWY66-221	nicotine degradation III	Degradation	Other-Degradation	0	0	0	0	11	0	17	0
PWY-743	thiocyanate degradation II	Degradation	Other-Degradation	0	0	0	0	0	0	21	0
PWY-6518	glycocholate metabolism (bacteria)	Degradation	Other-Degradation	0	0	0	0	0	0	26	0
PWY490-3	nitrate reduction VI (assimilatory)	Degradation	Noncarbon-Nutrients	1394	585	1361	348	1042	126	2433	315
PWY-6591	manganese oxidation I	Degradation	Noncarbon-Nutrients	22	21	38	14	20	0	46	14
ALKANEMONOX-PWY	two-component alkanesulfonate monooxygenase	Degradation	Noncarbon-Nutrients	25	0	22	0	23	0	87	0
PWY-6963	ammonia assimilation cycle I	Degradation	Noncarbon-Nutrients	590	417	601	237	479	100	1545	182
DENITRIFICATION-PWY	nitrate reduction I (denitrification)	Degradation	Noncarbon-Nutrients	63	13	40	0	26	0	216	628
PWY-6964	ammonia assimilation cycle II	Degradation	Noncarbon-Nutrients	676	407	728	246	545	104	1617	202
PHOSPHONOTASE-PWY	2-aminoethylphosphonate degradation I	Degradation	Noncarbon-Nutrients	50	24	55	16	51	0	216	14
PWY-1281	sulfoacetaldehyde degradation I	Degradation	Noncarbon-Nutrients	159	41	161	26	161	11	389	13
PWY-6638	sulfolactate degradation III	Degradation	Noncarbon-Nutrients	259	30	309	25	286	0	665	20
P224-PWY	sulfate reduction V (dissimilatory)	Degradation	Noncarbon-Nutrients	305	141	313	0	172	0	803	52
PWY-381	nitrate reduction II (assimilatory)	Degradation	Noncarbon-Nutrients	456	344	455	0	395	92	1158	235
P483-PWY	phosphonoacetate degradation	Degradation	Noncarbon-Nutrients	19	13	10	0	11	0	45	0
PWY-6357	phosphate utilization in cell wall regeneration	Degradation	Noncarbon-Nutrients	28	0	34	0	0	0	11	0
PWY-4984	urea cycle	Degradation	Noncarbon-Nutrients	522	68	535	36	366	0	915	0
DISSULFRED-PWY	sulfate reduction IV (dissimilatory)	Degradation	Noncarbon-Nutrients	303	143	308	99	0	0	810	56
PWY-5350	thiosulfate disproportionation III (rhodanese)	Degradation	Noncarbon-Nutrients	58	27	24	0	28	0	226	16
PWY-5276	sulfite oxidation I (sulfite oxidoreductase)	Degradation	Noncarbon-Nutrients	37	36	38	12	49	0	155	17
PWY-6832	2-aminoethylphosphonate degradation II	Degradation	Noncarbon-Nutrients	15	0	17	0	17	0	71	0
PWY-5278	sulfite oxidation III	Degradation	Noncarbon-Nutrients	299	139	302	94	170	55	794	51
PWY-6637	sulfolactate degradation II	Degradation	Noncarbon-Nutrients	171	46	166	28	168	12	453	23
PWY-6348	phosphate acquisition	Degradation	Noncarbon-Nutrients	28	0	34	0	0	0	11	0
AMMOXID-PWY	ammonia oxidation I (aerobic)	Degradation	Noncarbon-Nutrients	0	0	0	0	0	0	83	123
PWY-6675	sulfur oxidation IV (intracellular sulfur)	Degradation	Noncarbon-Nutrients	0	0	0	0	0	0	16	0
PWY-6523	intra-aerobic nitrite reduction	Degradation	Noncarbon-Nutrients	0	0	0	0	0	0	17	87
SULFMETII-PWY	sulfate reduction II (assimilatory)	Degradation	Noncarbon-Nutrients	0	0	0	0	0	0	434	0
PWY-5674	nitrate reduction IV (dissimilatory)	Degradation	Noncarbon-Nutrients	0	0	0	0	0	0	24	79
PWY-2242	ammonia oxidation III	Degradation	Noncarbon-Nutrients	0	0	0	0	0	0	0	123
PWY-6608	guanosine nucleotides degradation III	Degradation	NUCLEO-DEG	201	61	224	45	161	0	687	76
PWY0-1297	purine deoxyribonucleosides degradation	Degradation	NUCLEO-DEG	140	34	144	0	115	0	302	13
PWY-6430	thymine degradation	Degradation	NUCLEO-DEG	29	21	36	12	41	0	342	30
PWY0-1298	pyrimidine deoxyribonucleosides degradation	Degradation	NUCLEO-DEG	128	36	138	19	116	0	364	13
SALVADEHYPOX-PWY	adenosine nucleotides degradation II	Degradation	NUCLEO-DEG	198	61	232	43	171	11	753	72
PWY-6019	pseudouridine degradation	Degradation	NUCLEO-DEG	14	0	17	0	11	0	62	0
PWY-6596	adenosine nucleotides degradation I	Degradation	NUCLEO-DEG	454	91	481	60	322	25	1101	104
PWY-5695	urate biosynthesis/inosine 5-phosphate degradation	Degradation	NUCLEO-DEG	473	89	499	56	312	25	1108	102
PWY-6606	guanosine nucleotides degradation II	Degradation	NUCLEO-DEG	176	0	201	0	168	0	667	76
PWY-6755	S-methyl-5-thio-alpha-D-ribose 1-phosphate degradation	Degradation	NUCLEO-DEG	75	0	66	0	70	0	256	0
P164-PWY	purine nucleotides degradation III (anaerobic)	Degradation	NUCLEO-DEG	631	340	669	213	602	78	2004	255
PWY0-1295	pyrimidine ribonucleosides degradation I	Degradation	NUCLEO-DEG	32	0	33	0	42	0	80	0
PWY-6556	pyrimidine ribonucleosides degradation II	Degradation	NUCLEO-DEG	13	0	19	0	30	0	62	0
PWY-5497	purine nucleotides degradation IV (anaerobic)	Degradation	NUCLEO-DEG	976	437	1018	290	876	96	2733	330
PWY-6756	S-methyl-5-thioadenosine degradation II	Degradation	NUCLEO-DEG	28	0	44	0	32	0	76	0
PWY0-1296	purine ribonucleosides degradation to ribose-1-phosphate	Degradation	NUCLEO-DEG	62	11	69	0	60	0	223	0
PWY-6313	serotonin degradation	Degradation	HORMONE-DEG	338	89	317	0	262	0	891	53
PWY-6342	noradrenaline and adrenaline degradation	Degradation	HORMONE-DEG	309	80	299	0	232	0	771	38
PWY-6398	melatonin degradation I	Degradation	HORMONE-DEG	0	0	0	0	0	0	12	0
PWY-6837	fatty acid beta-oxidation V (unsaturated, odd number, di-isomerase-dependent)	Degradation	Fatty-Acid-and-Lipid-Degradation	45	15	29	14	14	0	106	12
PWY-5533	acetone degradation II (to acetoacetate)	Degradation	Fatty-Acid-and-Lipid-Degradation	19	20	16	10	25	0	37	0
PWY-5136	fatty acid beta-oxidation II (core pathway)	Degradation	Fatty-Acid-and-Lipid-Degradation	1310	0	1212	0	1074	0	2945	0
PWY-4261	glycerol degradation I	Degradation	Fatty-Acid-and-Lipid-Degradation	190	37	188	18	120	0	334	15
FAO-PWY	fatty acid beta-oxidation I	Degradation	Fatty-Acid-and-Lipid-Degradation	1446	491	1339	329	1181	86	3209	278
PWY-5138	fatty acid beta-oxidation IV (unsaturated, even number)	Degradation	Fatty-Acid-and-Lipid-Degradation	477	178	387	120	361	32	1164	105
PWY0-1337	oleate beta-oxidation	Degradation	Fatty-Acid-and-Lipid-Degradation	51	0	58	0	37	0	95	0
PWY-2724	fatty acid omega-oxidation	Degradation	Fatty-Acid-and-Lipid-Degradation	169	41	163	18	118	0	289	13
PWY-2501	fatty acid alpha-oxidation	Degradation	Fatty-Acid-and-Lipid-Degradation	169	41	163	18	118	0	289	13
LIPAS-PWY	triacylglycerol degradation	Degradation	Fatty-Acid-and-Lipid-Degradation	77	0	59	0	22	0	64	0
PWY3DJ-11470	sphingosine and sphingosine-1-phosphate metabolism	Degradation	Fatty-Acid-and-Lipid-Degradation	22	0	24	0	23	0	72	0
ACETOACETATE-DEG-PWY	acetoacetate degradation (to acetyl CoA)	Degradation	Fatty-Acid-and-Lipid-Degradation	0	0	0	0	185	28	0	0
PWY6666-1	anandamide degradation	Degradation	Fatty-Acid-and-Lipid-Degradation	0	0	0	0	0	0	17	0
PWY-5451	acetone degradation I (to methylglyoxal)	Degradation	Fatty-Acid-and-Lipid-Degradation	0	0	0	0	0	0	36	0
PWY-6724	starch degradation II	Degradation	Carbohydrates-Degradation	97	0	102	0	53	0	21	0
PWY-6805	cellulose degradation I (cellulosome)	Degradation	Carbohydrates-Degradation	96	0	0	0	0	0	108	0
PWY-5941	glycogen degradation II	Degradation	Carbohydrates-Degradation	404	48	488	78	280	25	319	14
TREDEGLOW-PWY	trehalose degradation I (low osmolarity)	Degradation	Carbohydrates-Degradation	78	10	79	0	53	0	74	0
DARABCAT-PWY	D-arabinose degradation II	Degradation	Carbohydrates-Degradation	149	0	138	0	0	0	0	0
PWY-6317	galactose degradation I (Leloir pathway)	Degradation	Carbohydrates-Degradation	363	40	340	27	288	0	778	28
PWY-5519	D-arabinose degradation III	Degradation	Carbohydrates-Degradation	36	13	28	0	23	0	72	0
SUCROSEUTIL2-PWY	sucrose degradation II	Degradation	Carbohydrates-Degradation	12	0	20	0	0	0	14	0
PWY-2221	Entner-Doudoroff pathway III (semi-phosphorylative)	Degradation	Carbohydrates-Degradation	1069	185	1110	126	780	63	1695	89
PWY-3821	galactose degradation III	Degradation	Carbohydrates-Degradation	593	89	602	44	496	19	1102	44
PWY-6731	starch degradation III	Degradation	Carbohydrates-Degradation	317	0	396	0	232	22	292	0
XYLCAT-PWY	xylose degradation I	Degradation	Carbohydrates-Degradation	142	21	166	11	89	0	76	0
PWY-3861	mannitol degradation II	Degradation	Carbohydrates-Degradation	92	13	106	0	88	0	209	0
PWY-6791	xyloglucan degradation I (endoglucanase)	Degradation	Carbohydrates-Degradation	35	0	51	0	27	0	86	0
RHAMCAT-PWY	L-rhamnose degradation I	Degradation	Carbohydrates-Degradation	11	0	0	0	0	0	13	0
PWY-6737	starch degradation V	Degradation	Carbohydrates-Degradation	468	56	540	81	313	26	364	18
PWY-5515	L-arabinose degradation II	Degradation	Carbohydrates-Degradation	12	0	12	0	11	0	27	0
PWY-6790	L-arabinan degradation	Degradation	Carbohydrates-Degradation	18	0	0	0	11	0	13	0
DARABCATK12-PWY	D-arabinose degradation I	Degradation	Carbohydrates-Degradation	14	0	14	0	10	0	26	0
MANNCAT-PWY	D-mannose degradation	Degradation	Carbohydrates-Degradation	91	0	104	0	82	0	204	12
PWY-6576	dermatan sulfate degradation (metazoa)	Degradation	Carbohydrates-Degradation	140	11	118	0	127	0	248	0
PWY66-373	sucrose degradation V (mammalian)	Degradation	Carbohydrates-Degradation	480	101	468	60	328	57	680	45
PWY-6807	xyloglucan degradation II (exoglucanase)	Degradation	Carbohydrates-Degradation	35	0	51	0	27	0	86	0
PWY-6713	L-rhamnose degradation II	Degradation	Carbohydrates-Degradation	225	0	231	0	172	0	458	21
PWY-6028	acetoin degradation	Degradation	Carbohydrates-Degradation	193	0	0	0	0	0	608	0
PWY-6573	chondroitin sulfate degradation (metazoa)	Degradation	Carbohydrates-Degradation	157	14	191	11	183	0	398	15
NPGLUCAT-PWY	Entner-Doudoroff pathway II (non-phosphorylative)	Degradation	Carbohydrates-Degradation	687	139	728	91	555	42	1379	131
FUCCAT-PWY	fucose degradation	Degradation	Carbohydrates-Degradation	43	0	30	0	0	0	25	0
PWY-6527	stachyose degradation	Degradation	Carbohydrates-Degradation	439	66	406	35	334	17	865	40
PWY-5384	sucrose degradation IV	Degradation	Carbohydrates-Degradation	630	53	633	26	421	25	653	42
PWY-621	sucrose degradation III	Degradation	Carbohydrates-Degradation	537	57	546	24	386	24	749	40
PWY-6906	chitin derivatives degradation	Degradation	Carbohydrates-Degradation	34	0	30	0	61	0	158	0
PWY-6717	(1,4)-beta-xylan degradation	Degradation	Carbohydrates-Degradation	17	0	0	0	0	0	0	0
PWY-842	starch degradation I	Degradation	Carbohydrates-Degradation	482	57	544	82	321	27	368	16
MALTOSECAT-PWY	maltose degradation	Degradation	Carbohydrates-Degradation	13	0	10	0	13	0	18	0
LACTOSEUTIL-PWY	lactose degradation II	Degradation	Carbohydrates-Degradation	47	0	71	0	36	0	100	0
PWY0-1182	trehalose degradation II (trehalase)	Degradation	Carbohydrates-Degradation	82	0	76	0	50	0	60	0
BGALACT-PWY	lactose degradation III	Degradation	Carbohydrates-Degradation	40	0	53	0	27	0	91	0
PWY-6855	chitin degradation I (archaea)	Degradation	Carbohydrates-Degradation	12	0	14	0	23	0	52	0
GLYCOCAT-PWY	glycogen degradation I	Degradation	Carbohydrates-Degradation	547	60	634	81	367	29	418	17
PWY-5517	L-arabinose degradation III	Degradation	Carbohydrates-Degradation	85	32	70	16	56	0	157	0
GLUCOSE1PMETAB-PWY	glucose and glucose-1-phosphate degradation	Degradation	Carbohydrates-Degradation	374	48	347	29	267	19	806	63
PWY0-1301	melibiose degradation	Degradation	Carbohydrates-Degradation	34	0	20	0	25	0	31	0
PWY-6693	galactose degradation IV	Degradation	Carbohydrates-Degradation	140	0	169	0	123	0	161	0
SUCUTIL-PWY	sucrose degradation I	Degradation	Carbohydrates-Degradation	136	0	165	0	116	0	168	0
PWY-6788	cellulose degradation II (fungi)	Degradation	Carbohydrates-Degradation	256	26	209	14	125	0	258	12
PWY-6902	chitin degradation II	Degradation	Carbohydrates-Degradation	104	10	102	0	105	0	230	0
PWY-2722	trehalose degradation IV	Degradation	Carbohydrates-Degradation	0	0	0	0	0	0	63	0
LACTOSECAT-PWY	lactose and galactose degradation I	Degradation	Carbohydrates-Degradation	0	0	0	0	0	0	14	0
PWY0-1324	N-acetylneuraminate and N-acetylmannosamine degradation	Degradation	Carbohydrates-Degradation	0	0	0	0	0	0	14	0
PWY-5874	heme degradation	Degradation	COFACTOR-DEGRADATION	31	0	60	0	58	0	0	0
12DICHLORETHDEG-PWY	1,2-dichloroethane degradation	Degradation	CHLORINATED-COMPOUNDS-DEG	118	27	90	12	86	11	283	12
PWY-6107	chlorosalicylate degradation	Degradation	CHLORINATED-COMPOUNDS-DEG	33	0	30	0	23	0	47	0
PWY-6215	4-chlorobenzoate degradation	Degradation	CHLORINATED-COMPOUNDS-DEG	45	0	0	0	0	0	39	0
PWY-6193	3-chlorocatechol degradation II (ortho)	Degradation	CHLORINATED-COMPOUNDS-DEG	112	13	135	0	42	0	140	27
PCEDEG-PWY	tetrachloroethene degradation	Degradation	CHLORINATED-COMPOUNDS-DEG	0	0	0	0	0	0	18	0
PWY-6200	2,4,5-trichlorophenoxyacetate degradation	Degradation	CHLORINATED-COMPOUNDS-DEG	0	0	0	0	0	0	14	0
PWY-5652	2-amino-3-carboxymuconate semialdehyde degradation to glutaryl-CoA	Degradation	CARBOXYLATES-DEG	26	0	15	0	22	0	124	0
GLYOXDEG-PWY	glycolate and glyoxylate degradation II	Degradation	CARBOXYLATES-DEG	378	105	298	65	305	21	801	34
PWY0-1465	D-malate degradation	Degradation	CARBOXYLATES-DEG	26	0	31	0	23	0	105	0
PWY0-43	conversion of succinate to propionate	Degradation	CARBOXYLATES-DEG	158	18	175	0	170	0	759	39
PWY-5747	2-methylcitrate cycle II	Degradation	CARBOXYLATES-DEG	549	0	555	0	387	0	544	21
PWY-5177	glutaryl-CoA degradation	Degradation	CARBOXYLATES-DEG	786	280	713	179	711	74	2123	161
PROPIONMET-PWY	methylmalonyl pathway	Degradation	CARBOXYLATES-DEG	276	32	297	16	266	17	1159	51
PWY-6695	oxalate degradation II	Degradation	CARBOXYLATES-DEG	46	25	66	18	61	0	303	39
PWY-5074	mevalonate degradation	Degradation	CARBOXYLATES-DEG	23	15	32	0	43	0	100	0
PWY0-1313	acetate conversion to acetyl-CoA	Degradation	CARBOXYLATES-DEG	369	50	424	33	308	17	741	31
PWY-5654	2-amino-3-carboxymuconate semialdehyde degradation to 2-oxopentenoate	Degradation	CARBOXYLATES-DEG	33	0	23	0	34	0	157	0
PWY0-1312	acetate formation from acetyl-CoA I	Degradation	CARBOXYLATES-DEG	102	21	121	12	92	0	128	0
PWY0-42	2-methylcitrate cycle I	Degradation	CARBOXYLATES-DEG	667	112	663	57	471	31	698	27
PWY-2361	3-oxoadipate degradation	Degradation	CARBOXYLATES-DEG	50	22	33	12	44	0	135	10
PWY-6373	acrylate degradation	Degradation	CARBOXYLATES-DEG	209	30	180	12	137	13	325	11
PWY-6038	citrate degradation	Degradation	CARBOXYLATES-DEG	31	0	22	0	29	0	130	11
PYRUVDEHYD-PWY	acetyl-CoA biosynthesis I (pyruvate dehydrogenase complex)	Degradation	CARBOXYLATES-DEG	992	265	981	174	794	73	1579	90
PWY-5162	2-oxopentenoate degradation	Degradation	CARBOXYLATES-DEG	66	29	68	18	45	0	183	11
PWY-6696	oxalate degradation III	Degradation	CARBOXYLATES-DEG	178	233	187	137	195	0	751	0
PWY-6649	glycolate and glyoxylate degradation III	Degradation	CARBOXYLATES-DEG	101	34	0	25	0	0	304	0
PWY-5535	acetate formation from acetyl-CoA II	Degradation	CARBOXYLATES-DEG	24	0	10	0	12	0	271	10
GLYCOLATEMET-PWY	glycolate and glyoxylate degradation I	Degradation	CARBOXYLATES-DEG	0	0	106	33	121	0	483	0
GLUCONSUPER-PWY	D-gluconate degradation	Degradation	CARBOXYLATES-DEG	0	0	0	0	0	0	11	0
PWY-6961	L-ascorbate degradation II (bacterial, aerobic)	Degradation	CARBOXYLATES-DEG	0	0	0	0	0	0	13	0
PWY-5392	reductive TCA cycle II	Degradation	C1-COMPOUNDS	1708	452	1707	281	1525	110	4235	338
PWY-1801	formaldehyde oxidation II (glutathione-dependent)	Degradation	C1-COMPOUNDS	50	20	51	16	58	0	228	34
PWY-1861	formaldehyde assimilation II (RuMP Cycle)	Degradation	C1-COMPOUNDS	1237	285	1242	201	945	155	2043	118
PWY-6510	methanol oxidation to formaldehyde II	Degradation	C1-COMPOUNDS	17	18	17	0	13	0	39	0
PWY-1622	formaldehyde assimilation I (serine pathway)	Degradation	C1-COMPOUNDS	1385	277	1630	209	1069	82	2575	104
RUMP-PWY	formaldehyde oxidation I	Degradation	C1-COMPOUNDS	346	56	340	39	217	24	349	32
PWY-5789	3-hydroxypropionate/4-hydroxybutyrate cycle	Degradation	C1-COMPOUNDS	1601	413	1570	251	1377	120	4077	254
CODH-PWY	reductive acetyl coenzyme A pathway	Degradation	C1-COMPOUNDS	347	101	353	62	296	23	953	52
PWY-5743	3-hydroxypropionate cycle	Degradation	C1-COMPOUNDS	837	142	889	73	681	47	1928	89
CALVIN-PWY	Calvin-Benson-Bassham cycle	Degradation	C1-COMPOUNDS	1690	710	1723	266	1176	182	2511	134
PWY-1722	formaldehyde oxidation V (tetrahydrofolate pathway)	Degradation	C1-COMPOUNDS	293	47	296	30	236	19	636	29
PWYQT-4429	CO2 fixation into oxaloacetate (anapleurotic)	Degradation	C1-COMPOUNDS	267	21	369	17	162	0	235	0
P42-PWY	incomplete reductive TCA cycle	Degradation	C1-COMPOUNDS	1250	348	1233	242	1224	88	3491	279
PWY-5493	reductive monocarboxylic acid cycle	Degradation	C1-COMPOUNDS	0	0	12	0	0	0	114	59
P23-PWY	reductive TCA cycle I	Degradation	C1-COMPOUNDS	0	548	0	0	1886	0	4923	0
P185-PWY	formaldehyde assimilation III (dihydroxyacetone cycle)	Degradation	C1-COMPOUNDS	0	0	0	0	1410	0	0	0
FORMASS-PWY	formaldehyde oxidation IV (thiol-independent)	Degradation	C1-COMPOUNDS	0	0	0	0	0	0	11	0
PWY-6966	methanol oxidation to formaldehyde I	Degradation	C1-COMPOUNDS	0	15	0	0	0	0	18	0
PWY1G-170	formaldehyde oxidation III (mycothiol-dependent)	Degradation	C1-COMPOUNDS	0	0	0	0	0	0	34	0
PWY-1641	methane oxidation to methanol I	Degradation	C1-COMPOUNDS	0	0	0	0	0	0	10	33
PWY-6742	methane oxidation to methanol II	Degradation	C1-COMPOUNDS	0	0	0	0	0	0	0	21
LYSDEGII-PWY	lysine degradation III	Degradation	Amino-Acid-Degradation	27	0	40	0	37	0	58	0
PWY-5030	histidine degradation III	Degradation	Amino-Acid-Degradation	295	27	302	20	280	14	732	21
ARGDEG-III-PWY	arginine degradation IV (arginine decarboxylase/agmatine deiminase pathway)	Degradation	Amino-Acid-Degradation	170	14	231	0	120	0	155	0
METHIONINE-DEG1-PWY	methionine degradation I (to homocysteine)	Degradation	Amino-Acid-Degradation	593	169	609	135	441	60	942	45
ALACAT2-PWY	alanine degradation II (to D-lactate)	Degradation	Amino-Acid-Degradation	163	43	153	27	168	0	491	27
VALDEG-PWY	valine degradation I	Degradation	Amino-Acid-Degradation	820	230	762	136	703	53	2085	130
PWY-5082	methionine degradation III	Degradation	Amino-Acid-Degradation	133	38	126	20	111	0	453	24
PWY-1263	taurine degradation I	Degradation	Amino-Acid-Degradation	12	0	10	0	10	0	69	0
P163-PWY	lysine fermentation to acetate and butyrate	Degradation	Amino-Acid-Degradation	535	244	563	180	517	0	1425	197
CYSTEINE-DEG-PWY	L-cysteine degradation I	Degradation	Amino-Acid-Degradation	255	29	303	23	284	16	585	19
PWY1-2	alanine degradation IV	Degradation	Amino-Acid-Degradation	148	21	89	18	90	0	212	0
CITRULLINE-DEG-PWY	citrulline degradation	Degradation	Amino-Acid-Degradation	111	13	141	0	104	14	290	11
PWY-5329	L-cysteine degradation III	Degradation	Amino-Acid-Degradation	81	32	59	14	46	0	244	11
PWY-5436	threonine degradation IV	Degradation	Amino-Acid-Degradation	82	31	86	18	78	0	340	22
GLYCLEAV-PWY	glycine cleavage complex	Degradation	Amino-Acid-Degradation	1343	215	1441	151	1086	79	2016	65
ORN-AMINOPENTANOATE-CAT-PWY	ornithine degradation I (proline biosynthesis)	Degradation	Amino-Acid-Degradation	16	0	19	0	29	0	131	0
GLYCGREAT-PWY	glycine degradation (creatine biosynthesis)	Degradation	Amino-Acid-Degradation	62	0	80	0	62	0	70	0
P162-PWY	glutamate degradation V (via hydroxyglutarate)	Degradation	Amino-Acid-Degradation	369	181	360	146	329	26	1045	154
ASPARAGINE-DEG1-PWY	asparagine degradation I	Degradation	Amino-Acid-Degradation	76	0	73	0	73	0	155	0
GLUTAMINEFUM-PWY	glutamine degradation II	Degradation	Amino-Acid-Degradation	822	217	815	131	561	34	1024	71
LYSINE-DEG1-PWY	lysine degradation II	Degradation	Amino-Acid-Degradation	74	0	64	0	50	0	87	0
PWY-5766	glutamate degradation X	Degradation	Amino-Acid-Degradation	65	14	50	10	54	0	188	0
PWY-5742	arginine degradation IX (arginine:pyruvate transaminase pathway)	Degradation	Amino-Acid-Degradation	54	12	65	11	65	0	225	0
PWY-5437	threonine degradation I	Degradation	Amino-Acid-Degradation	180	0	0	0	0	0	0	0
PWY0-981	taurine degradation IV	Degradation	Amino-Acid-Degradation	74	29	69	11	78	0	219	0
PWY-5651	tryptophan degradation to 2-amino-3-carboxymuconate semialdehyde	Degradation	Amino-Acid-Degradation	41	0	42	0	45	0	267	0
PWY0-823	arginine degradation III (arginine decarboxylase/agmatinase pathway)	Degradation	Amino-Acid-Degradation	270	11	299	11	139	0	389	0
PROUT-PWY	proline degradation	Degradation	Amino-Acid-Degradation	109	15	99	0	105	0	315	0
PWY-4321	glutamate degradation IV	Degradation	Amino-Acid-Degradation	164	45	136	24	113	10	363	18
PWY-6328	lysine degradation X	Degradation	Amino-Acid-Degradation	148	13	122	15	114	0	220	16
HISDEG-PWY	histidine degradation I	Degradation	Amino-Acid-Degradation	98	16	112	0	0	0	360	0
PWY-5159	4-hydroxyproline degradation II	Degradation	Amino-Acid-Degradation	38	11	32	0	25	0	75	0
TRPCAT-PWY	tryptophan degradation I (via anthranilate)	Degradation	Amino-Acid-Degradation	33	0	34	0	33	0	207	0
ANAPHENOXI-PWY	phenylalanine degradation II (anaerobic)	Degradation	Amino-Acid-Degradation	13	0	0	0	11	0	44	0
MALATE-ASPARTATE-SHUTTLE-PWY	aspartate degradation II	Degradation	Amino-Acid-Degradation	464	87	511	63	486	33	1183	52
PWY-5076	leucine degradation III	Degradation	Amino-Acid-Degradation	340	78	335	37	308	19	1004	50
LCYSDEG-PWY	L-cysteine degradation II	Degradation	Amino-Acid-Degradation	30	15	39	0	36	0	49	0
PWY-5057	valine degradation II	Degradation	Amino-Acid-Degradation	328	77	325	37	299	19	977	49
PWY-5079	phenylalanine degradation III	Degradation	Amino-Acid-Degradation	138	0	0	0	114	0	456	0
ARGDEG-V-PWY	arginine degradation X (arginine monooxygenase pathway)	Degradation	Amino-Acid-Degradation	77	15	83	10	83	0	311	12
LEU-DEG2-PWY	leucine degradation I	Degradation	Amino-Acid-Degradation	382	91	368	50	343	26	905	41
ILEUDEG-PWY	isoleucine degradation I	Degradation	Amino-Acid-Degradation	785	273	707	165	686	62	2044	138
PWY-701	methionine degradation II	Degradation	Amino-Acid-Degradation	41	19	29	12	22	10	73	0
PWY-1781	beta-alanine degradation II	Degradation	Amino-Acid-Degradation	243	52	194	35	203	17	434	15
BETA-ALA-DEGRADATION-I-PWY	beta-alanine degradation I	Degradation	Amino-Acid-Degradation	150	28	135	14	137	13	332	10
PWY-6344	ornithine degradation II (Stickland reaction)	Degradation	Amino-Acid-Degradation	88	17	127	12	100	0	234	11
PWY-6307	tryptophan degradation X (mammalian, via tryptamine)	Degradation	Amino-Acid-Degradation	179	44	190	21	129	0	397	14
PWY-6318	phenylalanine degradation IV (mammalian, via side chain)	Degradation	Amino-Acid-Degradation	276	38	338	26	313	17	714	22
HYDROXYPRODEG-PWY	4-hydroxyproline degradation I	Degradation	Amino-Acid-Degradation	72	11	57	0	62	0	178	0
PHENYLALANINE-DEG1-PWY	phenylalanine degradation I (aerobic)	Degradation	Amino-Acid-Degradation	41	15	58	0	38	0	77	0
PWY3O-4108	tyrosine degradation III	Degradation	Amino-Acid-Degradation	161	44	141	21	121	0	477	0
PWY-5078	isoleucine degradation II	Degradation	Amino-Acid-Degradation	340	78	335	37	310	19	1004	50
THREONINE-DEG2-PWY	threonine degradation II	Degradation	Amino-Acid-Degradation	61	0	63	0	58	0	193	12
PWY-4983	citrulline-nitric oxide cycle	Degradation	Amino-Acid-Degradation	396	0	388	0	0	0	0	0
ARG-GLU-PWY	arginine degradation VII (arginase 3 pathway)	Degradation	Amino-Acid-Degradation	25	0	21	0	33	0	135	0
PWY-5028	histidine degradation II	Degradation	Amino-Acid-Degradation	114	17	123	11	133	0	425	12
TYRFUMCAT-PWY	tyrosine degradation I	Degradation	Amino-Acid-Degradation	98	14	76	0	79	0	200	0
GLUTAMINDEG-PWY	glutamine degradation I	Degradation	Amino-Acid-Degradation	1065	268	1097	165	723	50	1389	105
SERDEG-PWY	L-serine degradation	Degradation	Amino-Acid-Degradation	12	0	12	0	10	0	39	0
AST-PWY	arginine degradation II (AST pathway)	Degradation	Amino-Acid-Degradation	83	39	70	22	51	0	126	14
THRDLCTCAT-PWY	threonine degradation III (to methylglyoxal)	Degradation	Amino-Acid-Degradation	29	0	35	0	30	0	113	10
PWY-5298	lysine degradation VI	Degradation	Amino-Acid-Degradation	0	0	15	0	22	0	70	0
TRYPDEG-PWY	tryptophan degradation II (via pyruvate)	Degradation	Amino-Acid-Degradation	0	0	13	0	23	0	0	0
ARGDEG-IV-PWY	arginine degradation VIII (arginine oxidase pathway)	Degradation	Amino-Acid-Degradation	0	0	0	0	66	0	0	0
PWY-5283	lysine degradation V	Degradation	Amino-Acid-Degradation	0	0	0	0	0	0	225	0
PWY-5280	lysine degradation IV	Degradation	Amino-Acid-Degradation	0	0	0	15	0	0	197	0
TAURINEDEG-PWY	taurine degradation III	Degradation	Amino-Acid-Degradation	0	0	0	0	0	0	17	0
PWY0-1535	D-serine degradation	Degradation	Amino-Acid-Degradation	0	0	0	0	0	0	25	0
PWY0-1317	L-lactaldehyde degradation (aerobic)	Degradation	Aldehyde-Degradation	222	61	228	35	165	0	450	21
PWY66-21	ethanol degradation II	Degradation	Alcohol-Degradation	778	162	814	106	628	29	1797	90
CYCLOHEXANOL-OXIDATION-PWY	cyclohexanol degradation	Degradation	Alcohol-Degradation	96	44	99	33	84	0	303	33
PWY66-162	ethanol degradation IV	Degradation	Alcohol-Degradation	842	276	847	143	662	44	1462	81
ETOH-ACETYLCOA-ANA-PWY	ethanol degradation I	Degradation	Alcohol-Degradation	231	72	213	53	190	0	739	48
GLYCEROLMETAB-PWY	glycerol degradation V	Degradation	Alcohol-Degradation	60	0	54	0	33	0	17	0
PWY-6130	glycerol degradation III	Degradation	Alcohol-Degradation	0	0	0	0	16	0	15	0
PWY-6464	polyvinyl alcohol degradation	Degradation	Alcohol-Degradation	0	0	0	0	11	0	24	0
PWY-6388	(S,S)-butanediol degradation	Degradation	Alcohol-Degradation	0	0	0	0	0	0	18	0
PWY3O-246	(R,R)-butanediol degradation	Degradation	Alcohol-Degradation	0	0	0	0	0	0	11	0
PWY-5055	nicotinate degradation III	Degradation	AROMATIC-COMPOUNDS-DEGRADATION	78	17	49	0	44	0	180	0
PWY0-321	phenylacetate degradation I (aerobic)	Degradation	AROMATIC-COMPOUNDS-DEGRADATION	763	299	645	190	651	53	1880	150
2PHENDEG-PWY	phenylethylamine degradation I	Degradation	AROMATIC-COMPOUNDS-DEGRADATION	14	0	15	0	14	0	57	0
P184-PWY	protocatechuate degradation I (meta-cleavage pathway)	Degradation	AROMATIC-COMPOUNDS-DEGRADATION	59	12	34	0	28	0	117	0
P3-PWY	gallate degradation III (anaerobic)	Degradation	AROMATIC-COMPOUNDS-DEGRADATION	770	313	701	231	653	53	1808	222
PWY-5427	naphthalene degradation	Degradation	AROMATIC-COMPOUNDS-DEGRADATION	57	0	0	0	46	0	67	0
PWY-5419	catechol degradation to 2-oxopent-4-enoate II	Degradation	AROMATIC-COMPOUNDS-DEGRADATION	16	0	0	0	0	0	43	0
P141-PWY	atrazine degradation I (aerobic)	Degradation	AROMATIC-COMPOUNDS-DEGRADATION	19	0	17	0	11	0	84	0
3-HYDROXYPHENYLACETATE-DEGRADATION-PWY	4-hydroxyphenylacetate degradation	Degradation	AROMATIC-COMPOUNDS-DEGRADATION	292	330	239	156	204	0	611	52
METHYLGALLATE-DEGRADATION-PWY	methylgallate degradation	Degradation	AROMATIC-COMPOUNDS-DEGRADATION	53	12	33	0	27	0	108	0
CATECHOL-ORTHO-CLEAVAGE-PWY	catechol degradation to beta-ketoadipate	Degradation	AROMATIC-COMPOUNDS-DEGRADATION	24	0	16	0	0	0	90	0
GALLATE-DEGRADATION-I-PWY	gallate degradation II	Degradation	AROMATIC-COMPOUNDS-DEGRADATION	14	0	0	0	0	0	31	0
PWY-5691	urate degradation to allantoin	Degradation	AROMATIC-COMPOUNDS-DEGRADATION	15	0	16	0	0	0	42	0
PROTOCATECHUATE-ORTHO-CLEAVAGE-PWY	protocatechuate degradation II (ortho-cleavage pathway)	Degradation	AROMATIC-COMPOUNDS-DEGRADATION	53	10	28	0	31	0	209	15
P183-PWY	catechol degradation to 2-oxopent-4-enoate I	Degradation	AROMATIC-COMPOUNDS-DEGRADATION	13	0	12	0	14	0	20	0
QUINATEDEG-PWY	quinate degradation I	Degradation	AROMATIC-COMPOUNDS-DEGRADATION	78	15	97	11	76	0	146	0
PWY-722	nicotinate degradation I	Degradation	AROMATIC-COMPOUNDS-DEGRADATION	25	0	39	0	20	0	113	0
PWY-1501	mandelate degradation I	Degradation	AROMATIC-COMPOUNDS-DEGRADATION	27	0	19	0	16	0	82	0
P321-PWY	benzoyl-CoA degradation III (anaerobic)	Degradation	AROMATIC-COMPOUNDS-DEGRADATION	106	97	122	68	87	0	205	19
PWY-1361	benzoyl-CoA degradation I (aerobic)	Degradation	AROMATIC-COMPOUNDS-DEGRADATION	324	123	267	71	310	26	832	60
PWY-6184	methylsalicylate degradation	Degradation	AROMATIC-COMPOUNDS-DEGRADATION	31	0	28	0	22	0	32	0
PWY-6210	2-aminophenol degradation	Degradation	AROMATIC-COMPOUNDS-DEGRADATION	18	0	16	0	19	0	62	0
PWY-6077	anthranilate degradation II (aerobic)	Degradation	AROMATIC-COMPOUNDS-DEGRADATION	29	0	26	0	28	0	103	0
PWY-6183	salicylate degradation I	Degradation	AROMATIC-COMPOUNDS-DEGRADATION	38	0	31	0	27	0	37	0
PWY-6223	gentisate degradation	Degradation	AROMATIC-COMPOUNDS-DEGRADATION	0	0	11	0	0	0	40	0
PWY-5169	cyanurate degradation	Degradation	AROMATIC-COMPOUNDS-DEGRADATION	0	0	64	0	0	0	152	0
SHIKIMATEDEG-PWY	shikimate degradation I	Degradation	AROMATIC-COMPOUNDS-DEGRADATION	0	0	10	0	13	0	38	0
PWY-6550	carbazole degradation	Degradation	AROMATIC-COMPOUNDS-DEGRADATION	0	0	17	0	0	0	0	0
TOLUENE-DEG-4-OH-PWY	toluene degradation to protocatechuate (via p-cresol)	Degradation	AROMATIC-COMPOUNDS-DEGRADATION	0	0	13	0	0	0	0	0
PWY5F9-12	biphenyl degradation	Degradation	AROMATIC-COMPOUNDS-DEGRADATION	0	0	23	0	0	0	19	0
PWY-5033	nicotinate degradation II	Degradation	AROMATIC-COMPOUNDS-DEGRADATION	0	0	0	0	20	0	0	0
PWY-1341	phenylacetate degradation II (anaerobic)	Degradation	AROMATIC-COMPOUNDS-DEGRADATION	0	0	0	10	28	0	112	0
TOLUENE-DEG-CATECHOL-PWY	toluene degradation to benzoate	Degradation	AROMATIC-COMPOUNDS-DEGRADATION	0	0	0	0	0	0	12	0
PWY-5726	deethylsimazine degradation	Degradation	AROMATIC-COMPOUNDS-DEGRADATION	0	0	0	0	0	0	14	0
PWY-6504	anthranilate degradation IV (aerobic)	Degradation	AROMATIC-COMPOUNDS-DEGRADATION	0	0	0	0	0	0	15	0
PWY-6079	anthranilate degradation I (aerobic)	Degradation	AROMATIC-COMPOUNDS-DEGRADATION	0	0	0	0	0	0	24	0
PARATHION-DEGRADATION-PWY	parathion degradation	Degradation	AROMATIC-COMPOUNDS-DEGRADATION	0	0	0	0	0	0	24	0
PWY-5450	benzene degradation	Degradation	AROMATIC-COMPOUNDS-DEGRADATION	0	0	0	0	0	0	11	0
PWY-283	benzoate degradation II (aerobic and anaerobic)	Degradation	AROMATIC-COMPOUNDS-DEGRADATION	0	0	0	0	0	0	50	0
PWY-6343	ferulate degradation	Degradation	AROMATIC-COMPOUNDS-DEGRADATION	0	0	0	0	0	0	19	0
PWY-6041	4-sulfocatechol degradation	Degradation	AROMATIC-COMPOUNDS-DEGRADATION	0	0	0	0	0	0	14	0
PWY-6336	protocatechuate degradation III (para-cleavage pathway)	Degradation	AROMATIC-COMPOUNDS-DEGRADATION	0	0	0	0	0	0	36	0
HCAMHPDEG-PWY	3-phenylpropionate and 3-(3-hydroxyphenyl)propionate degradation to 2-oxopent-4-enoate	Degradation	AROMATIC-COMPOUNDS-DEGRADATION	0	0	0	0	0	0	33	0
PWY-6640	salicylate degradation IV	Degradation	AROMATIC-COMPOUNDS-DEGRADATION	0	0	0	0	0	0	30	0
TOLUENE-DEG-DIOL-PWY	toluene degradation to 2-oxopent-4-enoate (via toluene-cis-diol)	Degradation	AROMATIC-COMPOUNDS-DEGRADATION	0	0	0	0	0	0	18	0
PWY-6419	shikimate degradation II	Degradation	AROMATIC-COMPOUNDS-DEGRADATION	0	0	0	0	0	0	19	0
PUTDEG-PWY	putrescine degradation I	Degradation	AMINE-DEG	24	0	29	0	28	0	124	0
PWY-5703	urea degradation I	Degradation	AMINE-DEG	74	17	73	10	67	0	189	0
PWY-6537	4-aminobutyrate degradation II	Degradation	AMINE-DEG	120	22	89	10	87	0	282	0
PWY-3661	glycine betaine degradation	Degradation	AMINE-DEG	1015	214	1076	145	909	47	2806	50
PWY-5704	urea degradation II	Degradation	AMINE-DEG	190	17	192	19	82	0	172	0
CARNMET-PWY	carnitine degradation I	Degradation	AMINE-DEG	34	14	16	0	23	0	128	0
PWY-6536	4-aminobutyrate degradation III	Degradation	AMINE-DEG	108	19	82	10	83	0	259	0
PWY-3602	carnitine degradation II	Degradation	AMINE-DEG	15	0	15	0	21	0	97	0
PWY-3	putrescine degradation V	Degradation	AMINE-DEG	24	0	28	0	27	0	118	0
PWY6666-2	dopamine degradation	Degradation	AMINE-DEG	176	42	175	18	122	0	324	14
CRNFORCAT-PWY	creatinine degradation I	Degradation	AMINE-DEG	630	88	637	49	524	19	1611	29
PWY-6535	4-aminobutyrate degradation I	Degradation	AMINE-DEG	129	29	102	18	94	0	302	0
PWY-5022	4-aminobutyrate degradation V	Degradation	AMINE-DEG	366	186	356	150	349	25	1171	159
PWY-5698	allantoin degradation to ureidoglycolate II (ammonia producing)	Degradation	AMINE-DEG	19	0	19	0	13	0	47	0
PWY-4722	creatinine degradation II	Degradation	AMINE-DEG	719	132	677	68	577	31	2496	103
PWY-5697	allantoin degradation to ureidoglycolate I (urea producing)	Degradation	AMINE-DEG	23	0	37	0	29	0	101	0
PWY0-1221	putrescine degradation II	Degradation	AMINE-DEG	27	0	28	21	10	0	65	0
PWY-2	putrescine degradation IV	Degradation	AMINE-DEG	13	0	0	0	0	0	0	0
PWY-6473	4-aminobutyrate degradation IV	Degradation	AMINE-DEG	135	36	99	21	76	0	239	10
PWY-0	putrescine degradation III	Degradation	AMINE-DEG	203	61	206	30	150	0	410	19
PWY-6117	spermine and spermidine degradation I	Degradation	AMINE-DEG	0	0	0	0	0	0	15	0
P561-PWY	stachydrine degradation	Degradation	AMINE-DEG	0	0	0	0	0	0	65	0
PWY-6603	dicranin biosynthesis	Metabolic-Clusters	None	31	12	31	0	21	0	31	10
LIPASYN-PWY	phospholipases	Metabolic-Clusters	None	11	0	12	0	0	0	14	0
PWY-5912	2-deoxymugineic acid phytosiderophore biosynthesis	Biosynthesis	Siderophores-Biosynthesis	0	0	0	0	0	0	460	0
PWY-5049	rosmarinic acid biosynthesis II	Biosynthesis	SECONDARY-METABOLITE-BIOSYNTHESIS	22	0	15	0	10	0	24	0
PWY-5940	streptomycin biosynthesis	Biosynthesis	SECONDARY-METABOLITE-BIOSYNTHESIS	321	32	322	18	251	18	728	19
PWY-5	canavanine biosynthesis	Biosynthesis	SECONDARY-METABOLITE-BIOSYNTHESIS	498	63	514	33	356	33	873	59
PWY-5176	coumarin biosynthesis (via 2-coumarate)	Biosynthesis	SECONDARY-METABOLITE-BIOSYNTHESIS	162	15	143	10	76	0	151	0
PWY-6475	trans-lycopene biosynthesis II (plants)	Biosynthesis	SECONDARY-METABOLITE-BIOSYNTHESIS	125	0	155	0	97	11	37	0
PWY-6324	rebeccamycin biosynthesis	Biosynthesis	SECONDARY-METABOLITE-BIOSYNTHESIS	10	0	16	0	15	0	12	0
PWY-5810	usnate biosynthesis	Biosynthesis	SECONDARY-METABOLITE-BIOSYNTHESIS	29	0	16	0	0	0	12	0
PWY-6763	salicortin biosynthesis	Biosynthesis	SECONDARY-METABOLITE-BIOSYNTHESIS	39	17	53	0	52	0	162	11
PWY-6316	aromatic polyketides biosynthesis	Biosynthesis	SECONDARY-METABOLITE-BIOSYNTHESIS	17	0	0	0	11	0	20	0
PWY-5928	(4R)-carvone biosynthesis	Biosynthesis	SECONDARY-METABOLITE-BIOSYNTHESIS	48	53	58	26	45	11	110	15
PWY-5826	hypoglycin biosynthesis	Biosynthesis	SECONDARY-METABOLITE-BIOSYNTHESIS	412	62	355	30	246	15	800	58
PWY-5829	geraniol and geranial biosynthesis	Biosynthesis	SECONDARY-METABOLITE-BIOSYNTHESIS	60	0	43	0	43	0	147	0
PWY-5168	ferulate and sinapate biosynthesis	Biosynthesis	SECONDARY-METABOLITE-BIOSYNTHESIS	98	21	71	11	35	0	27	0
PWY-695	abscisic acid biosynthesis	Biosynthesis	SECONDARY-METABOLITE-BIOSYNTHESIS	12	0	14	0	18	0	33	0
PWY-5943	beta-carotene biosynthesis	Biosynthesis	SECONDARY-METABOLITE-BIOSYNTHESIS	70	0	63	0	48	0	0	0
PWY-6351	D-myo-inositol (1,4,5)-trisphosphate biosynthesis	Biosynthesis	SECONDARY-METABOLITE-BIOSYNTHESIS	19	0	0	0	27	0	169	0
PWY-4985	mimosine biosynthesis	Biosynthesis	SECONDARY-METABOLITE-BIOSYNTHESIS	15	0	10	0	0	0	0	0
PWY-6644	fluoroacetate and fluorothreonine biosynthesis	Biosynthesis	SECONDARY-METABOLITE-BIOSYNTHESIS	299	66	312	0	236	0	589	23
PWY-5174	capsanthin and capsorubin biosynthesis	Biosynthesis	SECONDARY-METABOLITE-BIOSYNTHESIS	11	0	17	0	0	0	0	0
PWY1F-823	leucopelargonidin and leucocyanidin biosynthesis	Biosynthesis	SECONDARY-METABOLITE-BIOSYNTHESIS	46	0	34	0	46	0	43	0
PWY-5751	phenylethanol biosynthesis	Biosynthesis	SECONDARY-METABOLITE-BIOSYNTHESIS	139	42	133	22	119	0	471	25
PWY-6627	salinosporamide A biosynthesis	Biosynthesis	SECONDARY-METABOLITE-BIOSYNTHESIS	121	15	113	10	69	0	183	11
PWY-6681	neurosporaxanthin biosynthesis	Biosynthesis	SECONDARY-METABOLITE-BIOSYNTHESIS	138	29	158	15	100	0	120	0
PWY-4681	kievitone biosynthesis	Biosynthesis	SECONDARY-METABOLITE-BIOSYNTHESIS	90	19	95	0	78	11	172	0
PWY-5175	lactucaxanthin biosynthesis	Biosynthesis	SECONDARY-METABOLITE-BIOSYNTHESIS	67	0	70	0	22	0	0	0
PWY-5944	zeaxanthin biosynthesis	Biosynthesis	SECONDARY-METABOLITE-BIOSYNTHESIS	12	0	15	0	16	0	0	0
PWY-5290	secologanin and strictosidine biosynthesis	Biosynthesis	SECONDARY-METABOLITE-BIOSYNTHESIS	67	0	52	0	51	0	218	0
PWY-5875	staphyloxanthin biosynthesis	Biosynthesis	SECONDARY-METABOLITE-BIOSYNTHESIS	17	0	15	0	11	0	0	0
PWY-3581	(S)-reticuline biosynthesis I	Biosynthesis	SECONDARY-METABOLITE-BIOSYNTHESIS	37	0	36	0	23	0	116	0
PWY-5629	isopenicillin N biosynthesis	Biosynthesis	SECONDARY-METABOLITE-BIOSYNTHESIS	26	0	27	0	22	0	27	0
PWY-6287	neurosporene biosynthesis	Biosynthesis	SECONDARY-METABOLITE-BIOSYNTHESIS	127	12	152	0	90	0	46	0
PWY-3061	menthol biosynthesis	Biosynthesis	SECONDARY-METABOLITE-BIOSYNTHESIS	15	0	12	0	12	0	28	0
PWY-6679	jadomycin biosynthesis	Biosynthesis	SECONDARY-METABOLITE-BIOSYNTHESIS	519	0	0	0	0	0	596	0
PWY-5946	delta-carotene biosynthesis	Biosynthesis	SECONDARY-METABOLITE-BIOSYNTHESIS	67	0	70	0	22	0	0	0
PWY-6575	juvenile hormone III biosynthesis I	Biosynthesis	SECONDARY-METABOLITE-BIOSYNTHESIS	276	73	265	38	201	0	576	34
PWY-4961	beta-pyrazole-1-ylalanine biosynthesis	Biosynthesis	SECONDARY-METABOLITE-BIOSYNTHESIS	15	0	10	0	0	0	0	0
PWY-6767	4,4-diapolycopenedioate biosynthesis	Biosynthesis	SECONDARY-METABOLITE-BIOSYNTHESIS	16	0	13	0	10	0	0	0
PWY-6787	flavonoid biosynthesis (in equisetum)	Biosynthesis	SECONDARY-METABOLITE-BIOSYNTHESIS	20	0	11	0	13	0	23	0
PWY-6363	D-myo-inositol (1,4,5)-trisphosphate degradation	Biosynthesis	SECONDARY-METABOLITE-BIOSYNTHESIS	151	0	147	0	114	0	238	0
PWY-5426	betaxanthin biosynthesis	Biosynthesis	SECONDARY-METABOLITE-BIOSYNTHESIS	11	0	14	0	0	0	0	0
PWY-6839	2-aminoethylphosphonate biosynthesis	Biosynthesis	SECONDARY-METABOLITE-BIOSYNTHESIS	34	0	27	0	38	0	117	0
PWY-6322	phosphinothricin tripeptide biosynthesis	Biosynthesis	SECONDARY-METABOLITE-BIOSYNTHESIS	39	0	28	0	41	0	127	0
PWY-5152	leucodelphinidin biosynthesis	Biosynthesis	SECONDARY-METABOLITE-BIOSYNTHESIS	45	0	31	0	45	0	43	0
PWY-2301	myo-inositol biosynthesis	Biosynthesis	SECONDARY-METABOLITE-BIOSYNTHESIS	217	17	218	0	178	0	507	19
PWY-5710	capsaicin biosynthesis	Biosynthesis	SECONDARY-METABOLITE-BIOSYNTHESIS	29	0	28	0	27	0	107	0
PWY-922	mevalonate pathway I	Biosynthesis	SECONDARY-METABOLITE-BIOSYNTHESIS	235	92	227	55	239	0	871	65
PWY-5301	ajmaline and sarpagine biosynthesis	Biosynthesis	SECONDARY-METABOLITE-BIOSYNTHESIS	12	0	0	13	0	0	0	0
PWY-6436	perillyl alcohol biosynthesis	Biosynthesis	SECONDARY-METABOLITE-BIOSYNTHESIS	48	53	58	26	45	11	109	15
PWY1F-FLAVSYN	flavonoid biosynthesis	Biosynthesis	SECONDARY-METABOLITE-BIOSYNTHESIS	199	32	187	18	149	11	256	0
PWY-5979	3-amino-5-hydroxybenzoate biosynthesis	Biosynthesis	SECONDARY-METABOLITE-BIOSYNTHESIS	446	112	461	60	331	44	871	48
PWY-6279	myxol-2 fucoside biosynthesis	Biosynthesis	SECONDARY-METABOLITE-BIOSYNTHESIS	12	0	15	0	16	0	0	0
PWY-5135	xanthohumol biosynthesis	Biosynthesis	SECONDARY-METABOLITE-BIOSYNTHESIS	0	32	185	18	147	11	0	0
PWY-6133	(S)-reticuline biosynthesis II	Biosynthesis	SECONDARY-METABOLITE-BIOSYNTHESIS	0	0	14	0	11	0	60	0
PWY-6326	camptothecin biosynthesis	Biosynthesis	SECONDARY-METABOLITE-BIOSYNTHESIS	0	0	10	0	0	0	72	0
PWY-6802	salidroside biosynthesis	Biosynthesis	SECONDARY-METABOLITE-BIOSYNTHESIS	0	0	128	0	118	0	498	25
PWY-6098	diploterol and cycloartenol biosynthesis	Biosynthesis	SECONDARY-METABOLITE-BIOSYNTHESIS	0	0	0	0	11	0	61	10
PWY-6975	erythromycin biosynthesis	Biosynthesis	SECONDARY-METABOLITE-BIOSYNTHESIS	0	0	0	0	13	0	79	0
PWY-5315	N-methyl-Delta1-pyrrolinium cation biosynthesis	Biosynthesis	SECONDARY-METABOLITE-BIOSYNTHESIS	0	0	0	0	0	0	17	0
PWY-5679	clavulanate biosynthesis	Biosynthesis	SECONDARY-METABOLITE-BIOSYNTHESIS	0	0	0	0	0	0	11	0
PWY-5403	betaxanthin biosynthesis (via dopamine)	Biosynthesis	SECONDARY-METABOLITE-BIOSYNTHESIS	0	0	0	0	0	0	65	0
PWY-2464	maackiain biosynthesis	Biosynthesis	SECONDARY-METABOLITE-BIOSYNTHESIS	0	0	0	0	0	0	11	0
PWY-6105	C30 botryococcene biosynthesis	Biosynthesis	SECONDARY-METABOLITE-BIOSYNTHESIS	0	0	0	0	0	0	13	0
PWY-3301	sinapate ester biosynthesis	Biosynthesis	SECONDARY-METABOLITE-BIOSYNTHESIS	0	0	0	0	0	0	22	0
PWY-5287	sanguinarine and macarpine biosynthesis	Biosynthesis	SECONDARY-METABOLITE-BIOSYNTHESIS	0	0	0	0	0	0	12	0
PWY-6401	hispidol biosynthesis	Biosynthesis	SECONDARY-METABOLITE-BIOSYNTHESIS	0	0	0	0	0	0	18	0
PWY-2463	medicarpin biosynthesis	Biosynthesis	SECONDARY-METABOLITE-BIOSYNTHESIS	0	0	0	0	0	0	11	0
PWY-5630	penicillin K biosynthesis	Biosynthesis	SECONDARY-METABOLITE-BIOSYNTHESIS	0	0	0	0	0	0	15	0
PWY-6766	salicin biosynthesis	Biosynthesis	SECONDARY-METABOLITE-BIOSYNTHESIS	0	0	0	0	0	0	10	0
PWY-5670	epoxysqualene biosynthesis	Biosynthesis	SECONDARY-METABOLITE-BIOSYNTHESIS	0	0	0	0	0	0	13	0
PWY-6299	aldehyde oxidation I	Biosynthesis	SECONDARY-METABOLITE-BIOSYNTHESIS	0	0	0	0	0	0	13	0
UDPNACETYLGALSYN-PWY	UDP-N-acetyl-D-glucosamine biosynthesis II	Biosynthesis	Polyamine-Biosynthesis	554	0	601	0	384	0	740	0
PWY-3722	glycine betaine biosynthesis II (Gram-positive bacteria)	Biosynthesis	Polyamine-Biosynthesis	223	55	223	30	211	11	767	36
BETSYN-PWY	glycine betaine biosynthesis I (Gram-negative bacteria)	Biosynthesis	Polyamine-Biosynthesis	237	39	226	21	195	0	721	45
CHOLINE-BETAINE-ANA-PWY	choline degradation I	Biosynthesis	Polyamine-Biosynthesis	237	39	226	21	195	0	721	45
P101-PWY	ectoine biosynthesis	Biosynthesis	Polyamine-Biosynthesis	440	0	0	32	0	0	0	25
PWY-43	putrescine biosynthesis II	Biosynthesis	Polyamine-Biosynthesis	170	14	231	0	120	0	155	0
PWY-6305	putrescine biosynthesis IV	Biosynthesis	Polyamine-Biosynthesis	338	26	347	23	178	11	462	12
PWY1F-353	glycine betaine biosynthesis III (plants)	Biosynthesis	Polyamine-Biosynthesis	102	0	104	0	109	0	336	0
PWY-6562	norspermidine biosynthesis	Biosynthesis	Polyamine-Biosynthesis	445	47	509	32	322	0	738	25
BSUBPOLYAMSYN-PWY	spermidine biosynthesis I	Biosynthesis	Polyamine-Biosynthesis	133	13	142	0	76	0	129	0
ARGSPECAT-PWY	spermine biosynthesis	Biosynthesis	Polyamine-Biosynthesis	0	0	58	0	0	0	38	0
P541-PWY	glycine betaine biosynthesis IV (from glycine)	Biosynthesis	Polyamine-Biosynthesis	0	0	0	0	0	0	11	0
PWY-6173	histamine biosynthesis	Biosynthesis	Polyamine-Biosynthesis	0	0	0	0	0	0	13	0
PWY-6840	homoglutathione biosynthesis	Biosynthesis	Other-biosynthesis	171	20	140	0	90	12	156	0
PWY-5109	2-methylbutyrate biosynthesis	Biosynthesis	Other-biosynthesis	585	235	504	149	489	49	1509	112
PWY-2661	trehalose biosynthesis V	Biosynthesis	Other-biosynthesis	22	0	19	0	10	0	0	0
PWY-6154	autoinducer AI-2 biosynthesis II (Vibrio)	Biosynthesis	Other-biosynthesis	30	0	29	0	10	0	16	0
PWY0-662	PRPP biosynthesis I	Biosynthesis	Other-biosynthesis	183	54	217	54	149	15	353	18
TRESYN-PWY	trehalose biosynthesis I	Biosynthesis	Other-biosynthesis	15	0	13	0	0	0	39	0
PWY0-1534	hydrogen sulfide biosynthesis	Biosynthesis	Other-biosynthesis	21	0	20	0	11	0	59	0
PWY-6055	dimethylsulfoniopropionate biosynthesis II (Spartina)	Biosynthesis	Other-biosynthesis	169	41	163	18	118	0	289	13
PWY-5656	mannosylglycerate biosynthesis I	Biosynthesis	Other-biosynthesis	45	0	52	0	26	0	0	0
PWY-6936	seleno-amino acid biosynthesis	Biosynthesis	Other-biosynthesis	616	302	610	291	454	89	987	104
PWY-6054	dimethylsulfoniopropionate biosynthesis I (Wollastonia)	Biosynthesis	Other-biosynthesis	169	41	163	18	118	0	289	13
PWY1-3	polyhydroxybutyrate biosynthesis	Biosynthesis	Other-biosynthesis	0	86	195	0	0	0	589	0
P121-PWY	adenine and adenosine salvage I	Biosynthesis	Nucleotide-Biosynthesis	103	12	114	0	75	0	211	0
PWY-6124	inosine-5-phosphate biosynthesis II	Biosynthesis	Nucleotide-Biosynthesis	822	93	780	59	589	29	1218	50
PWY0-181	salvage pathways of pyrimidine deoxyribonucleotides	Biosynthesis	Nucleotide-Biosynthesis	63	0	53	0	41	0	174	0
PWY-6609	adenine and adenosine salvage III	Biosynthesis	Nucleotide-Biosynthesis	77	14	83	0	76	0	284	0
PWY-6125	guanosine nucleotides de novo biosynthesis	Biosynthesis	Nucleotide-Biosynthesis	1891	414	2052	317	1494	93	2725	125
SALVPURINE2-PWY	xanthine and xanthosine salvage	Biosynthesis	Nucleotide-Biosynthesis	39	0	34	0	24	0	60	0
PWY0-163	salvage pathways of pyrimidine ribonucleotides	Biosynthesis	Nucleotide-Biosynthesis	321	37	349	29	216	16	409	22
PWY-6611	adenine and adenosine salvage V	Biosynthesis	Nucleotide-Biosynthesis	52	0	58	0	0	0	192	0
PWY-6610	adenine and adenosine salvage IV	Biosynthesis	Nucleotide-Biosynthesis	105	0	119	13	90	0	400	0
PWY-5686	uridine-5-phosphate biosynthesis	Biosynthesis	Nucleotide-Biosynthesis	1626	196	1767	120	1304	67	2777	75
PWY-5687	pyrimidine ribonucleotides interconversion	Biosynthesis	Nucleotide-Biosynthesis	672	115	733	75	498	42	1071	70
PWY-6700	queuosine biosynthesis	Biosynthesis	Nucleotide-Biosynthesis	241	17	274	0	223	0	470	0
PWY-6123	inosine-5-phosphate biosynthesis I	Biosynthesis	Nucleotide-Biosynthesis	922	102	872	61	652	34	1308	50
PWY-6545	pyrimidine deoxyribonucleotides de novo biosynthesis II	Biosynthesis	Nucleotide-Biosynthesis	1672	369	1874	279	1464	80	2107	97
PWY-6620	guanine and guanosine salvage I	Biosynthesis	Nucleotide-Biosynthesis	64	0	57	0	46	0	147	0
PWY0-166	pyrimidine deoxyribonucleotides de novo biosynthesis I	Biosynthesis	Nucleotide-Biosynthesis	1580	366	1754	281	1330	81	2054	103
PWY0-1479	tRNA processing pathway I	Biosynthesis	Nucleotide-Biosynthesis	505	114	516	65	329	22	454	29
PWY-6599	guanine and guanosine salvage II	Biosynthesis	Nucleotide-Biosynthesis	39	0	34	0	53	0	127	0
PWY-6126	adenosine nucleotides de novo biosynthesis	Biosynthesis	Nucleotide-Biosynthesis	3262	1630	3471	923	2652	542	4637	916
PWY-6121	5-aminoimidazole ribonucleotide biosynthesis I	Biosynthesis	Nucleotide-Biosynthesis	1424	128	1474	77	1026	33	2189	65
P1-PWY	purine and pyrimidine metabolism	Biosynthesis	Nucleotide-Biosynthesis	802	113	801	65	543	30	1319	67
PWY-6122	5-aminoimidazole ribonucleotide biosynthesis II	Biosynthesis	Nucleotide-Biosynthesis	0	0	1409	0	968	0	2113	0
PWY-6689	tRNA splicing	Biosynthesis	Nucleotide-Biosynthesis	0	0	0	0	0	0	44	0
PWY-6619	adenine and adenosine salvage VI	Biosynthesis	Nucleotide-Biosynthesis	0	0	0	0	0	0	28	0
PWY-6605	adenine and adenosine salvage II	Biosynthesis	Nucleotide-Biosynthesis	0	0	0	10	0	0	192	0
PPGPPMET-PWY	ppGpp biosynthesis	Biosynthesis	Metabolic-Regulators	542	71	587	48	395	22	641	45
PWY-6100	L-carnitine biosynthesis	Biosynthesis	Metabolic-Regulators	108	0	98	0	71	0	168	0
PWY-6405	Rapoport-Luebering glycolytic shunt	Biosynthesis	Metabolic-Regulators	0	0	0	0	0	0	14	0
PWY-6000	gamma-linolenate biosynthesis II (animals)	Biosynthesis	Lipid-Biosynthesis	334	60	344	46	269	11	611	30
PWY-5269	cardiolipin biosynthesis II	Biosynthesis	Lipid-Biosynthesis	102	0	96	0	91	0	187	0
PWY-4381	fatty acid biosynthesis initiation I	Biosynthesis	Lipid-Biosynthesis	785	109	769	63	573	41	978	61
PWY-6013	crepenynic acid biosynthesis	Biosynthesis	Lipid-Biosynthesis	59	0	52	0	20	0	0	0
PWY-5668	cardiolipin biosynthesis I	Biosynthesis	Lipid-Biosynthesis	102	0	0	0	91	0	187	0
PWY-6282	palmitoleate biosynthesis I	Biosynthesis	Lipid-Biosynthesis	582	168	572	141	506	37	1340	89
PWY-4942	cyclopropane and cyclopropene fatty acid biosynthesis	Biosynthesis	Lipid-Biosynthesis	149	13	147	0	129	0	188	0
PWY-5989	stearate biosynthesis II (plants)	Biosynthesis	Lipid-Biosynthesis	621	177	593	143	509	36	1374	94
PWY0-1319	CDP-diacylglycerol biosynthesis II	Biosynthesis	Lipid-Biosynthesis	479	48	451	43	341	29	642	27
PWY-5148	acyl-CoA hydrolysis	Biosynthesis	Lipid-Biosynthesis	37	0	38	0	16	0	40	0
PWY-6799	fatty acid biosynthesis (plant mitochondria)	Biosynthesis	Lipid-Biosynthesis	172	0	111	0	122	0	0	0
PWY0-541	cyclopropane fatty acid (CFA) biosynthesis	Biosynthesis	Lipid-Biosynthesis	169	13	162	0	133	0	199	0
PWY-5996	oleate biosynthesis II (animals)	Biosynthesis	Lipid-Biosynthesis	88	34	106	18	68	11	62	20
PWYG-321	mycolate biosynthesis	Biosynthesis	Lipid-Biosynthesis	937	313	931	183	790	89	2019	130
PWY0-862	cis-dodecenoyl biosynthesis	Biosynthesis	Lipid-Biosynthesis	398	90	395	57	342	25	1071	75
PWY-5667	CDP-diacylglycerol biosynthesis I	Biosynthesis	Lipid-Biosynthesis	486	49	457	43	349	31	655	28
PWY-5367	petroselinate biosynthesis	Biosynthesis	Lipid-Biosynthesis	586	169	575	141	513	37	1354	89
TRIGLSYN-PWY	triacylglycerol biosynthesis	Biosynthesis	Lipid-Biosynthesis	313	0	295	24	0	0	393	0
PWY-5973	cis-vaccenate biosynthesis	Biosynthesis	Lipid-Biosynthesis	725	289	730	173	620	83	1540	116
KDO-LIPASYN-PWY	(KDO)2-lipid A biosynthesis I	Biosynthesis	Lipid-Biosynthesis	52	0	36	0	23	0	87	0
PWY-6349	CDP-archaeol biosynthesis	Biosynthesis	Lipid-Biosynthesis	11	0	0	0	14	0	147	0
PWY-5080	very long chain fatty acid biosynthesis	Biosynthesis	Lipid-Biosynthesis	38	14	30	0	24	0	51	13
PWYQT-4427	sulfolipid biosynthesis	Biosynthesis	Lipid-Biosynthesis	88	20	89	0	45	21	12	0
FASYN-ELONG-PWY	fatty acid elongation -- saturated	Biosynthesis	Lipid-Biosynthesis	655	182	641	147	543	42	1430	95
PWY0-1264	biotin-carboxyl carrier protein assembly	Biosynthesis	Lipid-Biosynthesis	671	77	721	46	470	29	894	34
KDOSYN-PWY	KDO transfer to lipid IVA I	Biosynthesis	Lipid-Biosynthesis	39	0	30	0	14	0	53	0
PWY-5669	phosphatidylethanolamine biosynthesis I	Biosynthesis	Lipid-Biosynthesis	104	19	99	10	93	0	217	0
PWY-5994	palmitate biosynthesis I (animals)	Biosynthesis	Lipid-Biosynthesis	566	167	539	139	493	31	1341	88
PWY-5995	linoleate biosynthesis I (plants)	Biosynthesis	Lipid-Biosynthesis	332	60	339	45	268	11	606	29
LIPA-CORESYN-PWY	Lipid A-core biosynthesis	Biosynthesis	Lipid-Biosynthesis	17	0	18	0	21	0	81	0
PWY-6352	3-phosphoinositide biosynthesis	Biosynthesis	Lipid-Biosynthesis	19	0	24	0	31	0	167	0
PWY-5966	fatty acid biosynthesis initiation II	Biosynthesis	Lipid-Biosynthesis	265	0	247	88	208	19	353	17
PWY-5971	palmitate biosynthesis II (bacteria and plants)	Biosynthesis	Lipid-Biosynthesis	662	183	644	147	551	42	1442	95
PWY-6803	phosphatidylcholine acyl editing	Biosynthesis	Lipid-Biosynthesis	522	0	533	57	412	0	1048	41
PWY-3561	choline biosynthesis III	Biosynthesis	Lipid-Biosynthesis	0	0	11	0	0	0	0	0
PWY-6710	poly-hydroxy fatty acids biosynthesis	Biosynthesis	Lipid-Biosynthesis	0	0	0	0	13	0	23	0
PWY4FS-3	phosphatidylcholine biosynthesis III	Biosynthesis	Lipid-Biosynthesis	0	0	0	0	0	0	18	0
PWY-5129	sphingolipid biosynthesis (plants)	Biosynthesis	Lipid-Biosynthesis	0	0	0	0	0	0	16	0
PWY-5970	fatty acids biosynthesis (yeast)	Biosynthesis	Lipid-Biosynthesis	0	0	0	0	0	0	15	0
PWY-5147	oleate biosynthesis I (plants)	Biosynthesis	Lipid-Biosynthesis	0	0	0	0	0	0	28	0
PWY-3385	choline biosynthesis I	Biosynthesis	Lipid-Biosynthesis	0	0	0	0	0	0	16	0
PWY4FS-2	phosphatidylcholine biosynthesis II	Biosynthesis	Lipid-Biosynthesis	0	0	0	0	0	0	14	0
PWY4FS-4	phosphatidylcholine biosynthesis IV	Biosynthesis	Lipid-Biosynthesis	0	0	0	0	0	0	18	0
PWY-6825	phosphatidylcholine biosynthesis V	Biosynthesis	Lipid-Biosynthesis	0	0	0	0	0	0	11	0
PWY-5142	acyl-ACP thioesterase pathway	Biosynthesis	Lipid-Biosynthesis	0	0	0	0	0	0	16	0
SPHINGOLIPID-SYN-PWY	sphingolipid metabolism	Biosynthesis	Lipid-Biosynthesis	0	0	0	0	0	0	43	0
PWY-735	jasmonic acid biosynthesis	Biosynthesis	HORMONE-SYN	714	281	607	179	601	51	1680	142
PWY66-375	leukotriene biosynthesis	Biosynthesis	HORMONE-SYN	274	55	238	23	168	12	730	56
PWY-581	IAA biosynthesis I	Biosynthesis	HORMONE-SYN	197	32	183	22	123	11	406	22
PWY-2781	cis-zeatin biosynthesis	Biosynthesis	HORMONE-SYN	121	0	132	0	90	0	161	0
PWY-6650	juvenile hormone III biosynthesis II	Biosynthesis	HORMONE-SYN	276	73	265	38	201	0	576	34
PWY-6303	methyl indole-3-acetate interconversion	Biosynthesis	HORMONE-SYN	34	15	42	0	41	0	102	0
ETHYL-PWY	ethylene biosynthesis I (plants)	Biosynthesis	HORMONE-SYN	0	0	0	0	211	0	462	0
PWY-6030	serotonin and melatonin biosynthesis	Biosynthesis	HORMONE-SYN	0	0	0	0	0	0	66	0
PWY66-301	catecholamine biosynthesis	Biosynthesis	HORMONE-SYN	0	0	0	0	0	0	68	0
PWY66-380	estrogen biosynthesis	Biosynthesis	HORMONE-SYN	0	0	0	0	0	0	11	0
PWY-6519	7-keto-8-aminopelargonate biosynthesis I	Biosynthesis	Cofactor-Biosynthesis	789	191	776	151	667	45	1656	104
PWY-5871	ubiquinol-9 biosynthesis (eukaryotic)	Biosynthesis	Cofactor-Biosynthesis	70	0	58	0	33	0	76	0
PWY-5839	menaquinol-7 biosynthesis	Biosynthesis	Cofactor-Biosynthesis	83	0	114	0	61	0	168	0
HEME-BIOSYNTHESIS-II	heme biosynthesis from uroporphyrinogen-III I	Biosynthesis	Cofactor-Biosynthesis	536	37	565	24	324	18	384	0
PWY-5083	NAD/NADH phosphorylation and dephosphorylation	Biosynthesis	Cofactor-Biosynthesis	2265	446	2327	367	1899	143	4466	160
PWY-6383	mono-trans, poly-cis decaprenyl phosphate biosynthesis	Biosynthesis	Cofactor-Biosynthesis	115	0	105	0	99	0	0	0
PWY-3841	folate transformations II	Biosynthesis	Cofactor-Biosynthesis	1135	251	1165	165	845	0	2190	93
PWY-5521	L-ascorbate biosynthesis V	Biosynthesis	Cofactor-Biosynthesis	34	14	27	0	22	0	100	10
PWY-5199	factor 420 polyglutamylation	Biosynthesis	Cofactor-Biosynthesis	13	0	11	0	15	0	75	0
PWY-5964	guanylyl molybdenum cofactor biosynthesis	Biosynthesis	Cofactor-Biosynthesis	12	0	0	0	0	0	31	0
PWY-5508	adenosylcobalamin biosynthesis from cobyrinate a,c-diamide II	Biosynthesis	Cofactor-Biosynthesis	384	26	456	21	214	14	535	0
PWY-5915	phycoerythrobilin biosynthesis	Biosynthesis	Cofactor-Biosynthesis	93	0	145	0	97	0	0	0
PYRIDOXSYN-PWY	pyridoxal 5-phosphate biosynthesis I	Biosynthesis	Cofactor-Biosynthesis	803	147	748	95	539	35	1007	48
PWY0-1507	biotin biosynthesis from 7-keto-8-aminopelargonate	Biosynthesis	Cofactor-Biosynthesis	205	17	243	11	140	12	281	0
PWY-5891	menaquinol-11 biosynthesis	Biosynthesis	Cofactor-Biosynthesis	83	0	114	0	61	0	168	0
PWY-5122	geranyl diphosphate biosynthesis	Biosynthesis	Cofactor-Biosynthesis	95	20	96	0	82	11	176	0
PWY-5805	nonaprenyl diphosphate biosynthesis I	Biosynthesis	Cofactor-Biosynthesis	39	0	52	10	32	0	59	0
PWY-5189	tetrapyrrole biosynthesis II	Biosynthesis	Cofactor-Biosynthesis	434	76	416	45	269	26	547	12
PWY-6893	thiamin diphosphate biosynthesis II (Bacillus)	Biosynthesis	Cofactor-Biosynthesis	263	60	305	41	155	25	309	0
PANTO-PWY	phosphopantothenate biosynthesis I	Biosynthesis	Cofactor-Biosynthesis	420	40	484	27	294	22	555	37
PWY-5890	menaquinol-10 biosynthesis	Biosynthesis	Cofactor-Biosynthesis	83	0	114	0	61	0	168	0
GLUT-REDOX-PWY	glutathione redox reactions II	Biosynthesis	Cofactor-Biosynthesis	103	10	109	0	53	0	47	0
PWY-5120	geranylgeranyldiphosphate biosynthesis	Biosynthesis	Cofactor-Biosynthesis	71	16	64	0	64	13	124	0
PWY1G-0	mycothiol biosynthesis	Biosynthesis	Cofactor-Biosynthesis	12	0	26	0	28	0	220	16
PWY-6168	flavin biosynthesis III (fungi)	Biosynthesis	Cofactor-Biosynthesis	592	0	0	0	0	0	759	0
PWY-1422	vitamin E biosynthesis	Biosynthesis	Cofactor-Biosynthesis	31	0	40	0	18	0	57	0
PWY-6466	pyridoxal 5-phosphate biosynthesis II	Biosynthesis	Cofactor-Biosynthesis	12	0	11	0	19	0	67	16
MENAQUINONESYN-PWY	menaquinol-8 biosynthesis	Biosynthesis	Cofactor-Biosynthesis	89	0	87	0	60	0	183	10
NONMEVIPP-PWY	methylerythritol phosphate pathway	Biosynthesis	Cofactor-Biosynthesis	1329	410	1343	174	926	96	1644	100
PWY-2161	folate polyglutamylation	Biosynthesis	Cofactor-Biosynthesis	508	124	539	92	414	23	1010	40
PWY-5381	pyridine nucleotide cycling (plants)	Biosynthesis	Cofactor-Biosynthesis	394	38	404	22	296	10	623	42
PWY-6147	6-hydroxymethyl-dihydropterin diphosphate biosynthesis I	Biosynthesis	Cofactor-Biosynthesis	251	72	267	41	174	17	312	20
P261-PWY	coenzyme M biosynthesis I	Biosynthesis	Cofactor-Biosynthesis	67	0	53	0	34	0	86	12
PWY0-501	lipoate biosynthesis and incorporation I	Biosynthesis	Cofactor-Biosynthesis	301	32	350	18	208	11	333	0
PWY-6708	ubiquinol-8 biosynthesis (prokaryotic)	Biosynthesis	Cofactor-Biosynthesis	194	20	192	15	168	11	464	16
HEMESYN2-PWY	heme biosynthesis from uroporphyrinogen-III II	Biosynthesis	Cofactor-Biosynthesis	502	48	514	30	307	16	434	14
PWY-4081	glutathione redox reactions I	Biosynthesis	Cofactor-Biosynthesis	206	37	190	26	103	0	110	0
PWY-6654	phosphopantothenate biosynthesis III	Biosynthesis	Cofactor-Biosynthesis	189	0	224	0	149	0	479	17
PWY-5523	5,6-dimethylbenzimidazole biosynthesis	Biosynthesis	Cofactor-Biosynthesis	146	0	0	0	0	0	228	11
PWY-5194	siroheme biosynthesis	Biosynthesis	Cofactor-Biosynthesis	97	19	113	0	81	0	294	56
PWY-6520	nonaprenyl diphosphate biosynthesis II	Biosynthesis	Cofactor-Biosynthesis	51	0	63	0	32	0	13	0
COBALSYN-PWY	adenosylcobalamin salvage from cobinamide I	Biosynthesis	Cofactor-Biosynthesis	227	15	280	12	128	0	298	0
PWY-5851	demethylmenaquinol-9 biosynthesis	Biosynthesis	Cofactor-Biosynthesis	37	0	60	0	27	0	68	0
PWY-5892	menaquinol-12 biosynthesis	Biosynthesis	Cofactor-Biosynthesis	83	0	114	0	61	0	168	0
PWY-6613	tetrahydrofolate salvage from 5,10-methenyltetrahydrofolate	Biosynthesis	Cofactor-Biosynthesis	322	21	294	13	230	15	464	10
PWY-882	ascorbate biosynthesis I (L-galactose pathway)	Biosynthesis	Cofactor-Biosynthesis	482	31	567	27	381	22	808	28
PYRIDNUCSAL-PWY	NAD salvage pathway I	Biosynthesis	Cofactor-Biosynthesis	323	29	315	18	256	0	511	32
PWY-5086	chlorophyll a biosynthesis I	Biosynthesis	Cofactor-Biosynthesis	49	25	68	41	26	0	0	0
PWY-5849	menaquinol-6 biosynthesis	Biosynthesis	Cofactor-Biosynthesis	77	0	75	0	46	0	142	0
PWY-6415	ascorbate biosynthesis VII	Biosynthesis	Cofactor-Biosynthesis	267	0	0	0	0	0	406	0
PWY-5852	demethylmenaquinol-8 biosynthesis I	Biosynthesis	Cofactor-Biosynthesis	42	0	74	0	37	0	80	0
PWY-5068	chlorophyll cycle	Biosynthesis	Cofactor-Biosynthesis	50	0	0	0	30	0	12	0
PWY-6268	adenosylcobalamin salvage from cobalamin	Biosynthesis	Cofactor-Biosynthesis	136	0	194	0	84	0	150	0
PWY-5791	1,4-dihydroxy-2-naphthoate biosynthesis II (plants)	Biosynthesis	Cofactor-Biosynthesis	421	35	466	22	293	13	430	15
PWY-5853	demethylmenaquinol-6 biosynthesis	Biosynthesis	Cofactor-Biosynthesis	37	0	60	0	27	0	68	0
PYRIDNUCSYN-PWY	NAD biosynthesis I (from aspartate)	Biosynthesis	Cofactor-Biosynthesis	617	53	706	41	458	18	814	45
PWY-6823	molybdenum cofactor biosynthesis	Biosynthesis	Cofactor-Biosynthesis	374	90	451	61	345	0	779	42
COA-PWY	coenzyme A biosynthesis	Biosynthesis	Cofactor-Biosynthesis	294	35	379	18	236	23	612	22
PWY-5895	menaquinol-13 biosynthesis	Biosynthesis	Cofactor-Biosynthesis	83	0	114	0	61	0	168	0
CHLOROPHYLL-SYN	chlorophyllide a biosynthesis I	Biosynthesis	Cofactor-Biosynthesis	1017	158	1159	79	578	68	429	14
PWY3O-19	ubiquinol-6 biosynthesis (eukaryotic)	Biosynthesis	Cofactor-Biosynthesis	105	11	81	0	51	0	106	0
SAM-PWY	S-adenosyl-L-methionine biosynthesis	Biosynthesis	Cofactor-Biosynthesis	281	56	253	41	210	23	459	28
PWY-6894	thiamin diphosphate biosynthesis I (E. coli)	Biosynthesis	Cofactor-Biosynthesis	263	60	305	41	155	25	309	0
PWY-5664	tetrahydrobiopterin biosynthesis II	Biosynthesis	Cofactor-Biosynthesis	222	126	268	54	145	20	265	15
PWY-6907	thiamin diphosphate biosynthesis III (Staphylococcus)	Biosynthesis	Cofactor-Biosynthesis	204	56	229	40	112	0	221	0
1CMET2-PWY	formylTHF biosynthesis I	Biosynthesis	Cofactor-Biosynthesis	1264	264	1307	170	913	50	2304	96
PWY-5509	adenosylcobalamin biosynthesis from cobyrinate a,c-diamide I	Biosynthesis	Cofactor-Biosynthesis	383	25	456	21	213	14	488	0
PWY-6578	7-keto-8-aminopelargonate biosynthesis II	Biosynthesis	Cofactor-Biosynthesis	113	10	108	0	78	0	165	0
PLPSAL-PWY	pyridoxal 5-phosphate salvage pathway	Biosynthesis	Cofactor-Biosynthesis	88	0	73	0	73	0	135	0
PWY-6543	p-aminobenzoate biosynthesis	Biosynthesis	Cofactor-Biosynthesis	180	0	246	0	145	0	212	0
PWY-5783	octaprenyl diphosphate biosynthesis	Biosynthesis	Cofactor-Biosynthesis	66	21	49	12	48	0	140	0
PWY-5123	trans, trans-farnesyl diphosphate biosynthesis	Biosynthesis	Cofactor-Biosynthesis	149	27	132	10	121	14	284	0
PWY-6908	thiamin diphosphate biosynthesis IV (eukaryotes)	Biosynthesis	Cofactor-Biosynthesis	212	56	235	40	116	21	228	0
PWY-5188	tetrapyrrole biosynthesis I	Biosynthesis	Cofactor-Biosynthesis	912	103	905	63	653	79	1717	77
PWY0-522	lipoate salvage and modification	Biosynthesis	Cofactor-Biosynthesis	45	0	45	0	19	0	21	0
PWY-6857	retinol biosynthesis	Biosynthesis	Cofactor-Biosynthesis	106	20	99	11	59	0	160	0
PWY-5837	1,4-dihydroxy-2-naphthoate biosynthesis I	Biosynthesis	Cofactor-Biosynthesis	421	35	470	22	293	13	431	15
THIOREDOX-PWY	thioredoxin pathway	Biosynthesis	Cofactor-Biosynthesis	354	59	361	52	259	42	504	26
NADPHOS-DEPHOS-PWY	NAD phosphorylation and dephosphorylation	Biosynthesis	Cofactor-Biosynthesis	710	148	688	107	479	56	890	41
PWY-6614	tetrahydrofolate biosynthesis	Biosynthesis	Cofactor-Biosynthesis	220	23	277	0	207	0	420	0
PWY3DJ-35471	L-ascorbate biosynthesis VI	Biosynthesis	Cofactor-Biosynthesis	278	63	319	30	258	14	591	39
PWY-6577	farnesylcysteine salvage pathway	Biosynthesis	Cofactor-Biosynthesis	62	13	44	0	0	0	152	0
PWY-5198	factor 420 biosynthesis	Biosynthesis	Cofactor-Biosynthesis	34	13	53	16	49	0	442	16
PWY-5870	ubiquinol-8 biosynthesis (eukaryotic)	Biosynthesis	Cofactor-Biosynthesis	155	14	144	11	95	0	165	0
PWY-5872	ubiquinol-10 biosynthesis (eukaryotic)	Biosynthesis	Cofactor-Biosynthesis	113	12	94	0	57	0	112	0
PWY-6643	coenzyme M biosynthesis II	Biosynthesis	Cofactor-Biosynthesis	267	34	308	25	291	17	649	29
PWY-6012	acyl carrier protein metabolism	Biosynthesis	Cofactor-Biosynthesis	53	0	70	0	31	0	66	0
PWY-5844	menaquinol-9 biosynthesis	Biosynthesis	Cofactor-Biosynthesis	46	0	54	0	34	0	100	0
PWY-5917	phycocyanobilin biosynthesis	Biosynthesis	Cofactor-Biosynthesis	64	0	108	0	80	0	0	0
PWY-2201	folate transformations I	Biosynthesis	Cofactor-Biosynthesis	1117	246	1165	163	830	46	2148	86
RIBOSYN2-PWY	flavin biosynthesis I (bacteria and plants)	Biosynthesis	Cofactor-Biosynthesis	789	90	737	73	526	38	919	58
PWY-5785	di-trans,poly-cis-undecaprenyl phosphate biosynthesis	Biosynthesis	Cofactor-Biosynthesis	81	14	114	0	93	0	200	0
PWY-6899	base-degraded thiamin salvage	Biosynthesis	Cofactor-Biosynthesis	50	0	41	0	0	0	10	0
PWY-4181	glutathione amide metabolism	Biosynthesis	Cofactor-Biosynthesis	13	0	22	0	13	0	32	0
GLUTATHIONESYN-PWY	glutathione biosynthesis	Biosynthesis	Cofactor-Biosynthesis	297	37	252	14	148	13	236	0
PWY-6896	thiamin salvage I	Biosynthesis	Cofactor-Biosynthesis	96	0	113	0	57	0	122	0
PWY-6167	flavin biosynthesis II (archaea)	Biosynthesis	Cofactor-Biosynthesis	0	0	558	0	0	0	814	0
PWY-5207	coenzyme B/coenzyme M regeneration	Biosynthesis	Cofactor-Biosynthesis	0	0	14	0	14	0	115	14
PWY-6797	6-hydroxymethyl-dihydropterin diphosphate biosynthesis II (archaea)	Biosynthesis	Cofactor-Biosynthesis	0	0	118	0	0	0	0	0
PWY-6148	tetrahydromethanopterin biosynthesis	Biosynthesis	Cofactor-Biosynthesis	0	0	0	0	21	0	11	0
PWY0-1275	lipoate biosynthesis and incorporation II	Biosynthesis	Cofactor-Biosynthesis	0	0	0	0	150	11	0	0
PWY-5663	tetrahydrobiopterin biosynthesis I	Biosynthesis	Cofactor-Biosynthesis	0	126	0	54	145	20	265	15
PWY-5807	heptaprenyl diphosphate biosynthesis	Biosynthesis	Cofactor-Biosynthesis	0	0	0	0	13	0	32	0
PWY-6898	thiamin salvage III	Biosynthesis	Cofactor-Biosynthesis	0	0	0	0	0	0	23	0
PWY1G-126	mycothiol oxidation	Biosynthesis	Cofactor-Biosynthesis	0	0	0	0	0	0	17	0
PWY3O-4106	NAD salvage pathway III	Biosynthesis	Cofactor-Biosynthesis	0	0	0	0	0	0	33	0
PWY-5499	vitamin B6 degradation	Biosynthesis	Cofactor-Biosynthesis	0	0	0	0	0	0	29	0
PWY-1121	suberin biosynthesis	Biosynthesis	Cell-Structure-Biosynthesis	209	31	198	18	159	0	326	0
PWY-5833	CDP-3,6-dideoxyhexose biosynthesis	Biosynthesis	Cell-Structure-Biosynthesis	97	0	94	0	80	0	234	0
TEICHOICACID-PWY	teichoic acid (poly-glycerol) biosynthesis	Biosynthesis	Cell-Structure-Biosynthesis	100	13	88	0	96	0	201	0
NAGLIPASYN-PWY	lipid IVA biosynthesis	Biosynthesis	Cell-Structure-Biosynthesis	481	82	424	53	299	24	575	33
PWY-361	phenylpropanoid biosynthesis	Biosynthesis	Cell-Structure-Biosynthesis	204	0	193	0	156	0	312	0
PWY-5834	CDP-tyvelose biosynthesis	Biosynthesis	Cell-Structure-Biosynthesis	20	0	19	0	15	0	44	0
PWY-5514	UDP-N-acetyl-D-galactosamine biosynthesis II	Biosynthesis	Cell-Structure-Biosynthesis	462	52	481	38	333	21	580	0
PWY-6386	UDP-N-acetylmuramoyl-pentapeptide biosynthesis II (lysine-containing)	Biosynthesis	Cell-Structure-Biosynthesis	1108	76	1151	61	718	26	1265	47
PWY-6387	UDP-N-acetylmuramoyl-pentapeptide biosynthesis III (meso-DAP-containing)	Biosynthesis	Cell-Structure-Biosynthesis	1277	91	1336	69	834	30	1453	57
PWY0-1338	polymyxin resistance	Biosynthesis	Cell-Structure-Biosynthesis	89	0	116	0	119	0	196	0
UDPNAGSYN-PWY	UDP-N-acetyl-D-glucosamine biosynthesis I	Biosynthesis	Cell-Structure-Biosynthesis	747	86	818	53	488	16	927	29
PWY-282	cuticular wax biosynthesis	Biosynthesis	Cell-Structure-Biosynthesis	35	0	44	10	13	21	0	0
PWY-6397	mycolyl-arabinogalactan-peptidoglycan complex biosynthesis	Biosynthesis	Cell-Structure-Biosynthesis	336	36	314	0	273	0	653	0
PWY-6461	peptidoglycan cross-bridge biosynthesis II (E. faecium)	Biosynthesis	Cell-Structure-Biosynthesis	10	0	13	0	10	0	50	0
ECASYN-PWY	enterobacterial common antigen biosynthesis	Biosynthesis	Cell-Structure-Biosynthesis	349	37	386	22	311	18	774	23
PWY-6733	sporopollenin precursor biosynthesis	Biosynthesis	Cell-Structure-Biosynthesis	0	0	0	0	0	0	20	0
SUCSYN-PWY	sucrose biosynthesis	Biosynthesis	Carbohydrates-Biosynthesis	1390	234	1373	128	970	110	1824	111
PWY0-1241	ADP-L-glycero-beta-D-manno-heptose biosynthesis	Biosynthesis	Carbohydrates-Biosynthesis	80	0	76	0	65	0	227	10
PWY-6333	acetaldehyde biosynthesis I	Biosynthesis	Carbohydrates-Biosynthesis	201	51	179	41	166	0	619	41
PWY-5750	itaconate biosynthesis	Biosynthesis	Carbohydrates-Biosynthesis	722	182	796	106	597	45	1306	103
GLUCONEO-PWY	gluconeogenesis I	Biosynthesis	Carbohydrates-Biosynthesis	2383	460	2529	298	1707	167	3728	257
PWY-66	GDP-L-fucose biosynthesis I (from GDP-D-mannose)	Biosynthesis	Carbohydrates-Biosynthesis	292	20	294	17	265	16	396	10
DTDPRHAMSYN-PWY	dTDP-L-rhamnose biosynthesis I	Biosynthesis	Carbohydrates-Biosynthesis	354	32	375	22	296	14	798	26
PWY-6478	GDP-D-glycero-alpha-D-manno-heptose biosynthesis	Biosynthesis	Carbohydrates-Biosynthesis	56	0	62	0	45	0	153	0
PWY-5659	GDP-mannose biosynthesis	Biosynthesis	Carbohydrates-Biosynthesis	611	44	668	31	457	23	936	36
PWY-1269	CMP-KDO biosynthesis I	Biosynthesis	Carbohydrates-Biosynthesis	322	34	298	19	250	0	513	26
PWY-5782	2-keto-L-gulonate biosynthesis	Biosynthesis	Carbohydrates-Biosynthesis	34	14	27	0	22	0	100	10
PWY-6942	dTDP-D-desosamine biosynthesis	Biosynthesis	Carbohydrates-Biosynthesis	244	0	282	0	216	0	551	0
PWY-4821	UDP-D-xylose and UDP-D-glucuronate biosynthesis	Biosynthesis	Carbohydrates-Biosynthesis	250	38	287	19	229	12	436	10
PWY-622	starch biosynthesis	Biosynthesis	Carbohydrates-Biosynthesis	656	64	723	31	410	36	623	33
PWY-6622	heptadecane biosynthesis	Biosynthesis	Carbohydrates-Biosynthesis	30	0	33	10	11	20	0	0
PWY-5530	sorbitol biosynthesis II	Biosynthesis	Carbohydrates-Biosynthesis	27	13	36	15	46	0	175	25
PWY-6139	CMP-N-acetylneuraminate biosynthesis II (bacteria)	Biosynthesis	Carbohydrates-Biosynthesis	200	17	245	15	186	0	598	24
GLYCOGENSYNTH-PWY	glycogen biosynthesis I (from ADP-D-Glucose)	Biosynthesis	Carbohydrates-Biosynthesis	323	40	401	21	180	25	139	0
PWY-4861	UDP-D-galacturonate biosynthesis I (from UDP-D-glucuronate)	Biosynthesis	Carbohydrates-Biosynthesis	70	0	48	0	31	0	65	0
MANNOSYL-CHITO-DOLICHOL-BIOSYNTHESIS	dolichyl-diphosphooligosaccharide biosynthesis	Biosynthesis	Carbohydrates-Biosynthesis	96	0	108	0	71	12	308	0
PWY-6138	CMP-N-acetylneuraminate biosynthesis I (eukaryotes)	Biosynthesis	Carbohydrates-Biosynthesis	100	0	127	0	110	0	271	12
GDPRHAMSYN-PWY	GDP-D-rhamnose biosynthesis	Biosynthesis	Carbohydrates-Biosynthesis	177	17	189	14	199	0	306	0
PWY-6143	CMP-pseudaminate biosynthesis	Biosynthesis	Carbohydrates-Biosynthesis	19	0	10	0	16	0	31	0
PWY-5739	GDP-alpha-D-perosamine biosynthesis	Biosynthesis	Carbohydrates-Biosynthesis	0	0	185	0	192	0	293	0
PWY-5067	glycogen biosynthesis II (from UDP-D-Glucose)	Biosynthesis	Carbohydrates-Biosynthesis	0	0	243	0	126	0	155	0
PWY-3881	mannitol biosynthesis	Biosynthesis	Carbohydrates-Biosynthesis	0	0	105	0	0	0	207	0
PWY-6330	acetaldehyde biosynthesis II	Biosynthesis	Carbohydrates-Biosynthesis	0	0	11	0	0	0	14	0
PWY-5921	L-glutamine biosynthesis II (tRNA-dependent)	Biosynthesis	Aminoacyl-tRNAs-Charging	506	74	533	45	422	40	1388	77
TRNA-CHARGING-PWY	tRNA charging	Biosynthesis	Aminoacyl-tRNAs-Charging	6444	717	6513	431	4838	239	10521	318
GLYSYN-PWY	glycine biosynthesis I	Biosynthesis	Amino-Acid-Biosynthesis	284	81	275	66	214	13	495	14
TRPSYN-PWY	tryptophan biosynthesis	Biosynthesis	Amino-Acid-Biosynthesis	723	63	724	23	491	19	1020	41
HOMOSER-THRESYN-PWY	threonine biosynthesis from homoserine	Biosynthesis	Amino-Acid-Biosynthesis	311	35	323	29	235	18	745	41
PWY-5905	hypusine biosynthesis	Biosynthesis	Amino-Acid-Biosynthesis	50	0	65	0	75	0	245	0
LYSINE-AMINOAD-PWY	lysine biosynthesis IV	Biosynthesis	Amino-Acid-Biosynthesis	27	0	15	0	17	0	64	0
ADENOSYLHOMOCYSCAT-PWY	methionine salvage II (mammalia)	Biosynthesis	Amino-Acid-Biosynthesis	326	66	331	47	251	11	748	35
PWY-6549	glutamine biosynthesis III	Biosynthesis	Amino-Acid-Biosynthesis	2110	683	2299	405	1649	187	4038	341
PWY-5154	arginine biosynthesis III	Biosynthesis	Amino-Acid-Biosynthesis	1954	0	2043	0	1431	0	0	172
CITRULBIO-PWY	citrulline biosynthesis	Biosynthesis	Amino-Acid-Biosynthesis	1663	330	1605	210	1144	70	2200	157
PWY-4981	proline biosynthesis II (from arginine)	Biosynthesis	Amino-Acid-Biosynthesis	184	27	245	16	173	18	400	18
ARGININE-SYN4-PWY	arginine biosynthesis IV	Biosynthesis	Amino-Acid-Biosynthesis	573	79	573	43	423	34	1082	67
ARG-PRO-PWY	arginine degradation VI (arginase 2 pathway)	Biosynthesis	Amino-Acid-Biosynthesis	86	0	115	0	84	0	156	0
PWY-3982	uracil degradation II (reductive)	Biosynthesis	Amino-Acid-Biosynthesis	31	21	36	13	41	0	356	30
CYSTSYN-PWY	cysteine biosynthesis I	Biosynthesis	Amino-Acid-Biosynthesis	445	269	440	265	302	79	468	74
ILEUSYN-PWY	isoleucine biosynthesis I (from threonine)	Biosynthesis	Amino-Acid-Biosynthesis	1511	344	1468	251	1137	101	2954	220
HISTSYN-PWY	histidine biosynthesis	Biosynthesis	Amino-Acid-Biosynthesis	886	114	988	61	640	55	1541	71
GLUTAMATE-SYN2-PWY	glutamate biosynthesis II	Biosynthesis	Amino-Acid-Biosynthesis	65	14	50	10	54	0	188	0
PWY0-901	selenocysteine biosynthesis I (bacteria)	Biosynthesis	Amino-Acid-Biosynthesis	409	38	408	19	325	13	679	29
PWY-2941	lysine biosynthesis II	Biosynthesis	Amino-Acid-Biosynthesis	1085	0	1159	0	769	0	1656	0
PROSYN-PWY	proline biosynthesis I	Biosynthesis	Amino-Acid-Biosynthesis	478	47	418	43	323	12	520	42
PWY-4281	proline biosynthesis IV	Biosynthesis	Amino-Acid-Biosynthesis	19	0	20	0	24	0	65	0
PWY-5344	homocysteine biosynthesis	Biosynthesis	Amino-Acid-Biosynthesis	255	137	237	63	209	36	382	21
PWY-3981	beta-alanine biosynthesis I	Biosynthesis	Amino-Acid-Biosynthesis	176	44	170	21	119	0	306	13
PWY-6196	serine racemization	Biosynthesis	Amino-Acid-Biosynthesis	29	0	29	0	18	0	97	0
LEUSYN-PWY	leucine biosynthesis	Biosynthesis	Amino-Acid-Biosynthesis	1208	234	1233	143	1005	53	2220	123
PWY-6281	selenocysteine biosynthesis II (archaea and eukaryotes)	Biosynthesis	Amino-Acid-Biosynthesis	392	0	0	0	0	13	533	19
PWY-5101	isoleucine biosynthesis II	Biosynthesis	Amino-Acid-Biosynthesis	1368	337	1359	247	1069	100	2908	213
PWY-3941	beta-alanine biosynthesis II	Biosynthesis	Amino-Acid-Biosynthesis	427	98	384	55	295	19	616	23
SERSYN-PWY	serine biosynthesis	Biosynthesis	Amino-Acid-Biosynthesis	501	80	493	47	313	34	860	37
PWY490-4	asparagine biosynthesis III (tRNA-dependent)	Biosynthesis	Amino-Acid-Biosynthesis	518	87	545	49	424	47	1140	82
PWY-5041	S-adenosyl-L-methionine cycle II	Biosynthesis	Amino-Acid-Biosynthesis	653	191	656	150	487	66	1244	73
GLUTORN-PWY	ornithine biosynthesis	Biosynthesis	Amino-Acid-Biosynthesis	713	141	746	83	507	59	1246	93
PWY-6922	L-Ndelta-acetylornithine biosynthesis	Biosynthesis	Amino-Acid-Biosynthesis	84	14	67	0	78	0	195	0
GLUGLNSYN-PWY	glutamate biosynthesis IV	Biosynthesis	Amino-Acid-Biosynthesis	166	78	182	39	128	12	431	29
ALANINE-VALINESYN-PWY	alanine biosynthesis I	Biosynthesis	Amino-Acid-Biosynthesis	353	51	321	22	258	17	676	34
GLUTSYN-PWY	glutamate biosynthesis I	Biosynthesis	Amino-Acid-Biosynthesis	822	217	815	131	561	34	1024	71
VALSYN-PWY	valine biosynthesis	Biosynthesis	Amino-Acid-Biosynthesis	1326	329	1308	241	1039	98	2712	209
HOMOSER-METSYN-PWY	methionine biosynthesis I	Biosynthesis	Amino-Acid-Biosynthesis	685	125	737	82	509	30	1277	64
PWY-6120	tyrosine biosynthesis III	Biosynthesis	Amino-Acid-Biosynthesis	114	12	106	10	68	0	175	11
PWY-5097	lysine biosynthesis VI	Biosynthesis	Amino-Acid-Biosynthesis	1152	165	1221	109	813	74	1667	74
GLYSYN-THR-PWY	glycine biosynthesis IV	Biosynthesis	Amino-Acid-Biosynthesis	43	0	38	0	43	0	204	14
GLYSYN-ALA-PWY	glycine biosynthesis III	Biosynthesis	Amino-Acid-Biosynthesis	109	20	101	16	86	0	236	16
PWY-4341	glutamate biosynthesis V	Biosynthesis	Amino-Acid-Biosynthesis	252	68	309	48	194	16	503	49
PWY-3462	phenylalanine biosynthesis II	Biosynthesis	Amino-Acid-Biosynthesis	98	13	97	0	0	0	167	0
ARGSYNBSUB-PWY	arginine biosynthesis II (acetyl cycle)	Biosynthesis	Amino-Acid-Biosynthesis	1931	248	2031	153	1398	106	3231	157
HOMOSERSYN-PWY	homoserine biosynthesis	Biosynthesis	Amino-Acid-Biosynthesis	613	62	683	45	430	15	1052	32
GLUTDEG-PWY	glutamate degradation II	Biosynthesis	Amino-Acid-Biosynthesis	334	0	359	0	347	18	863	0
DAPLYSINESYN-PWY	lysine biosynthesis I	Biosynthesis	Amino-Acid-Biosynthesis	1300	206	1373	134	934	61	2005	83
PWY-801	homocysteine and cysteine interconversion	Biosynthesis	Amino-Acid-Biosynthesis	187	44	210	25	184	10	397	0
ASPARAGINE-BIOSYNTHESIS	asparagine biosynthesis I	Biosynthesis	Amino-Acid-Biosynthesis	165	24	177	10	136	0	429	14
TYRSYN	tyrosine biosynthesis I	Biosynthesis	Amino-Acid-Biosynthesis	182	22	188	18	116	11	284	20
PWY-702	methionine biosynthesis II	Biosynthesis	Amino-Acid-Biosynthesis	349	57	337	40	277	15	886	43
PWY0-1021	alanine biosynthesis III	Biosynthesis	Amino-Acid-Biosynthesis	364	85	437	55	326	19	720	41
ASPARAGINESYN-PWY	asparagine biosynthesis II	Biosynthesis	Amino-Acid-Biosynthesis	10	0	13	0	10	0	50	0
PHESYN	phenylalanine biosynthesis I	Biosynthesis	Amino-Acid-Biosynthesis	195	0	0	0	111	0	256	0
GLUTSYNIII-PWY	glutamate biosynthesis III	Biosynthesis	Amino-Acid-Biosynthesis	904	241	890	149	642	36	1284	81
PWY-5104	isoleucine biosynthesis IV	Biosynthesis	Amino-Acid-Biosynthesis	0	0	1516	0	0	0	2942	0
PWY-4921	protein citrullination	Biosynthesis	Amino-Acid-Biosynthesis	0	0	0	0	14	0	25	0
PWY-6482	diphthamide biosynthesis	Biosynthesis	Amino-Acid-Biosynthesis	0	0	0	0	0	0	59	0
ALANINE-SYN2-PWY	alanine biosynthesis II	Biosynthesis	Amino-Acid-Biosynthesis	0	0	0	0	0	0	33	0
PWY-5103	isoleucine biosynthesis III	Biosynthesis	Amino-Acid-Biosynthesis	0	0	0	0	0	0	2705	0
PWY-6134	tyrosine biosynthesis IV	Biosynthesis	Amino-Acid-Biosynthesis	0	0	0	0	0	0	18	0
ASPARTATESYN-PWY	aspartate biosynthesis	Biosynthesis	Amino-Acid-Biosynthesis	0	38	0	31	0	0	0	21
PWY-5760	beta-alanine biosynthesis IV	Biosynthesis	Amino-Acid-Biosynthesis	0	0	0	0	0	0	0	13
PWY-6164	3-dehydroquinate biosynthesis I	Biosynthesis	AROMATIC-COMPOUNDS-BIOSYN	388	94	395	64	281	25	613	25
PWY-6163	chorismate biosynthesis from 3-dehydroquinate	Biosynthesis	AROMATIC-COMPOUNDS-BIOSYN	686	64	728	33	497	28	1084	33
PWY-6435	4-hydroxybenzoate biosynthesis V	Biosynthesis	AROMATIC-COMPOUNDS-BIOSYN	907	307	794	190	745	61	1922	146
PWY-5754	4-hydroxybenzoate biosynthesis I (animals)	Biosynthesis	AROMATIC-COMPOUNDS-BIOSYN	214	0	202	0	158	0	263	0
PWY-5901	2,3-dihydroxybenzoate biosynthesis	Biosynthesis	AROMATIC-COMPOUNDS-BIOSYN	95	0	101	0	50	0	74	0
PWY-6406	salicylate biosynthesis I	Biosynthesis	AROMATIC-COMPOUNDS-BIOSYN	0	0	98	0	40	0	0	0
PWY-5143	fatty acid activation	Activation-Inactivation-Interconversion	Activation	518	88	530	56	411	15	1041	37
PWY-5340	sulfate activation for sulfonation	Activation-Inactivation-Interconversion	Activation	248	97	257	59	137	36	522	35
