# Supplementary material for: Metabolic pathways for the whole community
Source: BMC Genomics. 2014 Jul 22;15(1):619. doi: 10.1186/1471-2164-15-619 (PMC4137073; doi:10.1186/1471-2164-15-619)
Supplement: Supplementary file 5 — Additional file 5: Summary table of the 840 post-QC predicted pathways and normalized CDS counts for the Hawaii Ocean Time-series samples with taxonomic disagreement class highlighted. (XLS 304 KB) [file 12864_2014_6353_MOESM5_ESM.xls]

## Sheet: Normalized Predicted Pathways
Additional File 5. Summary table of the 840 post-QC predicted pathways and normalized CDS counts for the Hawaii Ocean Time-series samples with taxonomic disagreement class highlighted.
Pathway ID	Pathway Name	Class1	Class2	HOT 25m (DNA)	HOT 25m (RNA)	HOT 75m (DNA)	HOT 75m (RNA)	HOT 110m (DNA)	HOT 110m (RNA)	HOT 500m (DNA)	HOT 500m (RNA)
PWY-5986	ammonium transport	Transport-Pathways	None	0.0765533	4.13946	0.104255	7.20556	0.0997194	2.62295	0.0527822	0.845103
PWY-6137	copper transport II	Transport-Pathways	None	0.059402	0.0350489	0.0777842	0	0.0456163	0	0.0435561	0.0609083
ENTNER-DOUDOROFF-PWY	Entner-Doudoroff pathway I	Energy-Metabolism	None	0.0242628	0.0368936	0.0154754	0.0294586	0.0106084	0	0.00407668	0
PWY-5741	ethylmalonyl pathway	Energy-Metabolism	None	0.145159	0.212138	0.145387	0.212102	0	0	0.24224	0
PWY-5723	Rubisco shunt	Energy-Metabolism	None	0.711151	1.32632	0.751371	0.975078	0.682654	1.41296	0.560007	0.479653
PWY-5197	lactate biosynthesis (archaea)	Energy-Metabolism	None	0	0	0.104255	0	0.102902	0	0.101059	0
PWY-6728	methylaspartate cycle	Energy-Metabolism	None	0	0	0	0	0	0	1.1331	0
P105-PWY	TCA cycle IV (2-oxoglutarate decarboxylase)	Energy-Metabolism	TCA-VARIANTS	0.92366	1.25254	0.880062	1.12532	0.951578	1.19438	0.891934	1.13061
PWY-5913	TCA cycle VI (obligate autotrophs)	Energy-Metabolism	TCA-VARIANTS	1.34784	1.30419	1.37079	1.27556	1.34621	1.37393	1.20047	1.22578
REDCITCYC	TCA cycle III (helicobacter)	Energy-Metabolism	TCA-VARIANTS	0.591929	0.551559	0.606391	0.509633	0.600438	0.718189	0.583394	0.791808
PWY-5690	TCA cycle II (eukaryotic)	Energy-Metabolism	TCA-VARIANTS	0.609498	0.65855	0.604355	0.621575	0.634385	0	0.632314	0.723286
PWY-6969	TCA cycle V (2-oxoglutarate:ferredoxin oxidoreductase)	Energy-Metabolism	TCA-VARIANTS	0.920313	1.28574	0.892279	1.18129	0.992951	1.2256	0.989345	1.32476
TCA	TCA cycle I (prokaryotic)	Energy-Metabolism	TCA-VARIANTS	0.757167	0.758163	0.760331	0.701114	0.773356	0.913349	0.719211	0.818455
PWY-5046	branched-chain alpha-keto acid dehydrogenase complex	Energy-Metabolism	Respiration	0.184899	0.140196	0.155161	0.135509	0.197848	0.218579	0.180017	0.194145
ANARESP1-PWY	respiration (anaerobic)	Energy-Metabolism	Respiration	0.860075	0.726803	0.920379	0.698168	0.830111	1.07728	0.714491	0.784194
PWY0-1353	succinate to cytochrome bd oxidase electron transfer	Energy-Metabolism	Respiration	0.0443424	0.0700978	0.039503	0	0.0445555	0	0.0371192	0.0380677
PWY0-1334	NADH to cytochrome bd oxidase electron transfer	Energy-Metabolism	Respiration	0.8538	0.758163	0.853998	0	0.942561	1.03825	0.89129	0.536754
PWY-5084	2-ketoglutarate dehydrogenase complex	Energy-Metabolism	Respiration	0.310815	0.309906	0.287109	0.297531	0.310828	0.273224	0.210056	0.213179
PWY0-1329	succinate to cytochrome bo oxidase electron transfer	Energy-Metabolism	Respiration	0.045179	0.0700978	0.039503	0	0.0456163	0	0.0377629	0
PWY0-1335	NADH to cytochrome bo oxidase electron transfer	Energy-Metabolism	Respiration	0.854636	0.758163	0.853998	0	0.943621	0	0.891934	0
PWY-3781	aerobic respiration (cytochrome c)	Energy-Metabolism	Respiration	1.32316	2.31323	1.28446	2.75732	1.38705	2.76347	1.25776	1.13061
PWY-6529	chlorate reduction	Energy-Metabolism	Respiration	0	0	0	0	0	0	0.013732	0
PWY-6530	perchlorate reduction	Energy-Metabolism	Respiration	0	0	0	0	0	0	0.0130883	0
PWY-241	C4 photosynthetic carbon assimilation cycle	Energy-Metabolism	Photosynthesis	0.293245	0.151264	0.316838	0.147293	0.291202	0.179547	0.248034	0.121817
PWY-101	photosynthesis light reactions	Energy-Metabolism	Photosynthesis	0.135955	0.381848	0.12421	0.344665	0.103432	0.640125	0.0544987	0
PWY-181	photorespiration	Energy-Metabolism	Photosynthesis	0	0.234274	0	0.268073	0	0	0.223359	0
P21-PWY	pentose phosphate pathway (partial)	Energy-Metabolism	Pentose-Phosphate-Cycle	0.247648	0.241653	0.24557	0.215047	0.229673	0.382514	0.231512	0.228406
OXIDATIVEPENT-PWY	pentose phosphate pathway (oxidative branch)	Energy-Metabolism	Pentose-Phosphate-Cycle	0.07739	0.0553403	0.077377	0.0824839	0.0535727	0.156128	0.0197397	0.0532948
NONOXIPENT-PWY	pentose phosphate pathway (non-oxidative branch)	Energy-Metabolism	Pentose-Phosphate-Cycle	0.351392	0.337576	0.353491	0.424203	0.358566	0.843091	0.314548	0.304541
PWY-6118	glycerol-3-phosphate shuttle	Energy-Metabolism	OTHER-ENERGY	0.0627486	0.0442723	0.0529422	0.0589171	0.0466772	0	0.0630812	0.0418745
PWY66-367	ketogenesis	Energy-Metabolism	OTHER-ENERGY	0.092868	0.202915	0.0952959	0.197372	0.124649	0.218579	0.169933	0.251247
PWY66-368	ketolysis	Energy-Metabolism	OTHER-ENERGY	0.0845015	0.178934	0.0867437	0.167914	0.104493	0	0.133243	0.228406
PWY-5250	methanogenesis from trimethylamine	Energy-Metabolism	METHANOGENESIS	0.0200796	0.0368936	0.0150682	0	0.0159127	0	0.0684452	0.0456812
METHANOGENESIS-PWY	methanogenesis from CO2	Energy-Metabolism	METHANOGENESIS	0.0104581	0.0295148	0.0142537	0.0294586	0.0217473	0	0.0433415	0
METH-ACETATE-PWY	methanogenesis from acetate	Energy-Metabolism	METHANOGENESIS	0.046434	0.0442723	0.0549784	0.0471337	0.0546335	0	0.0422687	0
PWY-6758	hydrogen production II	Energy-Metabolism	Hydrogen-Production	0.0263544	0.0202915	0.0256566	0	0.0222777	0	0.0152339	0
PWY-6785	hydrogen production VIII	Energy-Metabolism	Hydrogen-Production	0.0665136	0.328353	0.074119	0.27691	0.0450859	0.39032	0.0118009	0
PWY-6780	hydrogen production VI	Energy-Metabolism	Hydrogen-Production	0.0401591	0.213983	0.0504987	0.226831	0.0663028	0.171741	0.15899	0.418745
N2FIX-PWY	nitrogen fixation	Energy-Metabolism	Hydrogen-Production	0.0125497	0.051651	0.0118102	0	0.00795634	0.132709	0	0
PWY-6772	hydrogen production V	Energy-Metabolism	Hydrogen-Production	0	0	0	0	0	0	0.00815335	0
ANAGLYCOLYSIS-PWY	glycolysis III (glucokinase)	Energy-Metabolism	GLYCOLYSIS-VARIANTS	0.820752	0.608744	0.820603	0.630413	0.744713	1.08509	0.596053	0.551981
PWY-1042	glycolysis IV (plant cytosol)	Energy-Metabolism	GLYCOLYSIS-VARIANTS	0.729976	0.570006	0.741597	0.61863	0.676289	1.03825	0.544344	0.48346
GLYCOLYSIS	glycolysis I	Energy-Metabolism	GLYCOLYSIS-VARIANTS	0.868023	0.675152	0.856441	0.707005	0.774417	1.20219	0.650552	0.711866
PWY-5481	pyruvate fermentation to lactate	Energy-Metabolism	Fermentation	0.00627486	0	0.00488697	0	0.00689549	0	0.0105135	0
PWY-6587	pyruvate fermentation to ethanol III	Energy-Metabolism	Fermentation	0.0974696	0.140196	0.0916307	0.17086	0.103963	0	0.182807	0.407324
CENTFERM-PWY	pyruvate fermentation to butanoate	Energy-Metabolism	Fermentation	0.430456	0.758163	0.386478	0.866081	0.492232	0	0.608283	1.3476
PWY-6588	pyruvate fermentation to acetone	Energy-Metabolism	Fermentation	0.0769717	0.167866	0.0826712	0.167914	0	0	0.151695	0
PWY-5768	pyruvate fermentation to acetate VIII	Energy-Metabolism	Fermentation	0.0213345	0.0479616	0.0252493	0.0530254	0.0265211	0	0.0311115	0
P108-PWY	pyruvate fermentation to propionate I	Energy-Metabolism	Fermentation	0.251831	0.193691	0.254937	0.182643	0.290671	0.327869	0.376985	0.384484
P122-PWY	heterolactic fermentation	Energy-Metabolism	Fermentation	0.954616	0.673308	0.954995	0.777706	0.898536	0.967994	0.76148	0.7309
FERMENTATION-PWY	mixed acid fermentation	Energy-Metabolism	Fermentation	0.935791	0.833795	0.969656	0.81011	0.913918	1.00703	0.842155	0.947885
PWY-5486	pyruvate fermentation to ethanol II	Energy-Metabolism	Fermentation	0.0840832	0.0940786	0.0728973	0.12078	0.0880501	0	0.132814	0.156078
PWY-5677	succinate fermentation to butyrate	Energy-Metabolism	Fermentation	0.115458	0.274857	0.111586	0.382961	0.136849	0.187354	0.181519	0.551981
PWY-6583	pyruvate fermentation to butanol I	Energy-Metabolism	Fermentation	0.508264	0.857775	0.45571	0.986861	0.573917	0	0.736591	1.50367
PWY-5482	pyruvate fermentation to acetate II	Energy-Metabolism	Fermentation	0.0435057	0	0.0496842	0	0	0	0.027893	0
PWY-6389	(S)-acetoin biosynthesis	Energy-Metabolism	Fermentation	0	0	0	0	0.229673	0	0.284938	0.510107
PWY-5938	(R)-acetoin biosynthesis I	Energy-Metabolism	Fermentation	0	0	0	0	0.229142	0	0.284724	0
PWY-5939	(R)-acetoin biosynthesis II	Energy-Metabolism	Fermentation	0	0	0	0	0.229142	0	0	0
PWY-6392	meso-butanediol biosynthesis II	Energy-Metabolism	Fermentation	0	0	0	0	0	0	0.00236018	0
PWY-6390	(S,S)-butanediol biosynthesis	Energy-Metabolism	Fermentation	0	0	0	0	0	0	0.00386211	0
PWY-5480	pyruvate fermentation to ethanol I	Energy-Metabolism	Fermentation	0	0	0	0	0	0	0.158776	0
PWY-6391	meso-butanediol biosynthesis I	Energy-Metabolism	Fermentation	0	0	0	0	0	0	0.00236018	0
PWY-5951	(R,R)-butanediol biosynthesis	Energy-Metabolism	Fermentation	0	0	0	0	0	0	0.00236018	0
PWY-5382	hydrogen oxidation II (aerobic, NAD)	Energy-Metabolism	CHEMOAUTOTROPHIC-ENERGY-METABOLISM	0.0263544	0.0202915	0.0256566	0	0.0222777	0	0.0152339	0
PWY-1881	formate oxidation to CO2	Energy-Metabolism	CHEMOAUTOTROPHIC-ENERGY-METABOLISM	0.0740434	0.424276	0.0753408	0.400636	0.101841	0.398126	0.159419	0.616696
PWY-5172	acetyl-CoA biosynthesis III (from citrate)	Energy-Metabolism	Acetyl-CoA-Biosynthesis	0	0	0	0	0	0	0.00236018	0
CYANCAT-PWY	cyanate degradation	Detoxification	None	0.00543822	0	0.00610871	0	0.00848676	0	0.00429124	0
PWY-6502	oxidized GTP and dGTP detoxification	Detoxification	None	0.00585654	0	0.00651596	0	0	0	0.00836791	0
PWY-6842	glutathione-mediated detoxification II	Detoxification	None	0.202887	0.125438	0.190185	0.209156	0.154883	0.10929	0.0914034	0.0799421
PWY-6646	fluoroacetate degradation	Detoxification	None	0.00669319	0	0.00407247	0	0.00742591	0	0.0111572	0
DETOX1-PWY	superoxide radicals degradation	Detoxification	None	0.137629	0.380004	0.111993	0.268073	0.126771	0.460578	0.0774568	0.163691
P641-PWY	phenylmercury acetate degradation	Detoxification	Mercury-Detoxification	0.014223	0.0258255	0.0146609	0	0.00901718	0	0.0169504	0
PWY-4202	arsenate detoxification I (glutaredoxin)	Detoxification	Arsenate-Detoxification	0.0305377	0	0.0289146	0	0.033947	0	0.0261765	0
PWY-6421	arsenate detoxification III (mycothiol)	Detoxification	Arsenate-Detoxification	0	0	0	0	0	0	0.00579317	0
PWY0-1299	arginine dependent acid resistance	Detoxification	Acid-Resistance	0.043924	0	0.0733045	0	0.0334166	0	0.015663	0
PWY0-1305	glutamate dependent acid resistance	Detoxification	Acid-Resistance	0	0	0.00529422	0	0	0	0.00364755	0
MGLDLCTANA-PWY	methylglyoxal degradation VI	Detoxification	Methylglyoxal-Detoxification	0.103744	0.125438	0.107106	0.103105	0.101311	0	0.112645	0.110396
PWY-5386	methylglyoxal degradation I	Detoxification	Methylglyoxal-Detoxification	0.0999795	0.0498063	0.0977394	0.0530254	0.101841	0	0.0922616	0.0685218
PWY-5458	methylglyoxal degradation V	Detoxification	Methylglyoxal-Detoxification	0.156872	0.175244	0.166971	0.176751	0.175039	0.101483	0.14676	0.121817
PWY-6814	acidification and chitin degradation (in carnivorous plants)	Degradation	None	0	0	0.0069232	0	0	0	0	0
PWY-6948	sitosterol degradation to androstenedione	Degradation	Steroids-Degradation	0.175278	0.359712	0	0.329936	0.197317	0.265418	0	0.346416
PWY-6945	cholesterol degradation to androstenedione I (cholesterol oxidase)	Degradation	Steroids-Degradation	0.318763	0.477772	0.293625	0.468391	0.342653	0.366901	0.345659	0.456812
PWY-6944	androstenedione degradation	Degradation	Steroids-Degradation	0.254759	0.267478	0.234574	0.273965	0.280593	0.273224	0.270992	0.312155
PWY-6943	testosterone and androsterone degradation to androstendione	Degradation	Steroids-Degradation	0	0	0	0	0	0	0.00321843	0
PWY-6946	cholesterol degradation to androstenedione II (cholesterol dehydrogenase)	Degradation	Steroids-Degradation	0	0.477772	0	0.468391	0	0.366901	0	0.456812
LARABITOLUTIL-PWY	xylitol degradation	Degradation	SECONDARY-METABOLITE-DEGRADATION	0.0409958	0	0.0566074	0	0.0355383	0	0.0109427	0
GLUCUROCAT-PWY	beta-D-glucuronide and D-glucuronate degradation	Degradation	SECONDARY-METABOLITE-DEGRADATION	0.0343026	0.0239808	0.0219914	0	0.0270515	0	0.0205979	0
RIBITOLUTIL-PWY	ribitol degradation	Degradation	SECONDARY-METABOLITE-DEGRADATION	0.0589837	0	0.0529422	0	0.0482684	0	0.0429124	0.049488
PWY-3121	linamarin degradation	Degradation	SECONDARY-METABOLITE-DEGRADATION	0.0677685	0.0276702	0.0582364	0.0294586	0.0403121	0	0.0323988	0
GLUAMCAT-PWY	N-acetylglucosamine degradation I	Degradation	SECONDARY-METABOLITE-DEGRADATION	0.0104581	0	0.0085522	0	0.0270515	0	0.0255329	0
GALACTCAT-PWY	D-galactonate degradation	Degradation	SECONDARY-METABOLITE-DEGRADATION	0.0108764	0	0.00733045	0	0.0148518	0	0.0345445	0
DHGLUCONATE-PYR-CAT-PWY	glucose degradation (oxidative)	Degradation	SECONDARY-METABOLITE-DEGRADATION	0.0899397	0.0737871	0.0688248	0.0972132	0.0869893	0.10929	0.121871	0.220793
GLUCARDEG-PWY	D-glucarate degradation I	Degradation	SECONDARY-METABOLITE-DEGRADATION	0.029701	0	0.0293218	0	0.0429642	0	0.0529968	0
PWY0-1261	1,6-anhydro-N-acetylmuramic acid recycling	Degradation	SECONDARY-METABOLITE-DEGRADATION	0.0351392	0	0.0276928	0	0.0663028	0	0.0261765	0
P562-PWY	myo-inositol degradation	Degradation	SECONDARY-METABOLITE-DEGRADATION	0.0999795	0.0793212	0.075748	0.061863	0.0917631	0	0.0765986	0.0418745
PWY-4702	phytate degradation I	Degradation	SECONDARY-METABOLITE-DEGRADATION	0.0736251	0.0202915	0.0655668	0	0.0710766	0	0.0626521	0
GALACTUROCAT-PWY	D-galacturonate degradation I	Degradation	SECONDARY-METABOLITE-DEGRADATION	0.0330476	0.0387382	0.0264711	0	0.0233386	0	0.0216707	0
PWY-6672	cis-genanyl-CoA degradation	Degradation	SECONDARY-METABOLITE-DEGRADATION	0.158545	0	0.178782	0	0.166022	0	0.163067	0
PWY-6002	lotaustralin degradation	Degradation	SECONDARY-METABOLITE-DEGRADATION	0.0677685	0.0276702	0.0582364	0.0294586	0.0403121	0	0.0323988	0
GALACTARDEG-PWY	D-galactarate degradation I	Degradation	SECONDARY-METABOLITE-DEGRADATION	0.0581471	0.0756318	0.0476479	0.0913215	0.0731983	0	0.0693035	0.144657
IDNCAT-PWY	L-idonate degradation	Degradation	SECONDARY-METABOLITE-DEGRADATION	0.00711151	0	0.00488697	0	0.0095476	0	0.0173795	0
PWY-6497	D-galactarate degradation II	Degradation	SECONDARY-METABOLITE-DEGRADATION	0.0405775	0.051651	0.0289146	0.041242	0.0445555	0	0.0300387	0
PWY-6507	5-dehydro-4-deoxy-D-glucuronate degradation	Degradation	SECONDARY-METABOLITE-DEGRADATION	0.0380675	0.0184468	0.0215841	0	0.023869	0	0.015663	0
PWY-6499	D-glucarate degradation II	Degradation	SECONDARY-METABOLITE-DEGRADATION	0	0	0.0105884	0	0.0143214	0	0.013732	0
PWY-5927	(4S)-carveol and (4S)-dihydrocarveol degradation	Degradation	SECONDARY-METABOLITE-DEGRADATION	0	0	0	0	0	0	0.00386211	0
DARABITOLUTIL-PWY	D-arabitol degradation	Degradation	SECONDARY-METABOLITE-DEGRADATION	0	0	0	0	0	0	0.0090116	0
PWY-6491	D-galacturonate degradation III	Degradation	SECONDARY-METABOLITE-DEGRADATION	0	0	0	0	0	0	0.0062223	0
P601-PWY	D-camphor degradation	Degradation	SECONDARY-METABOLITE-DEGRADATION	0	0	0	0	0	0	0.0999858	0
PWY-4101	sorbitol degradation I	Degradation	SECONDARY-METABOLITE-DEGRADATION	0	0	0	0	0	0	0.0223144	0.0685218
PWY-5525	D-glucuronate degradation I	Degradation	SECONDARY-METABOLITE-DEGRADATION	0	0	0	0	0	0	0.00472036	0
PWY-5924	limonene degradation II (L-limonene)	Degradation	SECONDARY-METABOLITE-DEGRADATION	0	0	0	0	0	0	0.0135174	0
PWY-6018	seed germination protein turnover	Degradation	Protein-Degradation	0.121314	0.0885445	0.123396	0.0883757	0.118815	0.0936768	0.0956946	0.0647151
PWY-5988	wound-induced proteolysis I	Degradation	Protein-Degradation	0.121314	0.0885445	0.123396	0.0883757	0.118815	0.0936768	0.0956946	0.0647151
PWY66-201	nicotine degradation II	Degradation	Other-Degradation	0.0184063	0.0258255	0.0162899	0.0324044	0.0243994	0	0.029395	0
P221-PWY	octane oxidation	Degradation	Other-Degradation	0.30956	0.634569	0.295662	0.624521	0.295445	0.218579	0.299314	0.205565
P181-PWY	nicotine degradation I	Degradation	Other-Degradation	0.00752984	0.051651	0.00570146	0.0353503	0.013791	0	0.0358318	0.159884
PWY-5744	glyoxylate assimilation	Degradation	Other-Degradation	0.219202	0.154953	0.22928	0.141401	0.196787	0	0.130883	0.110396
P621-PWY	nylon-6 oligomer degradation	Degradation	Other-Degradation	0.0255178	0	0.0240276	0	0.0180344	0	0.0160921	0
PWY-723	alkylnitronates degradation	Degradation	Other-Degradation	0.0527089	0.0627191	0.041132	0.0500795	0.0413729	0	0.0384066	0.749933
P161-PWY	acetylene degradation	Degradation	Other-Degradation	0.140139	0.177089	0.136835	0.197372	0.15011	0	0.188385	0.197952
P344-PWY	acrylonitrile degradation	Degradation	Other-Degradation	0.0493623	0.0608744	0.0403175	0.061863	0.0567552	0	0.0787442	0.10659
PWY-4061	glutathione-mediated detoxification	Degradation	Other-Degradation	0.202887	0.125438	0.189777	0.209156	0.154883	0.10929	0.0911888	0.0799421
7ALPHADEHYDROX-PWY	cholate degradation (bacteria, anaerobic)	Degradation	Other-Degradation	0	0	0.00407247	0	0	0	0.00364755	0
PWY66-221	nicotine degradation III	Degradation	Other-Degradation	0	0	0	0	0.00583465	0	0.00364755	0
PWY-743	thiocyanate degradation II	Degradation	Other-Degradation	0	0	0	0	0	0	0.0045058	0
PWY-6518	glycocholate metabolism (bacteria)	Degradation	Other-Degradation	0	0	0	0	0	0	0.00557861	0
PWY490-3	nitrate reduction VI (assimilatory)	Degradation	Noncarbon-Nutrients	0.583144	1.07914	0.554264	1.02516	0.5527	0.983607	0.522029	1.19913
PWY-6591	manganese oxidation I	Degradation	Noncarbon-Nutrients	0.00920313	0.0387382	0.0154754	0.041242	0.0106084	0	0.00986985	0.0532948
ALKANEMONOX-PWY	two-component alkanesulfonate monooxygenase	Degradation	Noncarbon-Nutrients	0.0104581	0	0.00895944	0	0.0121997	0	0.0186669	0
PWY-6963	ammonia assimilation cycle I	Degradation	Noncarbon-Nutrients	0.246811	0.769231	0.244756	0.698168	0.254072	0.78064	0.331498	0.692832
DENITRIFICATION-PWY	nitrate reduction I (denitrification)	Degradation	Noncarbon-Nutrients	0.0263544	0.0239808	0.0162899	0	0.013791	0	0.0463454	2.39065
PWY-6964	ammonia assimilation cycle II	Degradation	Noncarbon-Nutrients	0.282787	0.750784	0.296476	0.72468	0.28908	0.811866	0.346947	0.768967
PHOSPHONOTASE-PWY	2-aminoethylphosphonate degradation I	Degradation	Noncarbon-Nutrients	0.0209162	0.0442723	0.0223986	0.0471337	0.0270515	0	0.0463454	0.0532948
PWY-1281	sulfoacetaldehyde degradation I	Degradation	Noncarbon-Nutrients	0.0665136	0.0756318	0.0655668	0.0765922	0.085398	0.0858704	0.0834646	0.049488
PWY-6638	sulfolactate degradation III	Degradation	Noncarbon-Nutrients	0.108346	0.0553403	0.125839	0.0736464	0.151701	0	0.142684	0.0761354
P224-PWY	sulfate reduction V (dissimilatory)	Degradation	Noncarbon-Nutrients	0.127589	0.2601	0.127468	0	0.0912326	0	0.172293	0.197952
PWY-381	nitrate reduction II (assimilatory)	Degradation	Noncarbon-Nutrients	0.190756	0.634569	0.185298	0	0.209517	0.718189	0.248463	0.894591
P483-PWY	phosphonoacetate degradation	Degradation	Noncarbon-Nutrients	0.00794816	0.0239808	0.00407247	0	0.00583465	0	0.00965528	0
PWY-6357	phosphate utilization in cell wall regeneration	Degradation	Noncarbon-Nutrients	0.0117131	0	0.0138464	0	0	0	0.00236018	0
PWY-4984	urea cycle	Degradation	Noncarbon-Nutrients	0.218365	0.125438	0.217877	0.106051	0.194135	0	0.196324	0
DISSULFRED-PWY	sulfate reduction IV (dissimilatory)	Degradation	Noncarbon-Nutrients	0.126752	0.263789	0.125432	0.29164	0	0	0.173795	0.213179
PWY-5350	thiosulfate disproportionation III (rhodanese)	Degradation	Noncarbon-Nutrients	0.0242628	0.0498063	0.00977394	0	0.0148518	0	0.048491	0.0609083
PWY-5276	sulfite oxidation I (sulfite oxidoreductase)	Degradation	Noncarbon-Nutrients	0.015478	0.0664084	0.0154754	0.0353503	0.0259907	0	0.0332571	0.0647151
PWY-6832	2-aminoethylphosphonate degradation II	Degradation	Noncarbon-Nutrients	0.00627486	0	0.0069232	0	0.00901718	0	0.0152339	0
PWY-5278	sulfite oxidation III	Degradation	Noncarbon-Nutrients	0.125079	0.25641	0.122989	0.27691	0.0901718	0.429352	0.170362	0.194145
PWY-6637	sulfolactate degradation II	Degradation	Noncarbon-Nutrients	0.0715335	0.0848552	0.0676031	0.0824839	0.089111	0.0936768	0.0971965	0.0875557
PWY-6348	phosphate acquisition	Degradation	Noncarbon-Nutrients	0.0117131	0	0.0138464	0	0	0	0.00236018	0
AMMOXID-PWY	ammonia oxidation I (aerobic)	Degradation	Noncarbon-Nutrients	0	0	0	0	0	0	0.0178086	0.468233
PWY-6675	sulfur oxidation IV (intracellular sulfur)	Degradation	Noncarbon-Nutrients	0	0	0	0	0	0	0.00343299	0
PWY-6523	intra-aerobic nitrite reduction	Degradation	Noncarbon-Nutrients	0	0	0	0	0	0	0.00364755	0.331189
SULFMETII-PWY	sulfate reduction II (assimilatory)	Degradation	Noncarbon-Nutrients	0	0	0	0	0	0	0.0931199	0
PWY-5674	nitrate reduction IV (dissimilatory)	Degradation	Noncarbon-Nutrients	0	0	0	0	0	0	0.00514948	0.300735
PWY-2242	ammonia oxidation III	Degradation	Noncarbon-Nutrients	0	0	0	0	0	0	0	0.468233
PWY-6608	guanosine nucleotides degradation III	Degradation	NUCLEO-DEG	0.0840832	0.112525	0.0912234	0.132563	0.085398	0	0.147404	0.289314
PWY0-1297	purine deoxyribonucleosides degradation	Degradation	NUCLEO-DEG	0.0585654	0.0627191	0.0586436	0	0.0609986	0	0.0647977	0.049488
PWY-6430	thymine degradation	Degradation	NUCLEO-DEG	0.0121314	0.0387382	0.0146609	0.0353503	0.0217473	0	0.0733802	0.114203
PWY0-1298	pyrimidine deoxyribonucleosides degradation	Degradation	NUCLEO-DEG	0.0535455	0.0664084	0.0562001	0.0559712	0.061529	0	0.0781005	0.049488
SALVADEHYPOX-PWY	adenosine nucleotides degradation II	Degradation	NUCLEO-DEG	0.0828282	0.112525	0.0944814	0.126672	0.0907022	0.0858704	0.161565	0.274087
PWY-6019	pseudouridine degradation	Degradation	NUCLEO-DEG	0.00585654	0	0.0069232	0	0.00583465	0	0.0133028	0
PWY-6596	adenosine nucleotides degradation I	Degradation	NUCLEO-DEG	0.189919	0.167866	0.195886	0.176751	0.170796	0.19516	0.236233	0.395904
PWY-5695	urate biosynthesis/inosine 5-phosphate degradation	Degradation	NUCLEO-DEG	0.197867	0.164176	0.203216	0.164968	0.165492	0.19516	0.237735	0.38829
PWY-6606	guanosine nucleotides degradation II	Degradation	NUCLEO-DEG	0.0736251	0	0.0818567	0	0.089111	0	0.143113	0.289314
PWY-6755	S-methyl-5-thio-alpha-D-ribose 1-phosphate degradation	Degradation	NUCLEO-DEG	0.0313743	0	0.0268783	0	0.0371296	0	0.0549278	0
P164-PWY	purine nucleotides degradation III (anaerobic)	Degradation	NUCLEO-DEG	0.263963	0.627191	0.272448	0.627467	0.319314	0.608899	0.429982	0.970726
PWY0-1295	pyrimidine ribonucleosides degradation I	Degradation	NUCLEO-DEG	0.0133864	0	0.0134392	0	0.0222777	0	0.017165	0
PWY-6556	pyrimidine ribonucleosides degradation II	Degradation	NUCLEO-DEG	0.00543822	0	0.0077377	0	0.0159127	0	0.0133028	0
PWY-5497	purine nucleotides degradation IV (anaerobic)	Degradation	NUCLEO-DEG	0.408284	0.806124	0.414578	0.854298	0.46465	0.749415	0.586398	1.25623
PWY-6756	S-methyl-5-thioadenosine degradation II	Degradation	NUCLEO-DEG	0.0117131	0	0.0179189	0	0.0169735	0	0.0163067	0
PWY0-1296	purine ribonucleosides degradation to ribose-1-phosphate	Degradation	NUCLEO-DEG	0.0259361	0.0202915	0.0281001	0	0.0318253	0	0.0478473	0
PWY-6313	serotonin degradation	Degradation	HORMONE-DEG	0.141394	0.164176	0.129097	0	0.138971	0	0.191175	0.201759
PWY-6342	noradrenaline and adrenaline degradation	Degradation	HORMONE-DEG	0.129262	0.147574	0.121767	0	0.123058	0	0.165427	0.144657
PWY-6398	melatonin degradation I	Degradation	HORMONE-DEG	0	0	0	0	0	0	0.00257474	0
PWY-6837	fatty acid beta-oxidation V (unsaturated, odd number, di-isomerase-dependent)	Degradation	Fatty-Acid-and-Lipid-Degradation	0.0188246	0.0276702	0.0118102	0.041242	0.00742591	0	0.0227436	0.0456812
PWY-5533	acetone degradation II (to acetoacetate)	Degradation	Fatty-Acid-and-Lipid-Degradation	0.00794816	0.0368936	0.00651596	0.0294586	0.0132606	0	0.00793879	0
PWY-5136	fatty acid beta-oxidation II (core pathway)	Degradation	Fatty-Acid-and-Lipid-Degradation	0.548005	0	0.493584	0	0.569674	0	0.631885	0
PWY-4261	glycerol degradation I	Degradation	Fatty-Acid-and-Lipid-Degradation	0.0794816	0.0682531	0.0765625	0.0530254	0.0636507	0	0.0716637	0.0571015
FAO-PWY	fatty acid beta-oxidation I	Degradation	Fatty-Acid-and-Lipid-Degradation	0.604897	0.905737	0.545304	0.969186	0.626429	0.671351	0.688529	1.05828
PWY-5138	fatty acid beta-oxidation IV (unsaturated, even number)	Degradation	Fatty-Acid-and-Lipid-Degradation	0.199541	0.328353	0.157605	0.353503	0.191482	0.249805	0.24975	0.399711
PWY0-1337	oleate beta-oxidation	Degradation	Fatty-Acid-and-Lipid-Degradation	0.0213345	0	0.0236203	0	0.0196256	0	0.0203834	0
PWY-2724	fatty acid omega-oxidation	Degradation	Fatty-Acid-and-Lipid-Degradation	0.0706968	0.0756318	0.0663813	0.0530254	0.0625898	0	0.0620084	0.049488
PWY-2501	fatty acid alpha-oxidation	Degradation	Fatty-Acid-and-Lipid-Degradation	0.0706968	0.0756318	0.0663813	0.0530254	0.0625898	0	0.0620084	0.049488
LIPAS-PWY	triacylglycerol degradation	Degradation	Fatty-Acid-and-Lipid-Degradation	0.032211	0	0.0240276	0	0.0116693	0	0.013732	0
PWY3DJ-11470	sphingosine and sphingosine-1-phosphate metabolism	Degradation	Fatty-Acid-and-Lipid-Degradation	0.00920313	0	0.00977394	0	0.0121997	0	0.0154485	0
ACETOACETATE-DEG-PWY	acetoacetate degradation (to acetyl CoA)	Degradation	Fatty-Acid-and-Lipid-Degradation	0	0	0	0	0.0981281	0.218579	0	0
PWY6666-1	anandamide degradation	Degradation	Fatty-Acid-and-Lipid-Degradation	0	0	0	0	0	0	0.00364755	0
PWY-5451	acetone degradation I (to methylglyoxal)	Degradation	Fatty-Acid-and-Lipid-Degradation	0	0	0	0	0	0	0.00772423	0
PWY-6724	starch degradation II	Degradation	Carbohydrates-Degradation	0.0405775	0	0.0415392	0	0.0281124	0	0.0045058	0
PWY-6805	cellulose degradation I (cellulosome)	Degradation	Carbohydrates-Degradation	0.0401591	0	0	0	0	0	0.0231727	0
PWY-5941	glycogen degradation II	Degradation	Carbohydrates-Degradation	0.169003	0.0885445	0.198737	0.229777	0.148518	0.19516	0.0684452	0.0532948
TREDEGLOW-PWY	trehalose degradation I (low osmolarity)	Degradation	Carbohydrates-Degradation	0.0326293	0.0184468	0.0321725	0	0.0281124	0	0.0158776	0
DARABCAT-PWY	D-arabinose degradation II	Degradation	Carbohydrates-Degradation	0.0623303	0	0.0562001	0	0	0	0	0
PWY-6317	galactose degradation I (Leloir pathway)	Degradation	Carbohydrates-Degradation	0.151852	0.0737871	0.138464	0.0795381	0.152762	0	0.166929	0.10659
PWY-5519	D-arabinose degradation III	Degradation	Carbohydrates-Degradation	0.0150597	0.0239808	0.0114029	0	0.0121997	0	0.0154485	0
SUCROSEUTIL2-PWY	sucrose degradation II	Degradation	Carbohydrates-Degradation	0.00501989	0	0.00814495	0	0	0	0.00300387	0
PWY-2221	Entner-Doudoroff pathway III (semi-phosphorylative)	Degradation	Carbohydrates-Degradation	0.447189	0.341265	0.452045	0.371178	0.413729	0.491803	0.363682	0.338802
PWY-3821	galactose degradation III	Degradation	Carbohydrates-Degradation	0.248066	0.164176	0.245163	0.129618	0.263089	0.148322	0.236447	0.167498
PWY-6731	starch degradation III	Degradation	Carbohydrates-Degradation	0.132609	0	0.16127	0	0.123058	0.171741	0.0626521	0
XYLCAT-PWY	xylose degradation I	Degradation	Carbohydrates-Degradation	0.059402	0.0387382	0.0676031	0.0324044	0.0472076	0	0.0163067	0
PWY-3861	mannitol degradation II	Degradation	Carbohydrates-Degradation	0.0384858	0.0239808	0.0431682	0	0.0466772	0	0.0448434	0
PWY-6791	xyloglucan degradation I (endoglucanase)	Degradation	Carbohydrates-Degradation	0.0146413	0	0.0207696	0	0.0143214	0	0.0184523	0
RHAMCAT-PWY	L-rhamnose degradation I	Degradation	Carbohydrates-Degradation	0.00460157	0	0	0	0	0	0.00278931	0
PWY-6737	starch degradation V	Degradation	Carbohydrates-Degradation	0.195776	0.103302	0.219914	0.238614	0.166022	0.202966	0.0781005	0.0685218
PWY-5515	L-arabinose degradation II	Degradation	Carbohydrates-Degradation	0.00501989	0	0.00488697	0	0.00583465	0	0.00579317	0
PWY-6790	L-arabinan degradation	Degradation	Carbohydrates-Degradation	0.00752984	0	0	0	0.00583465	0	0.00278931	0
DARABCATK12-PWY	D-arabinose degradation I	Degradation	Carbohydrates-Degradation	0.00585654	0	0.00570146	0	0.00530422	0	0.00557861	0
MANNCAT-PWY	D-mannose degradation	Degradation	Carbohydrates-Degradation	0.0380675	0	0.0423537	0	0.0434946	0	0.0437706	0.0456812
PWY-6576	dermatan sulfate degradation (metazoa)	Degradation	Carbohydrates-Degradation	0.0585654	0.0202915	0.0480552	0	0.0673636	0	0.0532113	0
PWY66-373	sucrose degradation V (mammalian)	Degradation	Carbohydrates-Degradation	0.200796	0.186312	0.190592	0.176751	0.173979	0.444965	0.145902	0.171305
PWY-6807	xyloglucan degradation II (exoglucanase)	Degradation	Carbohydrates-Degradation	0.0146413	0	0.0207696	0	0.0143214	0	0.0184523	0
PWY-6713	L-rhamnose degradation II	Degradation	Carbohydrates-Degradation	0.094123	0	0.0940741	0	0.0912326	0	0.0982693	0.0799421
PWY-6028	acetoin degradation	Degradation	Carbohydrates-Degradation	0.0807366	0	0	0	0	0	0.130454	0
PWY-6573	chondroitin sulfate degradation (metazoa)	Degradation	Carbohydrates-Degradation	0.0656769	0.0258255	0.0777842	0.0324044	0.0970673	0	0.0853956	0.0571015
NPGLUCAT-PWY	Entner-Doudoroff pathway II (non-phosphorylative)	Degradation	Carbohydrates-Degradation	0.287389	0.25641	0.296476	0.268073	0.294384	0.327869	0.295881	0.498687
FUCCAT-PWY	fucose degradation	Degradation	Carbohydrates-Degradation	0.0179879	0	0.0122174	0	0	0	0.00536405	0
PWY-6527	stachyose degradation	Degradation	Carbohydrates-Degradation	0.183644	0.121749	0.165342	0.103105	0.177161	0.132709	0.185596	0.152271
PWY-5384	sucrose degradation IV	Degradation	Carbohydrates-Degradation	0.263544	0.0977679	0.257788	0.0765922	0.223308	0.19516	0.140109	0.159884
PWY-621	sucrose degradation III	Degradation	Carbohydrates-Degradation	0.22464	0.105147	0.222357	0.0707005	0.204743	0.187354	0.160707	0.152271
PWY-6906	chitin derivatives degradation	Degradation	Carbohydrates-Degradation	0.014223	0	0.0122174	0	0.0323558	0	0.0339008	0
PWY-6717	(1,4)-beta-xylan degradation	Degradation	Carbohydrates-Degradation	0.00711151	0	0	0	0	0	0	0
PWY-842	starch degradation I	Degradation	Carbohydrates-Degradation	0.201632	0.105147	0.221543	0.24156	0.170266	0.210773	0.0789588	0.0609083
MALTOSECAT-PWY	maltose degradation	Degradation	Carbohydrates-Degradation	0.00543822	0	0.00407247	0	0.00689549	0	0.00386211	0
LACTOSEUTIL-PWY	lactose degradation II	Degradation	Carbohydrates-Degradation	0.0196612	0	0.0289146	0	0.0190952	0	0.0214562	0
PWY0-1182	trehalose degradation II (trehalase)	Degradation	Carbohydrates-Degradation	0.0343026	0	0.0309508	0	0.0265211	0	0.0128737	0
BGALACT-PWY	lactose degradation III	Degradation	Carbohydrates-Degradation	0.016733	0	0.0215841	0	0.0143214	0	0.0195251	0
PWY-6855	chitin degradation I (archaea)	Degradation	Carbohydrates-Degradation	0.00501989	0	0.00570146	0	0.0121997	0	0.0111572	0
GLYCOCAT-PWY	glycogen degradation I	Degradation	Carbohydrates-Degradation	0.228823	0.110681	0.258195	0.238614	0.194665	0.226386	0.0896869	0.0647151
PWY-5517	L-arabinose degradation III	Degradation	Carbohydrates-Degradation	0.0355576	0.0590297	0.0285073	0.0471337	0.0297037	0	0.0336862	0
GLUCOSE1PMETAB-PWY	glucose and glucose-1-phosphate degradation	Degradation	Carbohydrates-Degradation	0.156453	0.0885445	0.141315	0.0854298	0.141623	0.148322	0.172937	0.239826
PWY0-1301	melibiose degradation	Degradation	Carbohydrates-Degradation	0.014223	0	0.00814495	0	0.0132606	0	0.00665142	0
PWY-6693	galactose degradation IV	Degradation	Carbohydrates-Degradation	0.0585654	0	0.0688248	0	0.065242	0	0.0345445	0
SUCUTIL-PWY	sucrose degradation I	Degradation	Carbohydrates-Degradation	0.0568921	0	0.0671958	0	0.061529	0	0.0360464	0
PWY-6788	cellulose degradation II (fungi)	Degradation	Carbohydrates-Degradation	0.107091	0.0479616	0.0851147	0.041242	0.0663028	0	0.055357	0.0456812
PWY-6902	chitin degradation II	Degradation	Carbohydrates-Degradation	0.0435057	0.0184468	0.0415392	0	0.0556943	0	0.0493492	0
PWY-2722	trehalose degradation IV	Degradation	Carbohydrates-Degradation	0	0	0	0	0	0	0.0135174	0
LACTOSECAT-PWY	lactose and galactose degradation I	Degradation	Carbohydrates-Degradation	0	0	0	0	0	0	0.00300387	0
PWY0-1324	N-acetylneuraminate and N-acetylmannosamine degradation	Degradation	Carbohydrates-Degradation	0	0	0	0	0	0	0.00300387	0
PWY-5874	heme degradation	Degradation	COFACTOR-DEGRADATION	0.0129681	0	0.0244348	0	0.0307645	0	0	0
12DICHLORETHDEG-PWY	1,2-dichloroethane degradation	Degradation	CHLORINATED-COMPOUNDS-DEG	0.0493623	0.0498063	0.0366523	0.0353503	0.0456163	0.0858704	0.060721	0.0456812
PWY-6107	chlorosalicylate degradation	Degradation	CHLORINATED-COMPOUNDS-DEG	0.0138047	0	0.0122174	0	0.0121997	0	0.0100844	0
PWY-6215	4-chlorobenzoate degradation	Degradation	CHLORINATED-COMPOUNDS-DEG	0.0188246	0	0	0	0	0	0.00836791	0
PWY-6193	3-chlorocatechol degradation II (ortho)	Degradation	CHLORINATED-COMPOUNDS-DEG	0.0468523	0.0239808	0.0549784	0	0.0222777	0	0.0300387	0.102783
PCEDEG-PWY	tetrachloroethene degradation	Degradation	CHLORINATED-COMPOUNDS-DEG	0	0	0	0	0	0	0.00386211	0
PWY-6200	2,4,5-trichlorophenoxyacetate degradation	Degradation	CHLORINATED-COMPOUNDS-DEG	0	0	0	0	0	0	0.00300387	0
PWY-5652	2-amino-3-carboxymuconate semialdehyde degradation to glutaryl-CoA	Degradation	CARBOXYLATES-DEG	0.0108764	0	0.00610871	0	0.0116693	0	0.0266057	0
GLYOXDEG-PWY	glycolate and glyoxylate degradation II	Degradation	CARBOXYLATES-DEG	0.158127	0.193691	0.12136	0.191481	0.161779	0.163934	0.171864	0.12943
PWY0-1465	D-malate degradation	Degradation	CARBOXYLATES-DEG	0.0108764	0	0.0126247	0	0.0121997	0	0.022529	0
PWY0-43	conversion of succinate to propionate	Degradation	CARBOXYLATES-DEG	0.0660952	0.0332042	0.0712683	0	0.0901718	0	0.162852	0.148464
PWY-5747	2-methylcitrate cycle II	Degradation	CARBOXYLATES-DEG	0.22966	0	0.226022	0	0.205273	0	0.116722	0.0799421
PWY-5177	glutaryl-CoA degradation	Degradation	CARBOXYLATES-DEG	0.328803	0.51651	0.290367	0.527308	0.37713	0.577674	0.455515	0.61289
PROPIONMET-PWY	methylmalonyl pathway	Degradation	CARBOXYLATES-DEG	0.115458	0.0590297	0.120952	0.0471337	0.141092	0.132709	0.248677	0.194145
PWY-6695	oxalate degradation II	Degradation	CARBOXYLATES-DEG	0.0192429	0.046117	0.0268783	0.0530254	0.0323558	0	0.0650123	0.148464
PWY-5074	mevalonate degradation	Degradation	CARBOXYLATES-DEG	0.00962146	0.0276702	0.0130319	0	0.0228082	0	0.0214562	0
PWY0-1313	acetate conversion to acetyl-CoA	Degradation	CARBOXYLATES-DEG	0.154362	0.0922339	0.172673	0.0972132	0.16337	0.132709	0.15899	0.11801
PWY-5654	2-amino-3-carboxymuconate semialdehyde degradation to 2-oxopentenoate	Degradation	CARBOXYLATES-DEG	0.0138047	0	0.00936669	0	0.0180344	0	0.0336862	0
PWY0-1312	acetate formation from acetyl-CoA I	Degradation	CARBOXYLATES-DEG	0.0426691	0.0387382	0.0492769	0.0353503	0.0487989	0	0.0274639	0
PWY0-42	2-methylcitrate cycle I	Degradation	CARBOXYLATES-DEG	0.279022	0.206604	0.270005	0.167914	0.249829	0.241998	0.149764	0.102783
PWY-2361	3-oxoadipate degradation	Degradation	CARBOXYLATES-DEG	0.0209162	0.0405829	0.0134392	0.0353503	0.0233386	0	0.0289659	0.0380677
PWY-6373	acrylate degradation	Degradation	CARBOXYLATES-DEG	0.0874298	0.0553403	0.0733045	0.0353503	0.0726679	0.101483	0.0697326	0.0418745
PWY-6038	citrate degradation	Degradation	CARBOXYLATES-DEG	0.0129681	0	0.00895944	0	0.0153822	0	0.027893	0.0418745
PYRUVDEHYD-PWY	acetyl-CoA biosynthesis I (pyruvate dehydrogenase complex)	Degradation	CARBOXYLATES-DEG	0.414978	0.48884	0.39951	0.512579	0.421155	0.569867	0.338793	0.342609
PWY-5162	2-oxopentenoate degradation	Degradation	CARBOXYLATES-DEG	0.0276094	0.0534957	0.0276928	0.0530254	0.023869	0	0.0392648	0.0418745
PWY-6696	oxalate degradation III	Degradation	CARBOXYLATES-DEG	0.0744617	0.42981	0.0761553	0.403582	0.103432	0	0.161136	0
PWY-6649	glycolate and glyoxylate degradation III	Degradation	CARBOXYLATES-DEG	0.0422508	0.0627191	0	0.0736464	0	0	0.0652268	0
PWY-5535	acetate formation from acetyl-CoA II	Degradation	CARBOXYLATES-DEG	0.0100398	0	0.00407247	0	0.00636507	0	0.0581463	0.0380677
GLYCOLATEMET-PWY	glycolate and glyoxylate degradation I	Degradation	CARBOXYLATES-DEG	0	0	0.0431682	0.0972132	0.0641811	0	0.103633	0
GLUCONSUPER-PWY	D-gluconate degradation	Degradation	CARBOXYLATES-DEG	0	0	0	0	0	0	0.00236018	0
PWY-6961	L-ascorbate degradation II (bacterial, aerobic)	Degradation	CARBOXYLATES-DEG	0	0	0	0	0	0	0.00278931	0
PWY-5392	reductive TCA cycle II	Degradation	C1-COMPOUNDS	0.714498	0.833795	0.695171	0.827785	0.808894	0.858704	0.90867	1.28669
PWY-1801	formaldehyde oxidation II (glutathione-dependent)	Degradation	C1-COMPOUNDS	0.0209162	0.0368936	0.0207696	0.0471337	0.0307645	0	0.0489201	0.12943
PWY-1861	formaldehyde assimilation II (RuMP Cycle)	Degradation	C1-COMPOUNDS	0.517467	0.525733	0.505801	0.592117	0.501249	1.20999	0.43835	0.449199
PWY-6510	methanol oxidation to formaldehyde II	Degradation	C1-COMPOUNDS	0.00711151	0.0332042	0.0069232	0	0.00689549	0	0.00836791	0
PWY-1622	formaldehyde assimilation I (serine pathway)	Degradation	C1-COMPOUNDS	0.579379	0.510976	0.663813	0.615684	0.567022	0.640125	0.552497	0.395904
RUMP-PWY	formaldehyde oxidation I	Degradation	C1-COMPOUNDS	0.14474	0.103302	0.138464	0.114888	0.115102	0.187354	0.0748821	0.121817
PWY-5789	3-hydroxypropionate/4-hydroxybutyrate cycle	Degradation	C1-COMPOUNDS	0.669737	0.761852	0.639378	0.73941	0.730392	0.936768	0.874769	0.966919
CODH-PWY	reductive acetyl coenzyme A pathway	Degradation	C1-COMPOUNDS	0.145159	0.186312	0.143758	0.182643	0.157005	0.179547	0.204477	0.197952
PWY-5743	3-hydroxypropionate cycle	Degradation	C1-COMPOUNDS	0.350137	0.261944	0.362043	0.215047	0.361218	0.366901	0.413675	0.338802
CALVIN-PWY	Calvin-Benson-Bassham cycle	Degradation	C1-COMPOUNDS	0.706968	1.30972	0.701687	0.783597	0.623777	1.42077	0.538765	0.510107
PWY-1722	formaldehyde oxidation V (tetrahydrofolate pathway)	Degradation	C1-COMPOUNDS	0.122569	0.0866999	0.120545	0.0883757	0.12518	0.148322	0.136461	0.110396
PWYQT-4429	CO2 fixation into oxaloacetate (anapleurotic)	Degradation	C1-COMPOUNDS	0.111693	0.0387382	0.150274	0.0500795	0.0859284	0	0.050422	0
P42-PWY	incomplete reductive TCA cycle	Degradation	C1-COMPOUNDS	0.522905	0.641948	0.502136	0.712897	0.649237	0.686963	0.749036	1.06209
PWY-5493	reductive monocarboxylic acid cycle	Degradation	C1-COMPOUNDS	0	0	0.00488697	0	0	0	0.0244601	0.224599
P23-PWY	reductive TCA cycle I	Degradation	C1-COMPOUNDS	0	1.01088	0	0	1.00038	0	1.05629	0
P185-PWY	formaldehyde assimilation III (dihydroxyacetone cycle)	Degradation	C1-COMPOUNDS	0	0	0	0	0.747896	0	0	0
FORMASS-PWY	formaldehyde oxidation IV (thiol-independent)	Degradation	C1-COMPOUNDS	0	0	0	0	0	0	0.00236018	0
PWY-6966	methanol oxidation to formaldehyde I	Degradation	C1-COMPOUNDS	0	0.0276702	0	0	0	0	0.00386211	0
PWY1G-170	formaldehyde oxidation III (mycothiol-dependent)	Degradation	C1-COMPOUNDS	0	0	0	0	0	0	0.0072951	0
PWY-1641	methane oxidation to methanol I	Degradation	C1-COMPOUNDS	0	0	0	0	0	0	0.00214562	0.125623
PWY-6742	methane oxidation to methanol II	Degradation	C1-COMPOUNDS	0	0	0	0	0	0	0	0.0799421
LYSDEGII-PWY	lysine degradation III	Degradation	Amino-Acid-Degradation	0.0112948	0	0.0162899	0	0.0196256	0	0.0124446	0
PWY-5030	histidine degradation III	Degradation	Amino-Acid-Degradation	0.123406	0.0498063	0.122989	0.0589171	0.148518	0.10929	0.157059	0.0799421
ARGDEG-III-PWY	arginine degradation IV (arginine decarboxylase/agmatine deiminase pathway)	Degradation	Amino-Acid-Degradation	0.0711151	0.0258255	0.0940741	0	0.0636507	0	0.0332571	0
METHIONINE-DEG1-PWY	methionine degradation I (to homocysteine)	Degradation	Amino-Acid-Degradation	0.248066	0.311751	0.248014	0.39769	0.233916	0.468384	0.202117	0.171305
ALACAT2-PWY	alanine degradation II (to D-lactate)	Degradation	Amino-Acid-Degradation	0.0681869	0.0793212	0.0623088	0.0795381	0.089111	0	0.10535	0.102783
VALDEG-PWY	valine degradation I	Degradation	Amino-Acid-Degradation	0.343026	0.424276	0.310322	0.400636	0.372887	0.413739	0.447362	0.49488
PWY-5082	methionine degradation III	Degradation	Amino-Acid-Degradation	0.0556371	0.0700978	0.0513132	0.0589171	0.0588769	0	0.0971965	0.0913624
PWY-1263	taurine degradation I	Degradation	Amino-Acid-Degradation	0.00501989	0	0.00407247	0	0.00530422	0	0.0148048	0
P163-PWY	lysine fermentation to acetate and butyrate	Degradation	Amino-Acid-Degradation	0.223803	0.450101	0.22928	0.530254	0.274228	0	0.305751	0.749933
CYSTEINE-DEG-PWY	L-cysteine degradation I	Degradation	Amino-Acid-Degradation	0.106673	0.0534957	0.123396	0.0677547	0.15064	0.124902	0.125519	0.0723286
PWY1-2	alanine degradation IV	Degradation	Amino-Acid-Degradation	0.061912	0.0387382	0.036245	0.0530254	0.047738	0	0.0454871	0
CITRULLINE-DEG-PWY	citrulline degradation	Degradation	Amino-Acid-Degradation	0.046434	0.0239808	0.0574219	0	0.0551639	0.10929	0.0622229	0.0418745
PWY-5329	L-cysteine degradation III	Degradation	Amino-Acid-Degradation	0.0338843	0.0590297	0.0240276	0.041242	0.0243994	0	0.0523531	0.0418745
PWY-5436	threonine degradation IV	Degradation	Amino-Acid-Degradation	0.0343026	0.057185	0.0350233	0.0530254	0.0413729	0	0.072951	0.0837489
GLYCLEAV-PWY	glycine cleavage complex	Degradation	Amino-Acid-Degradation	0.56181	0.396606	0.586843	0.444824	0.576039	0.616706	0.432557	0.24744
ORN-AMINOPENTANOATE-CAT-PWY	ornithine degradation I (proline biosynthesis)	Degradation	Amino-Acid-Degradation	0.00669319	0	0.0077377	0	0.0153822	0	0.0281076	0
GLYCGREAT-PWY	glycine degradation (creatine biosynthesis)	Degradation	Amino-Acid-Degradation	0.0259361	0	0.0325798	0	0.0328862	0	0.0150193	0
P162-PWY	glutamate degradation V (via hydroxyglutarate)	Degradation	Amino-Acid-Degradation	0.154362	0.333887	0.146609	0.430095	0.174509	0.202966	0.224217	0.586242
ASPARAGINE-DEG1-PWY	asparagine degradation I	Degradation	Amino-Acid-Degradation	0.0317926	0	0.0297291	0	0.0387208	0	0.0332571	0
GLUTAMINEFUM-PWY	glutamine degradation II	Degradation	Amino-Acid-Degradation	0.343863	0.400295	0.331907	0.385907	0.297567	0.265418	0.219711	0.270281
LYSINE-DEG1-PWY	lysine degradation II	Degradation	Amino-Acid-Degradation	0.030956	0	0.0260638	0	0.0265211	0	0.0186669	0
PWY-5766	glutamate degradation X	Degradation	Amino-Acid-Degradation	0.0271911	0.0258255	0.0203624	0.0294586	0.0286428	0	0.0403376	0
PWY-5742	arginine degradation IX (arginine:pyruvate transaminase pathway)	Degradation	Amino-Acid-Degradation	0.0225895	0.0221361	0.0264711	0.0324044	0.0344775	0	0.0482764	0
PWY-5437	threonine degradation I	Degradation	Amino-Acid-Degradation	0.0752984	0	0	0	0	0	0	0
PWY0-981	taurine degradation IV	Degradation	Amino-Acid-Degradation	0.030956	0.0534957	0.0281001	0.0324044	0.0413729	0	0.0469891	0
PWY-5651	tryptophan degradation to 2-amino-3-carboxymuconate semialdehyde	Degradation	Amino-Acid-Degradation	0.0171513	0	0.0171044	0	0.023869	0	0.057288	0
PWY0-823	arginine degradation III (arginine decarboxylase/agmatinase pathway)	Degradation	Amino-Acid-Degradation	0.112948	0.0202915	0.121767	0.0324044	0.0737287	0	0.0834646	0
PROUT-PWY	proline degradation	Degradation	Amino-Acid-Degradation	0.0455973	0.0276702	0.0403175	0	0.0556943	0	0.067587	0
PWY-4321	glutamate degradation IV	Degradation	Amino-Acid-Degradation	0.0686052	0.0830105	0.0553856	0.0707005	0.0599377	0.078064	0.077886	0.0685218
PWY-6328	lysine degradation X	Degradation	Amino-Acid-Degradation	0.061912	0.0239808	0.0496842	0.0441878	0.0604682	0	0.0472036	0.0609083
HISDEG-PWY	histidine degradation I	Degradation	Amino-Acid-Degradation	0.0409958	0.0295148	0.0456117	0	0	0	0.0772423	0
PWY-5159	4-hydroxyproline degradation II	Degradation	Amino-Acid-Degradation	0.0158963	0.0202915	0.0130319	0	0.0132606	0	0.0160921	0
TRPCAT-PWY	tryptophan degradation I (via anthranilate)	Degradation	Amino-Acid-Degradation	0.0138047	0	0.0138464	0	0.0175039	0	0.0444143	0
ANAPHENOXI-PWY	phenylalanine degradation II (anaerobic)	Degradation	Amino-Acid-Degradation	0.00543822	0	0	0	0.00583465	0	0.00944072	0
MALATE-ASPARTATE-SHUTTLE-PWY	aspartate degradation II	Degradation	Amino-Acid-Degradation	0.194102	0.160487	0.208103	0.185589	0.257785	0.257611	0.253827	0.197952
PWY-5076	leucine degradation III	Degradation	Amino-Acid-Degradation	0.14223	0.143885	0.136428	0.108997	0.16337	0.148322	0.21542	0.190338
LCYSDEG-PWY	L-cysteine degradation II	Degradation	Amino-Acid-Degradation	0.0125497	0.0276702	0.0158826	0	0.0190952	0	0.0105135	0
PWY-5057	valine degradation II	Degradation	Amino-Acid-Degradation	0.13721	0.14204	0.132355	0.108997	0.158596	0.148322	0.209627	0.186532
PWY-5079	phenylalanine degradation III	Degradation	Amino-Acid-Degradation	0.0577288	0	0	0	0.0604682	0	0.0978402	0
ARGDEG-V-PWY	arginine degradation X (arginine monooxygenase pathway)	Degradation	Amino-Acid-Degradation	0.032211	0.0276702	0.0338015	0.0294586	0.0440251	0	0.0667287	0.0456812
LEU-DEG2-PWY	leucine degradation I	Degradation	Amino-Acid-Degradation	0.1598	0.167866	0.149867	0.147293	0.181935	0.202966	0.194179	0.156078
ILEUDEG-PWY	isoleucine degradation I	Degradation	Amino-Acid-Degradation	0.328385	0.503597	0.287924	0.486066	0.36387	0.483997	0.438564	0.525334
PWY-701	methionine degradation II	Degradation	Amino-Acid-Degradation	0.0171513	0.0350489	0.0118102	0.0353503	0.0116693	0.078064	0.015663	0
PWY-1781	beta-alanine degradation II	Degradation	Amino-Acid-Degradation	0.101653	0.0959233	0.079006	0.103105	0.107676	0.132709	0.0931199	0.0571015
BETA-ALA-DEGRADATION-I-PWY	beta-alanine degradation I	Degradation	Amino-Acid-Degradation	0.0627486	0.051651	0.0549784	0.041242	0.0726679	0.101483	0.0712345	0.0380677
PWY-6344	ornithine degradation II (Stickland reaction)	Degradation	Amino-Acid-Degradation	0.0368125	0.0313595	0.0517204	0.0353503	0.0530422	0	0.0502075	0.0418745
PWY-6307	tryptophan degradation X (mammalian, via tryptamine)	Degradation	Amino-Acid-Degradation	0.07488	0.0811658	0.077377	0.061863	0.0684245	0	0.0851811	0.0532948
PWY-6318	phenylalanine degradation IV (mammalian, via side chain)	Degradation	Amino-Acid-Degradation	0.115458	0.0700978	0.13765	0.0765922	0.166022	0.132709	0.153197	0.0837489
HYDROXYPRODEG-PWY	4-hydroxyproline degradation I	Degradation	Amino-Acid-Degradation	0.0301193	0.0202915	0.0232131	0	0.0328862	0	0.038192	0
PHENYLALANINE-DEG1-PWY	phenylalanine degradation I (aerobic)	Degradation	Amino-Acid-Degradation	0.0171513	0.0276702	0.0236203	0	0.020156	0	0.0165213	0
PWY3O-4108	tyrosine degradation III	Degradation	Amino-Acid-Degradation	0.0673502	0.0811658	0.0574219	0.061863	0.0641811	0	0.102346	0
PWY-5078	isoleucine degradation II	Degradation	Amino-Acid-Degradation	0.14223	0.143885	0.136428	0.108997	0.164431	0.148322	0.21542	0.190338
THREONINE-DEG2-PWY	threonine degradation II	Degradation	Amino-Acid-Degradation	0.0255178	0	0.0256566	0	0.0307645	0	0.0414104	0.0456812
PWY-4983	citrulline-nitric oxide cycle	Degradation	Amino-Acid-Degradation	0.165656	0	0.158012	0	0	0	0	0
ARG-GLU-PWY	arginine degradation VII (arginase 3 pathway)	Degradation	Amino-Acid-Degradation	0.0104581	0	0.0085522	0	0.0175039	0	0.0289659	0
PWY-5028	histidine degradation II	Degradation	Amino-Acid-Degradation	0.047689	0.0313595	0.0500914	0.0324044	0.0705462	0	0.0911888	0.0456812
TYRFUMCAT-PWY	tyrosine degradation I	Degradation	Amino-Acid-Degradation	0.0409958	0.0258255	0.0309508	0	0.0419034	0	0.0429124	0
GLUTAMINDEG-PWY	glutamine degradation I	Degradation	Amino-Acid-Degradation	0.445515	0.494374	0.44675	0.486066	0.383495	0.39032	0.298026	0.399711
SERDEG-PWY	L-serine degradation	Degradation	Amino-Acid-Degradation	0.00501989	0	0.00488697	0	0.00530422	0	0.00836791	0
AST-PWY	arginine degradation II (AST pathway)	Degradation	Amino-Acid-Degradation	0.0347209	0.0719424	0.0285073	0.0648088	0.0270515	0	0.0270348	0.0532948
THRDLCTCAT-PWY	threonine degradation III (to methylglyoxal)	Degradation	Amino-Acid-Degradation	0.0121314	0	0.0142537	0	0.0159127	0	0.0242455	0.0380677
PWY-5298	lysine degradation VI	Degradation	Amino-Acid-Degradation	0	0	0.00610871	0	0.0116693	0	0.0150193	0
TRYPDEG-PWY	tryptophan degradation II (via pyruvate)	Degradation	Amino-Acid-Degradation	0	0	0.00529422	0	0.0121997	0	0	0
ARGDEG-IV-PWY	arginine degradation VIII (arginine oxidase pathway)	Degradation	Amino-Acid-Degradation	0	0	0	0	0.0350079	0	0	0
PWY-5283	lysine degradation V	Degradation	Amino-Acid-Degradation	0	0	0	0	0	0	0.0482764	0
PWY-5280	lysine degradation IV	Degradation	Amino-Acid-Degradation	0	0	0	0.0441878	0	0	0.0422687	0
TAURINEDEG-PWY	taurine degradation III	Degradation	Amino-Acid-Degradation	0	0	0	0	0	0	0.00364755	0
PWY0-1535	D-serine degradation	Degradation	Amino-Acid-Degradation	0	0	0	0	0	0	0.00536405	0
PWY0-1317	L-lactaldehyde degradation (aerobic)	Degradation	Aldehyde-Degradation	0.092868	0.112525	0.0928524	0.103105	0.0875197	0	0.0965528	0.0799421
PWY66-21	ethanol degradation II	Degradation	Alcohol-Degradation	0.325456	0.298838	0.331499	0.312261	0.333105	0.226386	0.385568	0.342609
CYCLOHEXANOL-OXIDATION-PWY	cyclohexanol degradation	Degradation	Alcohol-Degradation	0.0401591	0.0811658	0.0403175	0.0972132	0.0445555	0	0.0650123	0.125623
PWY66-162	ethanol degradation IV	Degradation	Alcohol-Degradation	0.352229	0.509131	0.344939	0.421257	0.35114	0.343482	0.313689	0.308348
ETOH-ACETYLCOA-ANA-PWY	ethanol degradation I	Degradation	Alcohol-Degradation	0.0966329	0.132817	0.0867437	0.15613	0.10078	0	0.158561	0.182725
GLYCEROLMETAB-PWY	glycerol degradation V	Degradation	Alcohol-Degradation	0.0250995	0	0.0219914	0	0.0175039	0	0.00364755	0
PWY-6130	glycerol degradation III	Degradation	Alcohol-Degradation	0	0	0	0	0.00848676	0	0.00321843	0
PWY-6464	polyvinyl alcohol degradation	Degradation	Alcohol-Degradation	0	0	0	0	0.00583465	0	0.00514948	0
PWY-6388	(S,S)-butanediol degradation	Degradation	Alcohol-Degradation	0	0	0	0	0	0	0.00386211	0
PWY3O-246	(R,R)-butanediol degradation	Degradation	Alcohol-Degradation	0	0	0	0	0	0	0.00236018	0
PWY-5055	nicotinate degradation III	Degradation	AROMATIC-COMPOUNDS-DEGRADATION	0.0326293	0.0313595	0.0199551	0	0.0233386	0	0.0386211	0
PWY0-321	phenylacetate degradation I (aerobic)	Degradation	AROMATIC-COMPOUNDS-DEGRADATION	0.319181	0.551559	0.262675	0.559712	0.345305	0.413739	0.403376	0.571015
2PHENDEG-PWY	phenylethylamine degradation I	Degradation	AROMATIC-COMPOUNDS-DEGRADATION	0.00585654	0	0.00610871	0	0.00742591	0	0.01223	0
P184-PWY	protocatechuate degradation I (meta-cleavage pathway)	Degradation	AROMATIC-COMPOUNDS-DEGRADATION	0.0246811	0.0221361	0.0138464	0	0.0148518	0	0.0251037	0
P3-PWY	gallate degradation III (anaerobic)	Degradation	AROMATIC-COMPOUNDS-DEGRADATION	0.32211	0.577384	0.28548	0.680493	0.346366	0.413739	0.387928	0.845103
PWY-5427	naphthalene degradation	Degradation	AROMATIC-COMPOUNDS-DEGRADATION	0.0238445	0	0	0	0.0243994	0	0.0143756	0
PWY-5419	catechol degradation to 2-oxopent-4-enoate II	Degradation	AROMATIC-COMPOUNDS-DEGRADATION	0.00669319	0	0	0	0	0	0.00922616	0
P141-PWY	atrazine degradation I (aerobic)	Degradation	AROMATIC-COMPOUNDS-DEGRADATION	0.00794816	0	0.0069232	0	0.00583465	0	0.0180232	0
3-HYDROXYPHENYLACETATE-DEGRADATION-PWY	4-hydroxyphenylacetate degradation	Degradation	AROMATIC-COMPOUNDS-DEGRADATION	0.122151	0.608744	0.0973321	0.459553	0.108206	0	0.131097	0.197952
METHYLGALLATE-DEGRADATION-PWY	methylgallate degradation	Degradation	AROMATIC-COMPOUNDS-DEGRADATION	0.0221712	0.0221361	0.0134392	0	0.0143214	0	0.0231727	0
CATECHOL-ORTHO-CLEAVAGE-PWY	catechol degradation to beta-ketoadipate	Degradation	AROMATIC-COMPOUNDS-DEGRADATION	0.0100398	0	0.00651596	0	0	0	0.0193106	0
GALLATE-DEGRADATION-I-PWY	gallate degradation II	Degradation	AROMATIC-COMPOUNDS-DEGRADATION	0.00585654	0	0	0	0	0	0.00665142	0
PWY-5691	urate degradation to allantoin	Degradation	AROMATIC-COMPOUNDS-DEGRADATION	0.00627486	0	0.00651596	0	0	0	0.0090116	0
PROTOCATECHUATE-ORTHO-CLEAVAGE-PWY	protocatechuate degradation II (ortho-cleavage pathway)	Degradation	AROMATIC-COMPOUNDS-DEGRADATION	0.0221712	0.0184468	0.0114029	0	0.0164431	0	0.0448434	0.0571015
P183-PWY	catechol degradation to 2-oxopent-4-enoate I	Degradation	AROMATIC-COMPOUNDS-DEGRADATION	0.00543822	0	0.00488697	0	0.00742591	0	0.00429124	0
QUINATEDEG-PWY	quinate degradation I	Degradation	AROMATIC-COMPOUNDS-DEGRADATION	0.0326293	0.0276702	0.039503	0.0324044	0.0403121	0	0.031326	0
PWY-722	nicotinate degradation I	Degradation	AROMATIC-COMPOUNDS-DEGRADATION	0.0104581	0	0.0158826	0	0.0106084	0	0.0242455	0
PWY-1501	mandelate degradation I	Degradation	AROMATIC-COMPOUNDS-DEGRADATION	0.0112948	0	0.0077377	0	0.00848676	0	0.0175941	0
P321-PWY	benzoyl-CoA degradation III (anaerobic)	Degradation	AROMATIC-COMPOUNDS-DEGRADATION	0.0443424	0.178934	0.0496842	0.200318	0.0461467	0	0.0439852	0.0723286
PWY-1361	benzoyl-CoA degradation I (aerobic)	Degradation	AROMATIC-COMPOUNDS-DEGRADATION	0.135537	0.226895	0.108735	0.209156	0.164431	0.202966	0.178515	0.228406
PWY-6184	methylsalicylate degradation	Degradation	AROMATIC-COMPOUNDS-DEGRADATION	0.0129681	0	0.0114029	0	0.0116693	0	0.00686598	0
PWY-6210	2-aminophenol degradation	Degradation	AROMATIC-COMPOUNDS-DEGRADATION	0.00752984	0	0.00651596	0	0.010078	0	0.0133028	0
PWY-6077	anthranilate degradation II (aerobic)	Degradation	AROMATIC-COMPOUNDS-DEGRADATION	0.0121314	0	0.0105884	0	0.0148518	0	0.0220999	0
PWY-6183	salicylate degradation I	Degradation	AROMATIC-COMPOUNDS-DEGRADATION	0.0158963	0	0.0126247	0	0.0143214	0	0.00793879	0
PWY-6223	gentisate degradation	Degradation	AROMATIC-COMPOUNDS-DEGRADATION	0	0	0.00447972	0	0	0	0.00858247	0
PWY-5169	cyanurate degradation	Degradation	AROMATIC-COMPOUNDS-DEGRADATION	0	0	0.0260638	0	0	0	0.0326134	0
SHIKIMATEDEG-PWY	shikimate degradation I	Degradation	AROMATIC-COMPOUNDS-DEGRADATION	0	0	0.00407247	0	0.00689549	0	0.00815335	0
PWY-6550	carbazole degradation	Degradation	AROMATIC-COMPOUNDS-DEGRADATION	0	0	0.0069232	0	0	0	0	0
TOLUENE-DEG-4-OH-PWY	toluene degradation to protocatechuate (via p-cresol)	Degradation	AROMATIC-COMPOUNDS-DEGRADATION	0	0	0.00529422	0	0	0	0	0
PWY5F9-12	biphenyl degradation	Degradation	AROMATIC-COMPOUNDS-DEGRADATION	0	0	0.00936669	0	0	0	0.00407668	0
PWY-5033	nicotinate degradation II	Degradation	AROMATIC-COMPOUNDS-DEGRADATION	0	0	0	0	0.0106084	0	0	0
PWY-1341	phenylacetate degradation II (anaerobic)	Degradation	AROMATIC-COMPOUNDS-DEGRADATION	0	0	0	0.0294586	0.0148518	0	0.0240309	0
TOLUENE-DEG-CATECHOL-PWY	toluene degradation to benzoate	Degradation	AROMATIC-COMPOUNDS-DEGRADATION	0	0	0	0	0	0	0.00257474	0
PWY-5726	deethylsimazine degradation	Degradation	AROMATIC-COMPOUNDS-DEGRADATION	0	0	0	0	0	0	0.00300387	0
PWY-6504	anthranilate degradation IV (aerobic)	Degradation	AROMATIC-COMPOUNDS-DEGRADATION	0	0	0	0	0	0	0.00321843	0
PWY-6079	anthranilate degradation I (aerobic)	Degradation	AROMATIC-COMPOUNDS-DEGRADATION	0	0	0	0	0	0	0.00514948	0
PARATHION-DEGRADATION-PWY	parathion degradation	Degradation	AROMATIC-COMPOUNDS-DEGRADATION	0	0	0	0	0	0	0.00514948	0
PWY-5450	benzene degradation	Degradation	AROMATIC-COMPOUNDS-DEGRADATION	0	0	0	0	0	0	0.00236018	0
PWY-283	benzoate degradation II (aerobic and anaerobic)	Degradation	AROMATIC-COMPOUNDS-DEGRADATION	0	0	0	0	0	0	0.0107281	0
PWY-6343	ferulate degradation	Degradation	AROMATIC-COMPOUNDS-DEGRADATION	0	0	0	0	0	0	0.00407668	0
PWY-6041	4-sulfocatechol degradation	Degradation	AROMATIC-COMPOUNDS-DEGRADATION	0	0	0	0	0	0	0.00300387	0
PWY-6336	protocatechuate degradation III (para-cleavage pathway)	Degradation	AROMATIC-COMPOUNDS-DEGRADATION	0	0	0	0	0	0	0.00772423	0
HCAMHPDEG-PWY	3-phenylpropionate and 3-(3-hydroxyphenyl)propionate degradation to 2-oxopent-4-enoate	Degradation	AROMATIC-COMPOUNDS-DEGRADATION	0	0	0	0	0	0	0.00708054	0
PWY-6640	salicylate degradation IV	Degradation	AROMATIC-COMPOUNDS-DEGRADATION	0	0	0	0	0	0	0.00643686	0
TOLUENE-DEG-DIOL-PWY	toluene degradation to 2-oxopent-4-enoate (via toluene-cis-diol)	Degradation	AROMATIC-COMPOUNDS-DEGRADATION	0	0	0	0	0	0	0.00386211	0
PWY-6419	shikimate degradation II	Degradation	AROMATIC-COMPOUNDS-DEGRADATION	0	0	0	0	0	0	0.00407668	0
PUTDEG-PWY	putrescine degradation I	Degradation	AMINE-DEG	0.0100398	0	0.0118102	0	0.0148518	0	0.0266057	0
PWY-5703	urea degradation I	Degradation	AMINE-DEG	0.030956	0.0313595	0.0297291	0.0294586	0.0355383	0	0.0405522	0
PWY-6537	4-aminobutyrate degradation II	Degradation	AMINE-DEG	0.0501989	0.0405829	0.036245	0.0294586	0.0461467	0	0.0605065	0
PWY-3661	glycine betaine degradation	Degradation	AMINE-DEG	0.424599	0.394761	0.438198	0.427149	0.482154	0.366901	0.602061	0.190338
PWY-5704	urea degradation II	Degradation	AMINE-DEG	0.0794816	0.0313595	0.0781915	0.0559712	0.0434946	0	0.0369046	0
CARNMET-PWY	carnitine degradation I	Degradation	AMINE-DEG	0.014223	0.0258255	0.00651596	0	0.0121997	0	0.0274639	0
PWY-6536	4-aminobutyrate degradation III	Degradation	AMINE-DEG	0.045179	0.0350489	0.0333943	0.0294586	0.0440251	0	0.0555715	0
PWY-3602	carnitine degradation II	Degradation	AMINE-DEG	0.00627486	0	0.00610871	0	0.0111389	0	0.0208125	0
PWY-3	putrescine degradation V	Degradation	AMINE-DEG	0.0100398	0	0.0114029	0	0.0143214	0	0.0253183	0
PWY6666-2	dopamine degradation	Degradation	AMINE-DEG	0.0736251	0.0774765	0.0712683	0.0530254	0.0647115	0	0.0695181	0.0532948
CRNFORCAT-PWY	creatinine degradation I	Degradation	AMINE-DEG	0.263544	0.162332	0.259417	0.144347	0.277941	0.148322	0.345659	0.110396
PWY-6535	4-aminobutyrate degradation I	Degradation	AMINE-DEG	0.0539638	0.0534957	0.0415392	0.0530254	0.0498597	0	0.0647977	0
PWY-5022	4-aminobutyrate degradation V	Degradation	AMINE-DEG	0.153107	0.34311	0.14498	0.441878	0.185117	0.19516	0.251252	0.605276
PWY-5698	allantoin degradation to ureidoglycolate II (ammonia producing)	Degradation	AMINE-DEG	0.00794816	0	0.0077377	0	0.00689549	0	0.0100844	0
PWY-4722	creatinine degradation II	Degradation	AMINE-DEG	0.300775	0.243498	0.275706	0.200318	0.306054	0.241998	0.535546	0.392097
PWY-5697	allantoin degradation to ureidoglycolate I (urea producing)	Degradation	AMINE-DEG	0.00962146	0	0.0150682	0	0.0153822	0	0.0216707	0
PWY0-1221	putrescine degradation II	Degradation	AMINE-DEG	0.0112948	0	0.0114029	0.061863	0.00530422	0	0.0139465	0
PWY-2	putrescine degradation IV	Degradation	AMINE-DEG	0.00543822	0	0	0	0	0	0	0
PWY-6473	4-aminobutyrate degradation IV	Degradation	AMINE-DEG	0.0564738	0.0664084	0.0403175	0.061863	0.0403121	0	0.0512803	0.0380677
PWY-0	putrescine degradation III	Degradation	AMINE-DEG	0.0849198	0.112525	0.083893	0.0883757	0.0795634	0	0.0879704	0.0723286
PWY-6117	spermine and spermidine degradation I	Degradation	AMINE-DEG	0	0	0	0	0	0	0.00321843	0
P561-PWY	stachydrine degradation	Degradation	AMINE-DEG	0	0	0	0	0	0	0.0139465	0
PWY-6603	dicranin biosynthesis	Metabolic-Clusters	None	0.0129681	0.0221361	0.0126247	0	0.0111389	0	0.00665142	0.0380677
LIPASYN-PWY	phospholipases	Metabolic-Clusters	None	0.00460157	0	0.00488697	0	0	0	0.00300387	0
PWY-5912	2-deoxymugineic acid phytosiderophore biosynthesis	Biosynthesis	Siderophores-Biosynthesis	0	0	0	0	0	0	0.0986985	0
PWY-5049	rosmarinic acid biosynthesis II	Biosynthesis	SECONDARY-METABOLITE-BIOSYNTHESIS	0.00920313	0	0.00610871	0	0.00530422	0	0.00514948	0
PWY-5940	streptomycin biosynthesis	Biosynthesis	SECONDARY-METABOLITE-BIOSYNTHESIS	0.134282	0.0590297	0.131134	0.0530254	0.133136	0.140515	0.156201	0.0723286
PWY-5	canavanine biosynthesis	Biosynthesis	SECONDARY-METABOLITE-BIOSYNTHESIS	0.208325	0.116215	0.209325	0.0972132	0.18883	0.257611	0.187313	0.224599
PWY-5176	coumarin biosynthesis (via 2-coumarate)	Biosynthesis	SECONDARY-METABOLITE-BIOSYNTHESIS	0.0677685	0.0276702	0.0582364	0.0294586	0.0403121	0	0.0323988	0
PWY-6475	trans-lycopene biosynthesis II (plants)	Biosynthesis	SECONDARY-METABOLITE-BIOSYNTHESIS	0.0522905	0	0.0631233	0	0.051451	0.0858704	0.00793879	0
PWY-6324	rebeccamycin biosynthesis	Biosynthesis	SECONDARY-METABOLITE-BIOSYNTHESIS	0.00418324	0	0.00651596	0	0.00795634	0	0.00257474	0
PWY-5810	usnate biosynthesis	Biosynthesis	SECONDARY-METABOLITE-BIOSYNTHESIS	0.0121314	0	0.00651596	0	0	0	0.00257474	0
PWY-6763	salicortin biosynthesis	Biosynthesis	SECONDARY-METABOLITE-BIOSYNTHESIS	0.0163146	0.0313595	0.0215841	0	0.027582	0	0.034759	0.0418745
PWY-6316	aromatic polyketides biosynthesis	Biosynthesis	SECONDARY-METABOLITE-BIOSYNTHESIS	0.00711151	0	0	0	0.00583465	0	0.00429124	0
PWY-5928	(4R)-carvone biosynthesis	Biosynthesis	SECONDARY-METABOLITE-BIOSYNTHESIS	0.0200796	0.0977679	0.0236203	0.0765922	0.023869	0.0858704	0.0236018	0.0571015
PWY-5826	hypoglycin biosynthesis	Biosynthesis	SECONDARY-METABOLITE-BIOSYNTHESIS	0.17235	0.11437	0.144573	0.0883757	0.130484	0.117096	0.17165	0.220793
PWY-5829	geraniol and geranial biosynthesis	Biosynthesis	SECONDARY-METABOLITE-BIOSYNTHESIS	0.0250995	0	0.0175116	0	0.0228082	0	0.0315406	0
PWY-5168	ferulate and sinapate biosynthesis	Biosynthesis	SECONDARY-METABOLITE-BIOSYNTHESIS	0.0409958	0.0387382	0.0289146	0.0324044	0.0185648	0	0.00579317	0
PWY-695	abscisic acid biosynthesis	Biosynthesis	SECONDARY-METABOLITE-BIOSYNTHESIS	0.00501989	0	0.00570146	0	0.0095476	0	0.00708054	0
PWY-5943	beta-carotene biosynthesis	Biosynthesis	SECONDARY-METABOLITE-BIOSYNTHESIS	0.0292827	0	0.0256566	0	0.0254603	0	0	0
PWY-6351	D-myo-inositol (1,4,5)-trisphosphate biosynthesis	Biosynthesis	SECONDARY-METABOLITE-BIOSYNTHESIS	0.00794816	0	0	0	0.0143214	0	0.036261	0
PWY-4985	mimosine biosynthesis	Biosynthesis	SECONDARY-METABOLITE-BIOSYNTHESIS	0.00627486	0	0.00407247	0	0	0	0	0
PWY-6644	fluoroacetate and fluorothreonine biosynthesis	Biosynthesis	SECONDARY-METABOLITE-BIOSYNTHESIS	0.125079	0.121749	0.127061	0	0.12518	0	0.126377	0.0875557
PWY-5174	capsanthin and capsorubin biosynthesis	Biosynthesis	SECONDARY-METABOLITE-BIOSYNTHESIS	0.00460157	0	0.0069232	0	0	0	0	0
PWY1F-823	leucopelargonidin and leucocyanidin biosynthesis	Biosynthesis	SECONDARY-METABOLITE-BIOSYNTHESIS	0.0192429	0	0.0138464	0	0.0243994	0	0.00922616	0
PWY-5751	phenylethanol biosynthesis	Biosynthesis	SECONDARY-METABOLITE-BIOSYNTHESIS	0.0581471	0.0774765	0.0541639	0.0648088	0.0631203	0	0.101059	0.0951692
PWY-6627	salinosporamide A biosynthesis	Biosynthesis	SECONDARY-METABOLITE-BIOSYNTHESIS	0.0506172	0.0276702	0.046019	0.0294586	0.0365991	0	0.0392648	0.0418745
PWY-6681	neurosporaxanthin biosynthesis	Biosynthesis	SECONDARY-METABOLITE-BIOSYNTHESIS	0.0577288	0.0534957	0.0643451	0.0441878	0.0530422	0	0.0257474	0
PWY-4681	kievitone biosynthesis	Biosynthesis	SECONDARY-METABOLITE-BIOSYNTHESIS	0.0376492	0.0350489	0.0386885	0	0.0413729	0.0858704	0.0369046	0
PWY-5175	lactucaxanthin biosynthesis	Biosynthesis	SECONDARY-METABOLITE-BIOSYNTHESIS	0.0280277	0	0.0285073	0	0.0116693	0	0	0
PWY-5944	zeaxanthin biosynthesis	Biosynthesis	SECONDARY-METABOLITE-BIOSYNTHESIS	0.00501989	0	0.00610871	0	0.00848676	0	0	0
PWY-5290	secologanin and strictosidine biosynthesis	Biosynthesis	SECONDARY-METABOLITE-BIOSYNTHESIS	0.0280277	0	0.0211769	0	0.0270515	0	0.0467745	0
PWY-5875	staphyloxanthin biosynthesis	Biosynthesis	SECONDARY-METABOLITE-BIOSYNTHESIS	0.00711151	0	0.00610871	0	0.00583465	0	0	0
PWY-3581	(S)-reticuline biosynthesis I	Biosynthesis	SECONDARY-METABOLITE-BIOSYNTHESIS	0.015478	0	0.0146609	0	0.0121997	0	0.0248892	0
PWY-5629	isopenicillin N biosynthesis	Biosynthesis	SECONDARY-METABOLITE-BIOSYNTHESIS	0.0108764	0	0.0109957	0	0.0116693	0	0.00579317	0
PWY-6287	neurosporene biosynthesis	Biosynthesis	SECONDARY-METABOLITE-BIOSYNTHESIS	0.0531272	0.0221361	0.0619016	0	0.047738	0	0.00986985	0
PWY-3061	menthol biosynthesis	Biosynthesis	SECONDARY-METABOLITE-BIOSYNTHESIS	0.00627486	0	0.00488697	0	0.00636507	0	0.00600773	0
PWY-6679	jadomycin biosynthesis	Biosynthesis	SECONDARY-METABOLITE-BIOSYNTHESIS	0.21711	0	0	0	0	0	0.127879	0
PWY-5946	delta-carotene biosynthesis	Biosynthesis	SECONDARY-METABOLITE-BIOSYNTHESIS	0.0280277	0	0.0285073	0	0.0116693	0	0	0
PWY-6575	juvenile hormone III biosynthesis I	Biosynthesis	SECONDARY-METABOLITE-BIOSYNTHESIS	0.115458	0.134662	0.107921	0.111942	0.106615	0	0.123588	0.12943
PWY-4961	beta-pyrazole-1-ylalanine biosynthesis	Biosynthesis	SECONDARY-METABOLITE-BIOSYNTHESIS	0.00627486	0	0.00407247	0	0	0	0	0
PWY-6767	4,4-diapolycopenedioate biosynthesis	Biosynthesis	SECONDARY-METABOLITE-BIOSYNTHESIS	0.00669319	0	0.00529422	0	0.00530422	0	0	0
PWY-6787	flavonoid biosynthesis (in equisetum)	Biosynthesis	SECONDARY-METABOLITE-BIOSYNTHESIS	0.00836649	0	0.00447972	0	0.00689549	0	0.00493492	0
PWY-6363	D-myo-inositol (1,4,5)-trisphosphate degradation	Biosynthesis	SECONDARY-METABOLITE-BIOSYNTHESIS	0.063167	0	0.0598654	0	0.0604682	0	0.0510657	0
PWY-5426	betaxanthin biosynthesis	Biosynthesis	SECONDARY-METABOLITE-BIOSYNTHESIS	0.00460157	0	0.00570146	0	0	0	0	0
PWY-6839	2-aminoethylphosphonate biosynthesis	Biosynthesis	SECONDARY-METABOLITE-BIOSYNTHESIS	0.014223	0	0.0109957	0	0.020156	0	0.0251037	0
PWY-6322	phosphinothricin tripeptide biosynthesis	Biosynthesis	SECONDARY-METABOLITE-BIOSYNTHESIS	0.0163146	0	0.0114029	0	0.0217473	0	0.0272494	0
PWY-5152	leucodelphinidin biosynthesis	Biosynthesis	SECONDARY-METABOLITE-BIOSYNTHESIS	0.0188246	0	0.0126247	0	0.023869	0	0.00922616	0
PWY-2301	myo-inositol biosynthesis	Biosynthesis	SECONDARY-METABOLITE-BIOSYNTHESIS	0.0907764	0.0313595	0.0887799	0	0.0944152	0	0.108783	0.0723286
PWY-5710	capsaicin biosynthesis	Biosynthesis	SECONDARY-METABOLITE-BIOSYNTHESIS	0.0121314	0	0.0114029	0	0.0143214	0	0.0229581	0
PWY-922	mevalonate pathway I	Biosynthesis	SECONDARY-METABOLITE-BIOSYNTHESIS	0.0983062	0.16971	0.0924452	0.162022	0.126771	0	0.186883	0.24744
PWY-5301	ajmaline and sarpagine biosynthesis	Biosynthesis	SECONDARY-METABOLITE-BIOSYNTHESIS	0.00501989	0	0	0.0382961	0	0	0	0
PWY-6436	perillyl alcohol biosynthesis	Biosynthesis	SECONDARY-METABOLITE-BIOSYNTHESIS	0.0200796	0.0977679	0.0236203	0.0765922	0.023869	0.0858704	0.0233872	0.0571015
PWY1F-FLAVSYN	flavonoid biosynthesis	Biosynthesis	SECONDARY-METABOLITE-BIOSYNTHESIS	0.0832465	0.0590297	0.0761553	0.0530254	0.0790329	0.0858704	0.0549278	0
PWY-5979	3-amino-5-hydroxybenzoate biosynthesis	Biosynthesis	SECONDARY-METABOLITE-BIOSYNTHESIS	0.186573	0.206604	0.187741	0.176751	0.17557	0.343482	0.186883	0.182725
PWY-6279	myxol-2 fucoside biosynthesis	Biosynthesis	SECONDARY-METABOLITE-BIOSYNTHESIS	0.00501989	0	0.00610871	0	0.00848676	0	0	0
PWY-5135	xanthohumol biosynthesis	Biosynthesis	SECONDARY-METABOLITE-BIOSYNTHESIS	0	0.0590297	0.0753408	0.0530254	0.0779721	0.0858704	0	0
PWY-6133	(S)-reticuline biosynthesis II	Biosynthesis	SECONDARY-METABOLITE-BIOSYNTHESIS	0	0	0.00570146	0	0.00583465	0	0.0128737	0
PWY-6326	camptothecin biosynthesis	Biosynthesis	SECONDARY-METABOLITE-BIOSYNTHESIS	0	0	0.00407247	0	0	0	0.0154485	0
PWY-6802	salidroside biosynthesis	Biosynthesis	SECONDARY-METABOLITE-BIOSYNTHESIS	0	0	0.0521277	0	0.0625898	0	0.106852	0.0951692
PWY-6098	diploterol and cycloartenol biosynthesis	Biosynthesis	SECONDARY-METABOLITE-BIOSYNTHESIS	0	0	0	0	0.00583465	0	0.0130883	0.0380677
PWY-6975	erythromycin biosynthesis	Biosynthesis	SECONDARY-METABOLITE-BIOSYNTHESIS	0	0	0	0	0.00689549	0	0.0169504	0
PWY-5315	N-methyl-Delta1-pyrrolinium cation biosynthesis	Biosynthesis	SECONDARY-METABOLITE-BIOSYNTHESIS	0	0	0	0	0	0	0.00364755	0
PWY-5679	clavulanate biosynthesis	Biosynthesis	SECONDARY-METABOLITE-BIOSYNTHESIS	0	0	0	0	0	0	0.00236018	0
PWY-5403	betaxanthin biosynthesis (via dopamine)	Biosynthesis	SECONDARY-METABOLITE-BIOSYNTHESIS	0	0	0	0	0	0	0.0139465	0
PWY-2464	maackiain biosynthesis	Biosynthesis	SECONDARY-METABOLITE-BIOSYNTHESIS	0	0	0	0	0	0	0.00236018	0
PWY-6105	C30 botryococcene biosynthesis	Biosynthesis	SECONDARY-METABOLITE-BIOSYNTHESIS	0	0	0	0	0	0	0.00278931	0
PWY-3301	sinapate ester biosynthesis	Biosynthesis	SECONDARY-METABOLITE-BIOSYNTHESIS	0	0	0	0	0	0	0.00472036	0
PWY-5287	sanguinarine and macarpine biosynthesis	Biosynthesis	SECONDARY-METABOLITE-BIOSYNTHESIS	0	0	0	0	0	0	0.00257474	0
PWY-6401	hispidol biosynthesis	Biosynthesis	SECONDARY-METABOLITE-BIOSYNTHESIS	0	0	0	0	0	0	0.00386211	0
PWY-2463	medicarpin biosynthesis	Biosynthesis	SECONDARY-METABOLITE-BIOSYNTHESIS	0	0	0	0	0	0	0.00236018	0
PWY-5630	penicillin K biosynthesis	Biosynthesis	SECONDARY-METABOLITE-BIOSYNTHESIS	0	0	0	0	0	0	0.00321843	0
PWY-6766	salicin biosynthesis	Biosynthesis	SECONDARY-METABOLITE-BIOSYNTHESIS	0	0	0	0	0	0	0.00214562	0
PWY-5670	epoxysqualene biosynthesis	Biosynthesis	SECONDARY-METABOLITE-BIOSYNTHESIS	0	0	0	0	0	0	0.00278931	0
PWY-6299	aldehyde oxidation I	Biosynthesis	SECONDARY-METABOLITE-BIOSYNTHESIS	0	0	0	0	0	0	0.00278931	0
UDPNACETYLGALSYN-PWY	UDP-N-acetyl-D-glucosamine biosynthesis II	Biosynthesis	Polyamine-Biosynthesis	0.231752	0	0.244756	0	0.203682	0	0.158776	0
PWY-3722	glycine betaine biosynthesis II (Gram-positive bacteria)	Biosynthesis	Polyamine-Biosynthesis	0.0932863	0.101457	0.0908162	0.0883757	0.111919	0.0858704	0.164569	0.137044
BETSYN-PWY	glycine betaine biosynthesis I (Gram-negative bacteria)	Biosynthesis	Polyamine-Biosynthesis	0.0991429	0.0719424	0.0920379	0.061863	0.103432	0	0.154699	0.171305
CHOLINE-BETAINE-ANA-PWY	choline degradation I	Biosynthesis	Polyamine-Biosynthesis	0.0991429	0.0719424	0.0920379	0.061863	0.103432	0	0.154699	0.171305
P101-PWY	ectoine biosynthesis	Biosynthesis	Polyamine-Biosynthesis	0.184063	0	0	0.0942674	0	0	0	0.0951692
PWY-43	putrescine biosynthesis II	Biosynthesis	Polyamine-Biosynthesis	0.0711151	0.0258255	0.0940741	0	0.0636507	0	0.0332571	0
PWY-6305	putrescine biosynthesis IV	Biosynthesis	Polyamine-Biosynthesis	0.141394	0.0479616	0.141315	0.0677547	0.0944152	0.0858704	0.0991276	0.0456812
PWY1F-353	glycine betaine biosynthesis III (plants)	Biosynthesis	Polyamine-Biosynthesis	0.0426691	0	0.0423537	0	0.057816	0	0.0720928	0
PWY-6562	norspermidine biosynthesis	Biosynthesis	Polyamine-Biosynthesis	0.186154	0.0866999	0.207289	0.0942674	0.170796	0	0.158347	0.0951692
BSUBPOLYAMSYN-PWY	spermidine biosynthesis I	Biosynthesis	Polyamine-Biosynthesis	0.0556371	0.0239808	0.0578291	0	0.0403121	0	0.0276785	0
ARGSPECAT-PWY	spermine biosynthesis	Biosynthesis	Polyamine-Biosynthesis	0	0	0.0236203	0	0	0	0.00815335	0
P541-PWY	glycine betaine biosynthesis IV (from glycine)	Biosynthesis	Polyamine-Biosynthesis	0	0	0	0	0	0	0.00236018	0
PWY-6173	histamine biosynthesis	Biosynthesis	Polyamine-Biosynthesis	0	0	0	0	0	0	0.00278931	0
PWY-6840	homoglutathione biosynthesis	Biosynthesis	Other-biosynthesis	0.0715335	0.0368936	0.0570146	0	0.047738	0.0936768	0.0334717	0
PWY-5109	2-methylbutyrate biosynthesis	Biosynthesis	Other-biosynthesis	0.24472	0.433499	0.205253	0.438932	0.259377	0.382514	0.323774	0.426358
PWY-2661	trehalose biosynthesis V	Biosynthesis	Other-biosynthesis	0.00920313	0	0.0077377	0	0.00530422	0	0	0
PWY-6154	autoinducer AI-2 biosynthesis II (Vibrio)	Biosynthesis	Other-biosynthesis	0.0125497	0	0.0118102	0	0.00530422	0	0.00343299	0
PWY0-662	PRPP biosynthesis I	Biosynthesis	Other-biosynthesis	0.0765533	0.0996126	0.0883727	0.159076	0.0790329	0.117096	0.0757403	0.0685218
TRESYN-PWY	trehalose biosynthesis I	Biosynthesis	Other-biosynthesis	0.00627486	0	0.00529422	0	0	0	0.00836791	0
PWY0-1534	hydrogen sulfide biosynthesis	Biosynthesis	Other-biosynthesis	0.00878481	0	0.00814495	0	0.00583465	0	0.0126592	0
PWY-6055	dimethylsulfoniopropionate biosynthesis II (Spartina)	Biosynthesis	Other-biosynthesis	0.0706968	0.0756318	0.0663813	0.0530254	0.0625898	0	0.0620084	0.049488
PWY-5656	mannosylglycerate biosynthesis I	Biosynthesis	Other-biosynthesis	0.0188246	0	0.0211769	0	0.013791	0	0	0
PWY-6936	seleno-amino acid biosynthesis	Biosynthesis	Other-biosynthesis	0.257688	0.557093	0.248421	0.857244	0.240812	0.69477	0.211773	0.395904
PWY-6054	dimethylsulfoniopropionate biosynthesis I (Wollastonia)	Biosynthesis	Other-biosynthesis	0.0706968	0.0756318	0.0663813	0.0530254	0.0625898	0	0.0620084	0.049488
PWY1-3	polyhydroxybutyrate biosynthesis	Biosynthesis	Other-biosynthesis	0	0.158642	0.0794132	0	0	0	0.126377	0
P121-PWY	adenine and adenosine salvage I	Biosynthesis	Nucleotide-Biosynthesis	0.0430874	0.0221361	0.0464262	0	0.0397817	0	0.0452726	0
PWY-6124	inosine-5-phosphate biosynthesis II	Biosynthesis	Nucleotide-Biosynthesis	0.343863	0.171555	0.317653	0.173805	0.312419	0.226386	0.261336	0.190338
PWY0-181	salvage pathways of pyrimidine deoxyribonucleotides	Biosynthesis	Nucleotide-Biosynthesis	0.0263544	0	0.0215841	0	0.0217473	0	0.0373338	0
PWY-6609	adenine and adenosine salvage III	Biosynthesis	Nucleotide-Biosynthesis	0.032211	0.0258255	0.0338015	0	0.0403121	0	0.0609356	0
PWY-6125	guanosine nucleotides de novo biosynthesis	Biosynthesis	Nucleotide-Biosynthesis	0.791051	0.763697	0.835672	0.933836	0.792451	0.725995	0.584681	0.475846
SALVPURINE2-PWY	xanthine and xanthosine salvage	Biosynthesis	Nucleotide-Biosynthesis	0.0163146	0	0.0138464	0	0.0127301	0	0.0128737	0
PWY0-163	salvage pathways of pyrimidine ribonucleotides	Biosynthesis	Nucleotide-Biosynthesis	0.134282	0.0682531	0.142129	0.0854298	0.114571	0.124902	0.0877558	0.0837489
PWY-6611	adenine and adenosine salvage V	Biosynthesis	Nucleotide-Biosynthesis	0.0217529	0	0.0236203	0	0	0	0.0411959	0
PWY-6610	adenine and adenosine salvage IV	Biosynthesis	Nucleotide-Biosynthesis	0.043924	0	0.0484624	0.0382961	0.047738	0	0.0858248	0
PWY-5686	uridine-5-phosphate biosynthesis	Biosynthesis	Nucleotide-Biosynthesis	0.680195	0.361557	0.719606	0.353503	0.691671	0.523029	0.595838	0.285508
PWY-5687	pyrimidine ribonucleotides interconversion	Biosynthesis	Nucleotide-Biosynthesis	0.281114	0.212138	0.298512	0.220939	0.26415	0.327869	0.229796	0.266474
PWY-6700	queuosine biosynthesis	Biosynthesis	Nucleotide-Biosynthesis	0.100816	0.0313595	0.111586	0	0.118284	0	0.100844	0
PWY-6123	inosine-5-phosphate biosynthesis I	Biosynthesis	Nucleotide-Biosynthesis	0.385695	0.188157	0.35512	0.179697	0.345835	0.265418	0.280647	0.190338
PWY-6545	pyrimidine deoxyribonucleotides de novo biosynthesis II	Biosynthesis	Nucleotide-Biosynthesis	0.699438	0.680686	0.763182	0.821894	0.776538	0.624512	0.452082	0.369257
PWY-6620	guanine and guanosine salvage I	Biosynthesis	Nucleotide-Biosynthesis	0.0267728	0	0.0232131	0	0.0243994	0	0.0315406	0
PWY0-166	pyrimidine deoxyribonucleotides de novo biosynthesis I	Biosynthesis	Nucleotide-Biosynthesis	0.660952	0.675152	0.714312	0.827785	0.705462	0.632319	0.44071	0.392097
PWY0-1479	tRNA processing pathway I	Biosynthesis	Nucleotide-Biosynthesis	0.211254	0.210293	0.21014	0.191481	0.174509	0.171741	0.0974111	0.110396
PWY-6599	guanine and guanosine salvage II	Biosynthesis	Nucleotide-Biosynthesis	0.0163146	0	0.0138464	0	0.0281124	0	0.0272494	0
PWY-6126	adenosine nucleotides de novo biosynthesis	Biosynthesis	Nucleotide-Biosynthesis	1.36457	3.00683	1.41356	2.71902	1.40668	4.23107	0.994923	3.487
PWY-6121	5-aminoimidazole ribonucleotide biosynthesis I	Biosynthesis	Nucleotide-Biosynthesis	0.595694	0.236119	0.600283	0.226831	0.544213	0.257611	0.469676	0.24744
P1-PWY	purine and pyrimidine metabolism	Biosynthesis	Nucleotide-Biosynthesis	0.335496	0.208449	0.326205	0.191481	0.288019	0.234192	0.283007	0.255053
PWY-6122	5-aminoimidazole ribonucleotide biosynthesis II	Biosynthesis	Nucleotide-Biosynthesis	0	0	0.573812	0	0.513449	0	0.453369	0
PWY-6689	tRNA splicing	Biosynthesis	Nucleotide-Biosynthesis	0	0	0	0	0	0	0.00944072	0
PWY-6619	adenine and adenosine salvage VI	Biosynthesis	Nucleotide-Biosynthesis	0	0	0	0	0	0	0.00600773	0
PWY-6605	adenine and adenosine salvage II	Biosynthesis	Nucleotide-Biosynthesis	0	0	0	0.0294586	0	0	0.0411959	0
PPGPPMET-PWY	ppGpp biosynthesis	Biosynthesis	Metabolic-Regulators	0.226732	0.130972	0.239054	0.141401	0.209517	0.171741	0.137534	0.171305
PWY-6100	L-carnitine biosynthesis	Biosynthesis	Metabolic-Regulators	0.045179	0	0.0399102	0	0.03766	0	0.0360464	0
PWY-6405	Rapoport-Luebering glycolytic shunt	Biosynthesis	Metabolic-Regulators	0	0	0	0	0	0	0.00300387	0
PWY-6000	gamma-linolenate biosynthesis II (animals)	Biosynthesis	Lipid-Biosynthesis	0.13972	0.110681	0.140093	0.135509	0.142684	0.0858704	0.131097	0.114203
PWY-5269	cardiolipin biosynthesis II	Biosynthesis	Lipid-Biosynthesis	0.0426691	0	0.0390957	0	0.0482684	0	0.0401231	0
PWY-4381	fatty acid biosynthesis initiation I	Biosynthesis	Lipid-Biosynthesis	0.328385	0.20107	0.313173	0.185589	0.303932	0.320062	0.209842	0.232213
PWY-6013	crepenynic acid biosynthesis	Biosynthesis	Lipid-Biosynthesis	0.0246811	0	0.0211769	0	0.0106084	0	0	0
PWY-5668	cardiolipin biosynthesis I	Biosynthesis	Lipid-Biosynthesis	0.0426691	0	0	0	0.0482684	0	0.0401231	0
PWY-6282	palmitoleate biosynthesis I	Biosynthesis	Lipid-Biosynthesis	0.243465	0.309906	0.232945	0.415366	0.268394	0.288837	0.287513	0.338802
PWY-4942	cyclopropane and cyclopropene fatty acid biosynthesis	Biosynthesis	Lipid-Biosynthesis	0.0623303	0.0239808	0.0598654	0	0.0684245	0	0.0403376	0
PWY-5989	stearate biosynthesis II (plants)	Biosynthesis	Lipid-Biosynthesis	0.259779	0.326508	0.241498	0.421257	0.269985	0.28103	0.294808	0.357836
PWY0-1319	CDP-diacylglycerol biosynthesis II	Biosynthesis	Lipid-Biosynthesis	0.200377	0.0885445	0.183669	0.126672	0.180874	0.226386	0.137749	0.102783
PWY-5148	acyl-CoA hydrolysis	Biosynthesis	Lipid-Biosynthesis	0.015478	0	0.0154754	0	0.00848676	0	0.00858247	0
PWY-6799	fatty acid biosynthesis (plant mitochondria)	Biosynthesis	Lipid-Biosynthesis	0.0719518	0	0.0452045	0	0.0647115	0	0	0
PWY0-541	cyclopropane fatty acid (CFA) biosynthesis	Biosynthesis	Lipid-Biosynthesis	0.0706968	0.0239808	0.0659741	0	0.0705462	0	0.0426978	0
PWY-5996	oleate biosynthesis II (animals)	Biosynthesis	Lipid-Biosynthesis	0.0368125	0.0627191	0.0431682	0.0530254	0.0360687	0.0858704	0.0133028	0.0761354
PWYG-321	mycolate biosynthesis	Biosynthesis	Lipid-Biosynthesis	0.39197	0.577384	0.379147	0.539091	0.419034	0.69477	0.4332	0.49488
PWY0-862	cis-dodecenoyl biosynthesis	Biosynthesis	Lipid-Biosynthesis	0.166493	0.166021	0.160863	0.167914	0.181404	0.19516	0.229796	0.285508
PWY-5667	CDP-diacylglycerol biosynthesis I	Biosynthesis	Lipid-Biosynthesis	0.203306	0.0903892	0.186112	0.126672	0.185117	0.241998	0.140538	0.10659
PWY-5367	petroselinate biosynthesis	Biosynthesis	Lipid-Biosynthesis	0.245138	0.311751	0.234167	0.415366	0.272107	0.288837	0.290517	0.338802
TRIGLSYN-PWY	triacylglycerol biosynthesis	Biosynthesis	Lipid-Biosynthesis	0.130935	0	0.120138	0.0707005	0	0	0.0843228	0
PWY-5973	cis-vaccenate biosynthesis	Biosynthesis	Lipid-Biosynthesis	0.303285	0.533112	0.297291	0.509633	0.328862	0.647931	0.330425	0.441585
KDO-LIPASYN-PWY	(KDO)2-lipid A biosynthesis I	Biosynthesis	Lipid-Biosynthesis	0.0217529	0	0.0146609	0	0.0121997	0	0.0186669	0
PWY-6349	CDP-archaeol biosynthesis	Biosynthesis	Lipid-Biosynthesis	0.00460157	0	0	0	0.00742591	0	0.0315406	0
PWY-5080	very long chain fatty acid biosynthesis	Biosynthesis	Lipid-Biosynthesis	0.0158963	0.0258255	0.0122174	0	0.0127301	0	0.0109427	0.049488
PWYQT-4427	sulfolipid biosynthesis	Biosynthesis	Lipid-Biosynthesis	0.0368125	0.0368936	0.036245	0	0.023869	0.163934	0.00257474	0
FASYN-ELONG-PWY	fatty acid elongation -- saturated	Biosynthesis	Lipid-Biosynthesis	0.274002	0.335731	0.261046	0.433041	0.288019	0.327869	0.306823	0.361643
PWY0-1264	biotin-carboxyl carrier protein assembly	Biosynthesis	Lipid-Biosynthesis	0.280696	0.14204	0.293625	0.135509	0.249299	0.226386	0.191818	0.12943
KDOSYN-PWY	KDO transfer to lipid IVA I	Biosynthesis	Lipid-Biosynthesis	0.0163146	0	0.0122174	0	0.00742591	0	0.0113718	0
PWY-5669	phosphatidylethanolamine biosynthesis I	Biosynthesis	Lipid-Biosynthesis	0.0435057	0.0350489	0.0403175	0.0294586	0.0493293	0	0.0465599	0
PWY-5994	palmitate biosynthesis I (animals)	Biosynthesis	Lipid-Biosynthesis	0.236772	0.308061	0.219506	0.409474	0.261498	0.241998	0.287727	0.334996
PWY-5995	linoleate biosynthesis I (plants)	Biosynthesis	Lipid-Biosynthesis	0.138884	0.110681	0.138057	0.132563	0.142153	0.0858704	0.130025	0.110396
LIPA-CORESYN-PWY	Lipid A-core biosynthesis	Biosynthesis	Lipid-Biosynthesis	0.00711151	0	0.00733045	0	0.0111389	0	0.0173795	0
PWY-6352	3-phosphoinositide biosynthesis	Biosynthesis	Lipid-Biosynthesis	0.00794816	0	0.00977394	0	0.0164431	0	0.0358318	0
PWY-5966	fatty acid biosynthesis initiation II	Biosynthesis	Lipid-Biosynthesis	0.110856	0	0.10059	0.259235	0.110328	0.148322	0.0757403	0.0647151
PWY-5971	palmitate biosynthesis II (bacteria and plants)	Biosynthesis	Lipid-Biosynthesis	0.276931	0.337576	0.262267	0.433041	0.292263	0.327869	0.309398	0.361643
PWY-6803	phosphatidylcholine acyl editing	Biosynthesis	Lipid-Biosynthesis	0.218365	0	0.217063	0.167914	0.218534	0	0.224861	0.156078
PWY-3561	choline biosynthesis III	Biosynthesis	Lipid-Biosynthesis	0	0	0.00447972	0	0	0	0	0
PWY-6710	poly-hydroxy fatty acids biosynthesis	Biosynthesis	Lipid-Biosynthesis	0	0	0	0	0.00689549	0	0.00493492	0
PWY4FS-3	phosphatidylcholine biosynthesis III	Biosynthesis	Lipid-Biosynthesis	0	0	0	0	0	0	0.00386211	0
PWY-5129	sphingolipid biosynthesis (plants)	Biosynthesis	Lipid-Biosynthesis	0	0	0	0	0	0	0.00343299	0
PWY-5970	fatty acids biosynthesis (yeast)	Biosynthesis	Lipid-Biosynthesis	0	0	0	0	0	0	0.00321843	0
PWY-5147	oleate biosynthesis I (plants)	Biosynthesis	Lipid-Biosynthesis	0	0	0	0	0	0	0.00600773	0
PWY-3385	choline biosynthesis I	Biosynthesis	Lipid-Biosynthesis	0	0	0	0	0	0	0.00343299	0
PWY4FS-2	phosphatidylcholine biosynthesis II	Biosynthesis	Lipid-Biosynthesis	0	0	0	0	0	0	0.00300387	0
PWY4FS-4	phosphatidylcholine biosynthesis IV	Biosynthesis	Lipid-Biosynthesis	0	0	0	0	0	0	0.00386211	0
PWY-6825	phosphatidylcholine biosynthesis V	Biosynthesis	Lipid-Biosynthesis	0	0	0	0	0	0	0.00236018	0
PWY-5142	acyl-ACP thioesterase pathway	Biosynthesis	Lipid-Biosynthesis	0	0	0	0	0	0	0.00343299	0
SPHINGOLIPID-SYN-PWY	sphingolipid metabolism	Biosynthesis	Lipid-Biosynthesis	0	0	0	0	0	0	0.00922616	0
PWY-735	jasmonic acid biosynthesis	Biosynthesis	HORMONE-SYN	0.298684	0.518355	0.247199	0.527308	0.318784	0.398126	0.360464	0.540561
PWY66-375	leukotriene biosynthesis	Biosynthesis	HORMONE-SYN	0.114621	0.101457	0.0969249	0.0677547	0.089111	0.0936768	0.15663	0.213179
PWY-581	IAA biosynthesis I	Biosynthesis	HORMONE-SYN	0.0824099	0.0590297	0.0745263	0.0648088	0.065242	0.0858704	0.0871121	0.0837489
PWY-2781	cis-zeatin biosynthesis	Biosynthesis	HORMONE-SYN	0.0506172	0	0.0537567	0	0.047738	0	0.0345445	0
PWY-6650	juvenile hormone III biosynthesis II	Biosynthesis	HORMONE-SYN	0.115458	0.134662	0.107921	0.111942	0.106615	0	0.123588	0.12943
PWY-6303	methyl indole-3-acetate interconversion	Biosynthesis	HORMONE-SYN	0.014223	0.0276702	0.0171044	0	0.0217473	0	0.0218853	0
ETHYL-PWY	ethylene biosynthesis I (plants)	Biosynthesis	HORMONE-SYN	0	0	0	0	0.111919	0	0.0991276	0
PWY-6030	serotonin and melatonin biosynthesis	Biosynthesis	HORMONE-SYN	0	0	0	0	0	0	0.0141611	0
PWY66-301	catecholamine biosynthesis	Biosynthesis	HORMONE-SYN	0	0	0	0	0	0	0.0145902	0
PWY66-380	estrogen biosynthesis	Biosynthesis	HORMONE-SYN	0	0	0	0	0	0	0.00236018	0
PWY-6519	7-keto-8-aminopelargonate biosynthesis I	Biosynthesis	Cofactor-Biosynthesis	0.330058	0.352334	0.316024	0.444824	0.353792	0.351288	0.355314	0.395904
PWY-5871	ubiquinol-9 biosynthesis (eukaryotic)	Biosynthesis	Cofactor-Biosynthesis	0.0292827	0	0.0236203	0	0.0175039	0	0.0163067	0
PWY-5839	menaquinol-7 biosynthesis	Biosynthesis	Cofactor-Biosynthesis	0.0347209	0	0.0464262	0	0.0323558	0	0.0360464	0
HEME-BIOSYNTHESIS-II	heme biosynthesis from uroporphyrinogen-III I	Biosynthesis	Cofactor-Biosynthesis	0.224222	0.0682531	0.230095	0.0707005	0.171857	0.140515	0.0823918	0
PWY-5083	NAD/NADH phosphorylation and dephosphorylation	Biosynthesis	Cofactor-Biosynthesis	0.947504	0.822726	0.947665	1.08113	1.00727	1.11632	0.958233	0.609083
PWY-6383	mono-trans, poly-cis decaprenyl phosphate biosynthesis	Biosynthesis	Cofactor-Biosynthesis	0.0481073	0	0.042761	0	0.0525118	0	0	0
PWY-3841	folate transformations II	Biosynthesis	Cofactor-Biosynthesis	0.474798	0.463014	0.474443	0.486066	0.448207	0	0.469891	0.354029
PWY-5521	L-ascorbate biosynthesis V	Biosynthesis	Cofactor-Biosynthesis	0.014223	0.0258255	0.0109957	0	0.0116693	0	0.0214562	0.0380677
PWY-5199	factor 420 polyglutamylation	Biosynthesis	Cofactor-Biosynthesis	0.00543822	0	0.00447972	0	0.00795634	0	0.0160921	0
PWY-5964	guanylyl molybdenum cofactor biosynthesis	Biosynthesis	Cofactor-Biosynthesis	0.00501989	0	0	0	0	0	0.00665142	0
PWY-5508	adenosylcobalamin biosynthesis from cobyrinate a,c-diamide II	Biosynthesis	Cofactor-Biosynthesis	0.160637	0.0479616	0.185705	0.061863	0.11351	0.10929	0.114791	0
PWY-5915	phycoerythrobilin biosynthesis	Biosynthesis	Cofactor-Biosynthesis	0.0389042	0	0.0590509	0	0.051451	0	0	0
PYRIDOXSYN-PWY	pyridoxal 5-phosphate biosynthesis I	Biosynthesis	Cofactor-Biosynthesis	0.335914	0.271168	0.304621	0.279856	0.285898	0.273224	0.216064	0.182725
PWY0-1507	biotin biosynthesis from 7-keto-8-aminopelargonate	Biosynthesis	Cofactor-Biosynthesis	0.0857565	0.0313595	0.0989611	0.0324044	0.0742591	0.0936768	0.0602919	0
PWY-5891	menaquinol-11 biosynthesis	Biosynthesis	Cofactor-Biosynthesis	0.0347209	0	0.0464262	0	0.0323558	0	0.0360464	0
PWY-5122	geranyl diphosphate biosynthesis	Biosynthesis	Cofactor-Biosynthesis	0.0397408	0.0368936	0.0390957	0	0.0434946	0.0858704	0.0377629	0
PWY-5805	nonaprenyl diphosphate biosynthesis I	Biosynthesis	Cofactor-Biosynthesis	0.0163146	0	0.0211769	0.0294586	0.0169735	0	0.0126592	0
PWY-5189	tetrapyrrole biosynthesis II	Biosynthesis	Cofactor-Biosynthesis	0.181553	0.140196	0.169415	0.132563	0.142684	0.202966	0.117365	0.0456812
PWY-6893	thiamin diphosphate biosynthesis II (Bacillus)	Biosynthesis	Cofactor-Biosynthesis	0.110019	0.110681	0.12421	0.12078	0.0822155	0.19516	0.0662996	0
PANTO-PWY	phosphopantothenate biosynthesis I	Biosynthesis	Cofactor-Biosynthesis	0.175696	0.0737871	0.197108	0.0795381	0.155944	0.171741	0.119082	0.14085
PWY-5890	menaquinol-10 biosynthesis	Biosynthesis	Cofactor-Biosynthesis	0.0347209	0	0.0464262	0	0.0323558	0	0.0360464	0
GLUT-REDOX-PWY	glutathione redox reactions II	Biosynthesis	Cofactor-Biosynthesis	0.0430874	0.0184468	0.04439	0	0.0281124	0	0.0100844	0
PWY-5120	geranylgeranyldiphosphate biosynthesis	Biosynthesis	Cofactor-Biosynthesis	0.029701	0.0295148	0.0260638	0	0.033947	0.101483	0.0266057	0
PWY1G-0	mycothiol biosynthesis	Biosynthesis	Cofactor-Biosynthesis	0.00501989	0	0.0105884	0	0.0148518	0	0.0472036	0.0609083
PWY-6168	flavin biosynthesis III (fungi)	Biosynthesis	Cofactor-Biosynthesis	0.247648	0	0	0	0	0	0.162852	0
PWY-1422	vitamin E biosynthesis	Biosynthesis	Cofactor-Biosynthesis	0.0129681	0	0.0162899	0	0.0095476	0	0.01223	0
PWY-6466	pyridoxal 5-phosphate biosynthesis II	Biosynthesis	Cofactor-Biosynthesis	0.00501989	0	0.00447972	0	0.010078	0	0.0143756	0.0609083
MENAQUINONESYN-PWY	menaquinol-8 biosynthesis	Biosynthesis	Cofactor-Biosynthesis	0.0372309	0	0.0354305	0	0.0318253	0	0.0392648	0.0380677
NONMEVIPP-PWY	methylerythritol phosphate pathway	Biosynthesis	Cofactor-Biosynthesis	0.555953	0.756318	0.546933	0.512579	0.491171	0.749415	0.35274	0.380677
PWY-2161	folate polyglutamylation	Biosynthesis	Cofactor-Biosynthesis	0.212509	0.22874	0.219506	0.271019	0.219595	0.179547	0.216708	0.152271
PWY-5381	pyridine nucleotide cycling (plants)	Biosynthesis	Cofactor-Biosynthesis	0.16482	0.0700978	0.164528	0.0648088	0.157005	0.078064	0.133672	0.159884
PWY-6147	6-hydroxymethyl-dihydropterin diphosphate biosynthesis I	Biosynthesis	Cofactor-Biosynthesis	0.104999	0.132817	0.108735	0.12078	0.0922935	0.132709	0.0669433	0.0761354
P261-PWY	coenzyme M biosynthesis I	Biosynthesis	Cofactor-Biosynthesis	0.0280277	0	0.0215841	0	0.0180344	0	0.0184523	0.0456812
PWY0-501	lipoate biosynthesis and incorporation I	Biosynthesis	Cofactor-Biosynthesis	0.125916	0.0590297	0.142537	0.0530254	0.110328	0.0858704	0.0714491	0
PWY-6708	ubiquinol-8 biosynthesis (prokaryotic)	Biosynthesis	Cofactor-Biosynthesis	0.0811549	0.0368936	0.0781915	0.0441878	0.089111	0.0858704	0.0995567	0.0609083
HEMESYN2-PWY	heme biosynthesis from uroporphyrinogen-III II	Biosynthesis	Cofactor-Biosynthesis	0.209999	0.0885445	0.209325	0.0883757	0.16284	0.124902	0.0931199	0.0532948
PWY-4081	glutathione redox reactions I	Biosynthesis	Cofactor-Biosynthesis	0.0861748	0.0682531	0.077377	0.0765922	0.0546335	0	0.0236018	0
PWY-6654	phosphopantothenate biosynthesis III	Biosynthesis	Cofactor-Biosynthesis	0.0790633	0	0.0912234	0	0.0790329	0	0.102775	0.0647151
PWY-5523	5,6-dimethylbenzimidazole biosynthesis	Biosynthesis	Cofactor-Biosynthesis	0.0610753	0	0	0	0	0	0.0489201	0.0418745
PWY-5194	siroheme biosynthesis	Biosynthesis	Cofactor-Biosynthesis	0.0405775	0.0350489	0.046019	0	0.0429642	0	0.0630812	0.213179
PWY-6520	nonaprenyl diphosphate biosynthesis II	Biosynthesis	Cofactor-Biosynthesis	0.0213345	0	0.0256566	0	0.0169735	0	0.00278931	0
COBALSYN-PWY	adenosylcobalamin salvage from cobinamide I	Biosynthesis	Cofactor-Biosynthesis	0.0949596	0.0276702	0.114029	0.0353503	0.0678941	0	0.0639394	0
PWY-5851	demethylmenaquinol-9 biosynthesis	Biosynthesis	Cofactor-Biosynthesis	0.015478	0	0.0244348	0	0.0143214	0	0.0145902	0
PWY-5892	menaquinol-12 biosynthesis	Biosynthesis	Cofactor-Biosynthesis	0.0347209	0	0.0464262	0	0.0323558	0	0.0360464	0
PWY-6613	tetrahydrofolate salvage from 5,10-methenyltetrahydrofolate	Biosynthesis	Cofactor-Biosynthesis	0.1347	0.0387382	0.119731	0.0382961	0.121997	0.117096	0.0995567	0.0380677
PWY-882	ascorbate biosynthesis I (L-galactose pathway)	Biosynthesis	Cofactor-Biosynthesis	0.201632	0.057185	0.230909	0.0795381	0.202091	0.171741	0.173366	0.10659
PYRIDNUCSAL-PWY	NAD salvage pathway I	Biosynthesis	Cofactor-Biosynthesis	0.135119	0.0534957	0.128283	0.0530254	0.135788	0	0.109641	0.121817
PWY-5086	chlorophyll a biosynthesis I	Biosynthesis	Cofactor-Biosynthesis	0.0204979	0.046117	0.0276928	0.12078	0.013791	0	0	0
PWY-5849	menaquinol-6 biosynthesis	Biosynthesis	Cofactor-Biosynthesis	0.032211	0	0.0305436	0	0.0243994	0	0.0304678	0
PWY-6415	ascorbate biosynthesis VII	Biosynthesis	Cofactor-Biosynthesis	0.111693	0	0	0	0	0	0.0871121	0
PWY-5852	demethylmenaquinol-8 biosynthesis I	Biosynthesis	Cofactor-Biosynthesis	0.0175696	0	0.0301363	0	0.0196256	0	0.017165	0
PWY-5068	chlorophyll cycle	Biosynthesis	Cofactor-Biosynthesis	0.0209162	0	0	0	0.0159127	0	0.00257474	0
PWY-6268	adenosylcobalamin salvage from cobalamin	Biosynthesis	Cofactor-Biosynthesis	0.0568921	0	0.079006	0	0.0445555	0	0.0321843	0
PWY-5791	1,4-dihydroxy-2-naphthoate biosynthesis II (plants)	Biosynthesis	Cofactor-Biosynthesis	0.176115	0.0645637	0.189777	0.0648088	0.155414	0.101483	0.0922616	0.0571015
PWY-5853	demethylmenaquinol-6 biosynthesis	Biosynthesis	Cofactor-Biosynthesis	0.015478	0	0.0244348	0	0.0143214	0	0.0145902	0
PYRIDNUCSYN-PWY	NAD biosynthesis I (from aspartate)	Biosynthesis	Cofactor-Biosynthesis	0.258106	0.0977679	0.287517	0.12078	0.242933	0.140515	0.174653	0.171305
PWY-6823	molybdenum cofactor biosynthesis	Biosynthesis	Cofactor-Biosynthesis	0.156453	0.166021	0.183669	0.179697	0.182996	0	0.167144	0.159884
COA-PWY	coenzyme A biosynthesis	Biosynthesis	Cofactor-Biosynthesis	0.122987	0.0645637	0.154347	0.0530254	0.12518	0.179547	0.131312	0.0837489
PWY-5895	menaquinol-13 biosynthesis	Biosynthesis	Cofactor-Biosynthesis	0.0347209	0	0.0464262	0	0.0323558	0	0.0360464	0
CHLOROPHYLL-SYN	chlorophyllide a biosynthesis I	Biosynthesis	Cofactor-Biosynthesis	0.425436	0.291459	0.472	0.232723	0.306584	0.530835	0.092047	0.0532948
PWY3O-19	ubiquinol-6 biosynthesis (eukaryotic)	Biosynthesis	Cofactor-Biosynthesis	0.043924	0.0202915	0.032987	0	0.0270515	0	0.0227436	0
SAM-PWY	S-adenosyl-L-methionine biosynthesis	Biosynthesis	Cofactor-Biosynthesis	0.117549	0.103302	0.103034	0.12078	0.111389	0.179547	0.0984839	0.10659
PWY-6894	thiamin diphosphate biosynthesis I (E. coli)	Biosynthesis	Cofactor-Biosynthesis	0.110019	0.110681	0.12421	0.12078	0.0822155	0.19516	0.0662996	0
PWY-5664	tetrahydrobiopterin biosynthesis II	Biosynthesis	Cofactor-Biosynthesis	0.092868	0.232429	0.109142	0.159076	0.0769112	0.156128	0.0568589	0.0571015
PWY-6907	thiamin diphosphate biosynthesis III (Staphylococcus)	Biosynthesis	Cofactor-Biosynthesis	0.0853382	0.103302	0.0932596	0.117834	0.0594073	0	0.0474182	0
1CMET2-PWY	formylTHF biosynthesis I	Biosynthesis	Cofactor-Biosynthesis	0.528762	0.486995	0.532272	0.500795	0.484276	0.39032	0.494351	0.36545
PWY-5509	adenosylcobalamin biosynthesis from cobyrinate a,c-diamide I	Biosynthesis	Cofactor-Biosynthesis	0.160218	0.046117	0.185705	0.061863	0.11298	0.10929	0.104706	0
PWY-6578	7-keto-8-aminopelargonate biosynthesis II	Biosynthesis	Cofactor-Biosynthesis	0.0472706	0.0184468	0.0439827	0	0.0413729	0	0.0354027	0
PLPSAL-PWY	pyridoxal 5-phosphate salvage pathway	Biosynthesis	Cofactor-Biosynthesis	0.0368125	0	0.0297291	0	0.0387208	0	0.0289659	0
PWY-6543	p-aminobenzoate biosynthesis	Biosynthesis	Cofactor-Biosynthesis	0.0752984	0	0.100183	0	0.0769112	0	0.0454871	0
PWY-5783	octaprenyl diphosphate biosynthesis	Biosynthesis	Cofactor-Biosynthesis	0.0276094	0.0387382	0.0199551	0.0353503	0.0254603	0	0.0300387	0
PWY-5123	trans, trans-farnesyl diphosphate biosynthesis	Biosynthesis	Cofactor-Biosynthesis	0.0623303	0.0498063	0.0537567	0.0294586	0.0641811	0.10929	0.0609356	0
PWY-6908	thiamin diphosphate biosynthesis IV (eukaryotes)	Biosynthesis	Cofactor-Biosynthesis	0.0886847	0.103302	0.0957031	0.117834	0.061529	0.163934	0.0489201	0
PWY-5188	tetrapyrrole biosynthesis I	Biosynthesis	Cofactor-Biosynthesis	0.381512	0.190002	0.368559	0.185589	0.346366	0.616706	0.368403	0.293121
PWY0-522	lipoate salvage and modification	Biosynthesis	Cofactor-Biosynthesis	0.0188246	0	0.0183261	0	0.010078	0	0.0045058	0
PWY-6857	retinol biosynthesis	Biosynthesis	Cofactor-Biosynthesis	0.0443424	0.0368936	0.0403175	0.0324044	0.0312949	0	0.0343299	0
PWY-5837	1,4-dihydroxy-2-naphthoate biosynthesis I	Biosynthesis	Cofactor-Biosynthesis	0.176115	0.0645637	0.191406	0.0648088	0.155414	0.101483	0.0924762	0.0571015
THIOREDOX-PWY	thioredoxin pathway	Biosynthesis	Cofactor-Biosynthesis	0.148087	0.108836	0.147016	0.153184	0.137379	0.327869	0.108139	0.098976
NADPHOS-DEPHOS-PWY	NAD phosphorylation and dephosphorylation	Biosynthesis	Cofactor-Biosynthesis	0.29701	0.273012	0.280186	0.315207	0.254072	0.437158	0.19096	0.156078
PWY-6614	tetrahydrofolate biosynthesis	Biosynthesis	Cofactor-Biosynthesis	0.0920313	0.0424276	0.112808	0	0.109797	0	0.090116	0
PWY3DJ-35471	L-ascorbate biosynthesis VI	Biosynthesis	Cofactor-Biosynthesis	0.116294	0.116215	0.129912	0.0883757	0.136849	0.10929	0.126806	0.148464
PWY-6577	farnesylcysteine salvage pathway	Biosynthesis	Cofactor-Biosynthesis	0.0259361	0.0239808	0.0179189	0	0	0	0.0326134	0
PWY-5198	factor 420 biosynthesis	Biosynthesis	Cofactor-Biosynthesis	0.014223	0.0239808	0.0215841	0.0471337	0.0259907	0	0.0948364	0.0609083
PWY-5870	ubiquinol-8 biosynthesis (eukaryotic)	Biosynthesis	Cofactor-Biosynthesis	0.0648403	0.0258255	0.0586436	0.0324044	0.0503901	0	0.0354027	0
PWY-5872	ubiquinol-10 biosynthesis (eukaryotic)	Biosynthesis	Cofactor-Biosynthesis	0.0472706	0.0221361	0.0382813	0	0.0302341	0	0.0240309	0
PWY-6643	coenzyme M biosynthesis II	Biosynthesis	Cofactor-Biosynthesis	0.111693	0.0627191	0.125432	0.0736464	0.154353	0.132709	0.139251	0.110396
PWY-6012	acyl carrier protein metabolism	Biosynthesis	Cofactor-Biosynthesis	0.0221712	0	0.0285073	0	0.0164431	0	0.0141611	0
PWY-5844	menaquinol-9 biosynthesis	Biosynthesis	Cofactor-Biosynthesis	0.0192429	0	0.0219914	0	0.0180344	0	0.0214562	0
PWY-5917	phycocyanobilin biosynthesis	Biosynthesis	Cofactor-Biosynthesis	0.0267728	0	0.0439827	0	0.0424338	0	0	0
PWY-2201	folate transformations I	Biosynthesis	Cofactor-Biosynthesis	0.467268	0.453791	0.474443	0.480174	0.440251	0.359094	0.460879	0.327382
RIBOSYN2-PWY	flavin biosynthesis I (bacteria and plants)	Biosynthesis	Cofactor-Biosynthesis	0.330058	0.166021	0.300141	0.215047	0.279002	0.296643	0.197182	0.220793
PWY-5785	di-trans,poly-cis-undecaprenyl phosphate biosynthesis	Biosynthesis	Cofactor-Biosynthesis	0.0338843	0.0258255	0.0464262	0	0.0493293	0	0.0429124	0
PWY-6899	base-degraded thiamin salvage	Biosynthesis	Cofactor-Biosynthesis	0.0209162	0	0.0166971	0	0	0	0.00214562	0
PWY-4181	glutathione amide metabolism	Biosynthesis	Cofactor-Biosynthesis	0.00543822	0	0.00895944	0	0.00689549	0	0.00686598	0
GLUTATHIONESYN-PWY	glutathione biosynthesis	Biosynthesis	Cofactor-Biosynthesis	0.124242	0.0682531	0.102626	0.041242	0.0785025	0.101483	0.0506366	0
PWY-6896	thiamin salvage I	Biosynthesis	Cofactor-Biosynthesis	0.0401591	0	0.046019	0	0.0302341	0	0.0261765	0
PWY-6167	flavin biosynthesis II (archaea)	Biosynthesis	Cofactor-Biosynthesis	0	0	0.227244	0	0	0	0.174653	0
PWY-5207	coenzyme B/coenzyme M regeneration	Biosynthesis	Cofactor-Biosynthesis	0	0	0.00570146	0	0.00742591	0	0.0246746	0.0532948
PWY-6797	6-hydroxymethyl-dihydropterin diphosphate biosynthesis II (archaea)	Biosynthesis	Cofactor-Biosynthesis	0	0	0.0480552	0	0	0	0	0
PWY-6148	tetrahydromethanopterin biosynthesis	Biosynthesis	Cofactor-Biosynthesis	0	0	0	0	0.0111389	0	0.00236018	0
PWY0-1275	lipoate biosynthesis and incorporation II	Biosynthesis	Cofactor-Biosynthesis	0	0	0	0	0.0795634	0.0858704	0	0
PWY-5663	tetrahydrobiopterin biosynthesis I	Biosynthesis	Cofactor-Biosynthesis	0	0.232429	0	0.159076	0.0769112	0.156128	0.0568589	0.0571015
PWY-5807	heptaprenyl diphosphate biosynthesis	Biosynthesis	Cofactor-Biosynthesis	0	0	0	0	0.00689549	0	0.00686598	0
PWY-6898	thiamin salvage III	Biosynthesis	Cofactor-Biosynthesis	0	0	0	0	0	0	0.00493492	0
PWY1G-126	mycothiol oxidation	Biosynthesis	Cofactor-Biosynthesis	0	0	0	0	0	0	0.00364755	0
PWY3O-4106	NAD salvage pathway III	Biosynthesis	Cofactor-Biosynthesis	0	0	0	0	0	0	0.00708054	0
PWY-5499	vitamin B6 degradation	Biosynthesis	Cofactor-Biosynthesis	0	0	0	0	0	0	0.0062223	0
PWY-1121	suberin biosynthesis	Biosynthesis	Cell-Structure-Biosynthesis	0.0874298	0.057185	0.080635	0.0530254	0.0843372	0	0.0699472	0
PWY-5833	CDP-3,6-dideoxyhexose biosynthesis	Biosynthesis	Cell-Structure-Biosynthesis	0.0405775	0	0.0382813	0	0.0424338	0	0.0502075	0
TEICHOICACID-PWY	teichoic acid (poly-glycerol) biosynthesis	Biosynthesis	Cell-Structure-Biosynthesis	0.0418324	0.0239808	0.0358378	0	0.0509205	0	0.0431269	0
NAGLIPASYN-PWY	lipid IVA biosynthesis	Biosynthesis	Cell-Structure-Biosynthesis	0.201214	0.151264	0.172673	0.15613	0.158596	0.187354	0.123373	0.125623
PWY-361	phenylpropanoid biosynthesis	Biosynthesis	Cell-Structure-Biosynthesis	0.0853382	0	0.0785987	0	0.0827459	0	0.0669433	0
PWY-5834	CDP-tyvelose biosynthesis	Biosynthesis	Cell-Structure-Biosynthesis	0.00836649	0	0.0077377	0	0.00795634	0	0.00944072	0
PWY-5514	UDP-N-acetyl-D-galactosamine biosynthesis II	Biosynthesis	Cell-Structure-Biosynthesis	0.193266	0.0959233	0.195886	0.111942	0.176631	0.163934	0.124446	0
PWY-6386	UDP-N-acetylmuramoyl-pentapeptide biosynthesis II (lysine-containing)	Biosynthesis	Cell-Structure-Biosynthesis	0.463503	0.140196	0.468742	0.179697	0.380843	0.202966	0.271421	0.178918
PWY-6387	UDP-N-acetylmuramoyl-pentapeptide biosynthesis III (meso-DAP-containing)	Biosynthesis	Cell-Structure-Biosynthesis	0.5342	0.167866	0.544082	0.203264	0.442372	0.234192	0.311758	0.216986
PWY0-1338	polymyxin resistance	Biosynthesis	Cell-Structure-Biosynthesis	0.0372309	0	0.0472407	0	0.0631203	0	0.0420541	0
UDPNAGSYN-PWY	UDP-N-acetyl-D-glucosamine biosynthesis I	Biosynthesis	Cell-Structure-Biosynthesis	0.312488	0.158642	0.333128	0.15613	0.258846	0.124902	0.198899	0.110396
PWY-282	cuticular wax biosynthesis	Biosynthesis	Cell-Structure-Biosynthesis	0.0146413	0	0.0179189	0.0294586	0.00689549	0.163934	0	0
PWY-6397	mycolyl-arabinogalactan-peptidoglycan complex biosynthesis	Biosynthesis	Cell-Structure-Biosynthesis	0.140557	0.0664084	0.127876	0	0.144805	0	0.140109	0
PWY-6461	peptidoglycan cross-bridge biosynthesis II (E. faecium)	Biosynthesis	Cell-Structure-Biosynthesis	0.00418324	0	0.00529422	0	0.00530422	0	0.0107281	0
ECASYN-PWY	enterobacterial common antigen biosynthesis	Biosynthesis	Cell-Structure-Biosynthesis	0.145995	0.0682531	0.157197	0.0648088	0.164961	0.140515	0.166071	0.0875557
PWY-6733	sporopollenin precursor biosynthesis	Biosynthesis	Cell-Structure-Biosynthesis	0	0	0	0	0	0	0.00429124	0
SUCSYN-PWY	sucrose biosynthesis	Biosynthesis	Carbohydrates-Biosynthesis	0.581471	0.431655	0.559151	0.377069	0.51451	0.858704	0.391361	0.422551
PWY0-1241	ADP-L-glycero-beta-D-manno-heptose biosynthesis	Biosynthesis	Carbohydrates-Biosynthesis	0.0334659	0	0.0309508	0	0.0344775	0	0.0487055	0.0380677
PWY-6333	acetaldehyde biosynthesis I	Biosynthesis	Carbohydrates-Biosynthesis	0.0840832	0.0940786	0.0728973	0.12078	0.0880501	0	0.132814	0.156078
PWY-5750	itaconate biosynthesis	Biosynthesis	Carbohydrates-Biosynthesis	0.30203	0.335731	0.324169	0.312261	0.316662	0.351288	0.280218	0.392097
GLUCONEO-PWY	gluconeogenesis I	Biosynthesis	Carbohydrates-Biosynthesis	0.996867	0.848552	1.02993	0.877865	0.905431	1.30367	0.799887	0.978339
PWY-66	GDP-L-fucose biosynthesis I (from GDP-D-mannose)	Biosynthesis	Carbohydrates-Biosynthesis	0.122151	0.0368936	0.119731	0.0500795	0.140562	0.124902	0.0849665	0.0380677
DTDPRHAMSYN-PWY	dTDP-L-rhamnose biosynthesis I	Biosynthesis	Carbohydrates-Biosynthesis	0.148087	0.0590297	0.152718	0.0648088	0.157005	0.10929	0.17122	0.098976
PWY-6478	GDP-D-glycero-alpha-D-manno-heptose biosynthesis	Biosynthesis	Carbohydrates-Biosynthesis	0.0234262	0	0.0252493	0	0.023869	0	0.032828	0
PWY-5659	GDP-mannose biosynthesis	Biosynthesis	Carbohydrates-Biosynthesis	0.255596	0.0811658	0.272041	0.0913215	0.242403	0.179547	0.20083	0.137044
PWY-1269	CMP-KDO biosynthesis I	Biosynthesis	Carbohydrates-Biosynthesis	0.1347	0.0627191	0.12136	0.0559712	0.132606	0	0.11007	0.098976
PWY-5782	2-keto-L-gulonate biosynthesis	Biosynthesis	Carbohydrates-Biosynthesis	0.014223	0.0258255	0.0109957	0	0.0116693	0	0.0214562	0.0380677
PWY-6942	dTDP-D-desosamine biosynthesis	Biosynthesis	Carbohydrates-Biosynthesis	0.102071	0	0.114844	0	0.114571	0	0.118224	0
PWY-4821	UDP-D-xylose and UDP-D-glucuronate biosynthesis	Biosynthesis	Carbohydrates-Biosynthesis	0.104581	0.0700978	0.11688	0.0559712	0.121467	0.0936768	0.093549	0.0380677
PWY-622	starch biosynthesis	Biosynthesis	Carbohydrates-Biosynthesis	0.274421	0.118059	0.29444	0.0913215	0.217473	0.28103	0.133672	0.125623
PWY-6622	heptadecane biosynthesis	Biosynthesis	Carbohydrates-Biosynthesis	0.0125497	0	0.0134392	0.0294586	0.00583465	0.156128	0	0
PWY-5530	sorbitol biosynthesis II	Biosynthesis	Carbohydrates-Biosynthesis	0.0112948	0.0239808	0.0146609	0.0441878	0.0243994	0	0.0375483	0.0951692
PWY-6139	CMP-N-acetylneuraminate biosynthesis II (bacteria)	Biosynthesis	Carbohydrates-Biosynthesis	0.0836649	0.0313595	0.0997756	0.0441878	0.0986586	0	0.128308	0.0913624
GLYCOGENSYNTH-PWY	glycogen biosynthesis I (from ADP-D-Glucose)	Biosynthesis	Carbohydrates-Biosynthesis	0.135119	0.0737871	0.163306	0.061863	0.095476	0.19516	0.0298241	0
PWY-4861	UDP-D-galacturonate biosynthesis I (from UDP-D-glucuronate)	Biosynthesis	Carbohydrates-Biosynthesis	0.0292827	0	0.0195479	0	0.0164431	0	0.0139465	0
MANNOSYL-CHITO-DOLICHOL-BIOSYNTHESIS	dolichyl-diphosphooligosaccharide biosynthesis	Biosynthesis	Carbohydrates-Biosynthesis	0.0401591	0	0.0439827	0	0.03766	0.0936768	0.0660851	0
PWY-6138	CMP-N-acetylneuraminate biosynthesis I (eukaryotes)	Biosynthesis	Carbohydrates-Biosynthesis	0.0418324	0	0.0517204	0	0.0583465	0	0.0581463	0.0456812
GDPRHAMSYN-PWY	GDP-D-rhamnose biosynthesis	Biosynthesis	Carbohydrates-Biosynthesis	0.0740434	0.0313595	0.0769698	0.041242	0.105554	0	0.0656559	0
PWY-6143	CMP-pseudaminate biosynthesis	Biosynthesis	Carbohydrates-Biosynthesis	0.00794816	0	0.00407247	0	0.00848676	0	0.00665142	0
PWY-5739	GDP-alpha-D-perosamine biosynthesis	Biosynthesis	Carbohydrates-Biosynthesis	0	0	0.0753408	0	0.101841	0	0.0628666	0
PWY-5067	glycogen biosynthesis II (from UDP-D-Glucose)	Biosynthesis	Carbohydrates-Biosynthesis	0	0	0.0989611	0	0.0668332	0	0.0332571	0
PWY-3881	mannitol biosynthesis	Biosynthesis	Carbohydrates-Biosynthesis	0	0	0.042761	0	0	0	0.0444143	0
PWY-6330	acetaldehyde biosynthesis II	Biosynthesis	Carbohydrates-Biosynthesis	0	0	0.00447972	0	0	0	0.00300387	0
PWY-5921	L-glutamine biosynthesis II (tRNA-dependent)	Biosynthesis	Aminoacyl-tRNAs-Charging	0.211672	0.136506	0.217063	0.132563	0.223838	0.312256	0.297812	0.293121
TRNA-CHARGING-PWY	tRNA charging	Biosynthesis	Aminoacyl-tRNAs-Charging	2.69568	1.32263	2.6524	1.26966	2.56618	1.86573	2.25741	1.21055
GLYSYN-PWY	glycine biosynthesis I	Biosynthesis	Amino-Acid-Biosynthesis	0.118804	0.149419	0.111993	0.194426	0.11351	0.101483	0.106208	0.0532948
TRPSYN-PWY	tryptophan biosynthesis	Biosynthesis	Amino-Acid-Biosynthesis	0.302448	0.116215	0.294847	0.0677547	0.260437	0.148322	0.218853	0.156078
HOMOSER-THRESYN-PWY	threonine biosynthesis from homoserine	Biosynthesis	Amino-Acid-Biosynthesis	0.130099	0.0645637	0.131541	0.0854298	0.124649	0.140515	0.159849	0.156078
PWY-5905	hypusine biosynthesis	Biosynthesis	Amino-Acid-Biosynthesis	0.0209162	0	0.0264711	0	0.0397817	0	0.0525677	0
LYSINE-AMINOAD-PWY	lysine biosynthesis IV	Biosynthesis	Amino-Acid-Biosynthesis	0.0112948	0	0.00610871	0	0.00901718	0	0.013732	0
ADENOSYLHOMOCYSCAT-PWY	methionine salvage II (mammalia)	Biosynthesis	Amino-Acid-Biosynthesis	0.136374	0.121749	0.134799	0.138455	0.133136	0.0858704	0.160492	0.133237
PWY-6549	glutamine biosynthesis III	Biosynthesis	Amino-Acid-Biosynthesis	0.882664	1.25992	0.936262	1.19307	0.874666	1.4598	0.866401	1.29811
PWY-5154	arginine biosynthesis III	Biosynthesis	Amino-Acid-Biosynthesis	0.817406	0	0.832006	0	0.759034	0	0	0.654764
CITRULBIO-PWY	citrulline biosynthesis	Biosynthesis	Amino-Acid-Biosynthesis	0.695673	0.608744	0.653632	0.61863	0.606803	0.546448	0.472036	0.597663
PWY-4981	proline biosynthesis II (from arginine)	Biosynthesis	Amino-Acid-Biosynthesis	0.0769717	0.0498063	0.0997756	0.0471337	0.0917631	0.140515	0.0858248	0.0685218
ARGININE-SYN4-PWY	arginine biosynthesis IV	Biosynthesis	Amino-Acid-Biosynthesis	0.2397	0.14573	0.233353	0.126672	0.224369	0.265418	0.232156	0.255053
ARG-PRO-PWY	arginine degradation VI (arginase 2 pathway)	Biosynthesis	Amino-Acid-Biosynthesis	0.0359759	0	0.0468334	0	0.0445555	0	0.0334717	0
PWY-3982	uracil degradation II (reductive)	Biosynthesis	Amino-Acid-Biosynthesis	0.0129681	0.0387382	0.0146609	0.0382961	0.0217473	0	0.076384	0.114203
CYSTSYN-PWY	cysteine biosynthesis I	Biosynthesis	Amino-Acid-Biosynthesis	0.186154	0.496218	0.179189	0.780652	0.160188	0.616706	0.100415	0.281701
ILEUSYN-PWY	isoleucine biosynthesis I (from threonine)	Biosynthesis	Amino-Acid-Biosynthesis	0.632088	0.634569	0.597839	0.73941	0.60309	0.788447	0.633816	0.837489
HISTSYN-PWY	histidine biosynthesis	Biosynthesis	Amino-Acid-Biosynthesis	0.370635	0.210293	0.40236	0.179697	0.33947	0.429352	0.33064	0.270281
GLUTAMATE-SYN2-PWY	glutamate biosynthesis II	Biosynthesis	Amino-Acid-Biosynthesis	0.0271911	0.0258255	0.0203624	0.0294586	0.0286428	0	0.0403376	0
PWY0-901	selenocysteine biosynthesis I (bacteria)	Biosynthesis	Amino-Acid-Biosynthesis	0.171095	0.0700978	0.166157	0.0559712	0.172387	0.101483	0.145688	0.110396
PWY-2941	lysine biosynthesis II	Biosynthesis	Amino-Acid-Biosynthesis	0.453882	0	0.472	0	0.407895	0	0.355314	0
PROSYN-PWY	proline biosynthesis I	Biosynthesis	Amino-Acid-Biosynthesis	0.199959	0.0866999	0.170229	0.126672	0.171326	0.0936768	0.111572	0.159884
PWY-4281	proline biosynthesis IV	Biosynthesis	Amino-Acid-Biosynthesis	0.00794816	0	0.00814495	0	0.0127301	0	0.0139465	0
PWY-5344	homocysteine biosynthesis	Biosynthesis	Amino-Acid-Biosynthesis	0.106673	0.252721	0.0965176	0.185589	0.110858	0.28103	0.0819626	0.0799421
PWY-3981	beta-alanine biosynthesis I	Biosynthesis	Amino-Acid-Biosynthesis	0.0736251	0.0811658	0.0692321	0.061863	0.0631203	0	0.0656559	0.049488
PWY-6196	serine racemization	Biosynthesis	Amino-Acid-Biosynthesis	0.0121314	0	0.0118102	0	0.0095476	0	0.0208125	0
LEUSYN-PWY	leucine biosynthesis	Biosynthesis	Amino-Acid-Biosynthesis	0.505336	0.431655	0.502136	0.421257	0.533074	0.413739	0.476327	0.468233
PWY-6281	selenocysteine biosynthesis II (archaea and eukaryotes)	Biosynthesis	Amino-Acid-Biosynthesis	0.163983	0	0	0	0	0.101483	0.114361	0.0723286
PWY-5101	isoleucine biosynthesis II	Biosynthesis	Amino-Acid-Biosynthesis	0.572268	0.621657	0.553449	0.727626	0.567022	0.78064	0.623946	0.810842
PWY-3941	beta-alanine biosynthesis II	Biosynthesis	Amino-Acid-Biosynthesis	0.178624	0.180778	0.156383	0.162022	0.156475	0.148322	0.13217	0.0875557
SERSYN-PWY	serine biosynthesis	Biosynthesis	Amino-Acid-Biosynthesis	0.20958	0.147574	0.200773	0.138455	0.166022	0.265418	0.184523	0.14085
PWY490-4	asparagine biosynthesis III (tRNA-dependent)	Biosynthesis	Amino-Acid-Biosynthesis	0.216692	0.160487	0.22195	0.144347	0.224899	0.366901	0.244601	0.312155
PWY-5041	S-adenosyl-L-methionine cycle II	Biosynthesis	Amino-Acid-Biosynthesis	0.273166	0.352334	0.267154	0.441878	0.258316	0.515222	0.266915	0.277894
GLUTORN-PWY	ornithine biosynthesis	Biosynthesis	Amino-Acid-Biosynthesis	0.298265	0.2601	0.303807	0.244506	0.268924	0.460578	0.267344	0.354029
PWY-6922	L-Ndelta-acetylornithine biosynthesis	Biosynthesis	Amino-Acid-Biosynthesis	0.0351392	0.0258255	0.0272856	0	0.0413729	0	0.0418396	0
GLUGLNSYN-PWY	glutamate biosynthesis IV	Biosynthesis	Amino-Acid-Biosynthesis	0.0694418	0.143885	0.074119	0.114888	0.0678941	0.0936768	0.0924762	0.110396
ALANINE-VALINESYN-PWY	alanine biosynthesis I	Biosynthesis	Amino-Acid-Biosynthesis	0.147668	0.0940786	0.130726	0.0648088	0.136849	0.132709	0.145044	0.12943
GLUTSYN-PWY	glutamate biosynthesis I	Biosynthesis	Amino-Acid-Biosynthesis	0.343863	0.400295	0.331907	0.385907	0.297567	0.265418	0.219711	0.270281
VALSYN-PWY	valine biosynthesis	Biosynthesis	Amino-Acid-Biosynthesis	0.554698	0.606899	0.53268	0.709951	0.551109	0.765027	0.581892	0.795615
HOMOSER-METSYN-PWY	methionine biosynthesis I	Biosynthesis	Amino-Acid-Biosynthesis	0.286552	0.230585	0.300141	0.24156	0.269985	0.234192	0.273996	0.243633
PWY-6120	tyrosine biosynthesis III	Biosynthesis	Amino-Acid-Biosynthesis	0.047689	0.0221361	0.0431682	0.0294586	0.0360687	0	0.0375483	0.0418745
PWY-5097	lysine biosynthesis VI	Biosynthesis	Amino-Acid-Biosynthesis	0.48191	0.304372	0.497249	0.321098	0.431233	0.577674	0.357675	0.281701
GLYSYN-THR-PWY	glycine biosynthesis IV	Biosynthesis	Amino-Acid-Biosynthesis	0.0179879	0	0.0154754	0	0.0228082	0	0.0437706	0.0532948
GLYSYN-ALA-PWY	glycine biosynthesis III	Biosynthesis	Amino-Acid-Biosynthesis	0.0455973	0.0368936	0.041132	0.0471337	0.0456163	0	0.0506366	0.0609083
PWY-4341	glutamate biosynthesis V	Biosynthesis	Amino-Acid-Biosynthesis	0.105418	0.125438	0.125839	0.141401	0.102902	0.124902	0.107925	0.186532
PWY-3462	phenylalanine biosynthesis II	Biosynthesis	Amino-Acid-Biosynthesis	0.0409958	0.0239808	0.039503	0	0	0	0.0358318	0
ARGSYNBSUB-PWY	arginine biosynthesis II (acetyl cycle)	Biosynthesis	Amino-Acid-Biosynthesis	0.807784	0.45748	0.827119	0.450716	0.74153	0.827479	0.693249	0.597663
HOMOSERSYN-PWY	homoserine biosynthesis	Biosynthesis	Amino-Acid-Biosynthesis	0.256433	0.11437	0.27815	0.132563	0.228082	0.117096	0.225719	0.121817
GLUTDEG-PWY	glutamate degradation II	Biosynthesis	Amino-Acid-Biosynthesis	0.13972	0	0.146202	0	0.184057	0.140515	0.185167	0
DAPLYSINESYN-PWY	lysine biosynthesis I	Biosynthesis	Amino-Acid-Biosynthesis	0.543822	0.380004	0.559151	0.394745	0.495414	0.47619	0.430197	0.315962
PWY-801	homocysteine and cysteine interconversion	Biosynthesis	Amino-Acid-Biosynthesis	0.0782266	0.0811658	0.0855219	0.0736464	0.0975977	0.078064	0.0851811	0
ASPARAGINE-BIOSYNTHESIS	asparagine biosynthesis I	Biosynthesis	Amino-Acid-Biosynthesis	0.0690235	0.0442723	0.0720828	0.0294586	0.0721374	0	0.092047	0.0532948
TYRSYN	tyrosine biosynthesis I	Biosynthesis	Amino-Acid-Biosynthesis	0.076135	0.0405829	0.0765625	0.0530254	0.061529	0.0858704	0.0609356	0.0761354
PWY-702	methionine biosynthesis II	Biosynthesis	Amino-Acid-Biosynthesis	0.145995	0.105147	0.137242	0.117834	0.146927	0.117096	0.190102	0.163691
PWY0-1021	alanine biosynthesis III	Biosynthesis	Amino-Acid-Biosynthesis	0.15227	0.156798	0.177967	0.162022	0.172918	0.148322	0.154485	0.156078
ASPARAGINESYN-PWY	asparagine biosynthesis II	Biosynthesis	Amino-Acid-Biosynthesis	0.00418324	0	0.00529422	0	0.00530422	0	0.0107281	0
PHESYN	phenylalanine biosynthesis I	Biosynthesis	Amino-Acid-Biosynthesis	0.0815732	0	0	0	0.0588769	0	0.0549278	0
GLUTSYNIII-PWY	glutamate biosynthesis III	Biosynthesis	Amino-Acid-Biosynthesis	0.378165	0.444567	0.36245	0.438932	0.340531	0.28103	0.275497	0.308348
PWY-5104	isoleucine biosynthesis IV	Biosynthesis	Amino-Acid-Biosynthesis	0	0	0.617387	0	0	0	0.631241	0
PWY-4921	protein citrullination	Biosynthesis	Amino-Acid-Biosynthesis	0	0	0	0	0.00742591	0	0.00536405	0
PWY-6482	diphthamide biosynthesis	Biosynthesis	Amino-Acid-Biosynthesis	0	0	0	0	0	0	0.0126592	0
ALANINE-SYN2-PWY	alanine biosynthesis II	Biosynthesis	Amino-Acid-Biosynthesis	0	0	0	0	0	0	0.00708054	0
PWY-5103	isoleucine biosynthesis III	Biosynthesis	Amino-Acid-Biosynthesis	0	0	0	0	0	0	0.58039	0
PWY-6134	tyrosine biosynthesis IV	Biosynthesis	Amino-Acid-Biosynthesis	0	0	0	0	0	0	0.00386211	0
ASPARTATESYN-PWY	aspartate biosynthesis	Biosynthesis	Amino-Acid-Biosynthesis	0	0.0700978	0	0.0913215	0	0	0	0.0799421
PWY-5760	beta-alanine biosynthesis IV	Biosynthesis	Amino-Acid-Biosynthesis	0	0	0	0	0	0	0	0.049488
PWY-6164	3-dehydroquinate biosynthesis I	Biosynthesis	AROMATIC-COMPOUNDS-BIOSYN	0.16231	0.1734	0.160863	0.188535	0.149049	0.19516	0.131526	0.0951692
PWY-6163	chorismate biosynthesis from 3-dehydroquinate	Biosynthesis	AROMATIC-COMPOUNDS-BIOSYN	0.28697	0.118059	0.296476	0.0972132	0.26362	0.218579	0.232585	0.125623
PWY-6435	4-hydroxybenzoate biosynthesis V	Biosynthesis	AROMATIC-COMPOUNDS-BIOSYN	0.37942	0.566316	0.323354	0.559712	0.395165	0.47619	0.412388	0.555788
PWY-5754	4-hydroxybenzoate biosynthesis I (animals)	Biosynthesis	AROMATIC-COMPOUNDS-BIOSYN	0.0895214	0	0.082264	0	0.0838067	0	0.0564298	0
PWY-5901	2,3-dihydroxybenzoate biosynthesis	Biosynthesis	AROMATIC-COMPOUNDS-BIOSYN	0.0397408	0	0.041132	0	0.0265211	0	0.0158776	0
PWY-6406	salicylate biosynthesis I	Biosynthesis	AROMATIC-COMPOUNDS-BIOSYN	0	0	0.0399102	0	0.0212169	0	0	0
PWY-5143	fatty acid activation	Activation-Inactivation-Interconversion	Activation	0.216692	0.162332	0.215841	0.164968	0.218004	0.117096	0.223359	0.14085
PWY-5340	sulfate activation for sulfonation	Activation-Inactivation-Interconversion	Activation	0.103744	0.178934	0.104663	0.173805	0.0726679	0.28103	0.112001	0.133237
