# Supplementary material for: Metabolic pathways for the whole community
Source: BMC Genomics. 2014 Jul 22;15(1):619. doi: 10.1186/1471-2164-15-619 (PMC4137073; doi:10.1186/1471-2164-15-619)
Supplement: Supplementary file 6 — Additional file 6: Summary table of the 840 post-QC predicted pathways and normalized CDS counts for the Hawaii Ocean Time-series samples with observed LCA taxonomies, expected taxonomic ranges, calculated weighted taxonomic distance, and taxonomic disagreement class. (XLS 806 KB) [file 12864_2014_6353_MOESM6_ESM.xls]

## Sheet: Normalized Predicted Pathways
Additional File 6. Summary table of the 840 post-QC predicted pathways and normalized CDS counts for the Hawaii Ocean Time-series samples with observed LCA taxonomies, expected taxonomic ranges, calculated weighted taxonomic distance, and taxonomic disagreement class.
Pathway ID	Pathway Name	Class1	Class2	HOT 25m (DNA)	Observed	Observed ID	Expected	Expected ID	Distance	Hazard	HOT 25m (RNA)	Observed	Observed ID	Expected	Expected ID	Distance	Hazard	HOT 75m (DNA)	Observed	Observed ID	Expected	Expected ID	Distance	Hazard	HOT 75m (RNA)	Observed	Observed ID	Expected	Expected ID	Distance	Hazard	HOT 110m (DNA)	Observed	Observed ID	Expected	Expected ID	Distance	Hazard	HOT 110m (RNA)	Observed	Observed ID	Expected	Expected ID	Distance	Hazard	HOT 500m (DNA)	Observed	Observed ID	Expected
PWY-5986	ammonium transport	Transport-Pathways	None	0.0765533	bacteria	2	cellular organisms	131567	0.75	None	4.13946	cellular organisms	131567	cellular organisms	131567	0	Low	0.104255	prokaryotes	99999999	cellular organisms	131567	0.5	None	7.20556	cellular organisms	131567	cellular organisms	131567	0	Low	0.0997194	cellular organisms	131567	cellular organisms	131567	0	Low	2.62295	bacteria	2	cellular organisms	131567	0.75	None	0.0527822	cellular organisms	131567	cellular organisms
PWY-6137	copper transport II	Transport-Pathways	None	0.059402	cellular organisms	131567	cellular organisms	131567	0	Low	0.0350489	cellular organisms	131567	cellular organisms	131567	0	Low	0.0777842	prokaryotes	99999999	cellular organisms	131567	0.5	None	0	NA	NA	NA	NA	NA	NA	0.0456163	prokaryotes	99999999	cellular organisms	131567	0.5	None	0	NA	NA	NA	NA	NA	NA	0.0435561	cellular organisms	131567	cellular organisms
ENTNER-DOUDOROFF-PWY	Entner-Doudoroff pathway I	Energy-Metabolism	None	0.0242628	bacteria	2	bacteria	2	0	Low	0.0368936	cellular organisms	131567	eukaryotes	2759	-0.5	Low	0.0154754	bacteria	2	bacteria	2	0	Low	0.0294586	cellular organisms	131567	eukaryotes	2759	-0.5	Low	0.0106084	bacteria	2	bacteria	2	0	Low	0	NA	NA	NA	NA	NA	NA	0.00407668	cellular organisms	131567	eukaryotes
PWY-5741	ethylmalonyl pathway	Energy-Metabolism	None	0.145159	cellular organisms	131567	bacteria	2	-0.75	Low	0.212138	cellular organisms	131567	bacteria	2	-0.75	Low	0.145387	cellular organisms	131567	bacteria	2	-0.75	Low	0.212102	cellular organisms	131567	bacteria	2	-0.75	Low	0	NA	NA	NA	NA	NA	NA	0	NA	NA	NA	NA	NA	NA	0.24224	cellular organisms	131567	bacteria
PWY-5723	Rubisco shunt	Energy-Metabolism	None	0.711151	root	1	seed plants	58024	-1.99609	High	1.32632	root	1	seed plants	58024	-1.99609	High	0.751371	root	1	seed plants	58024	-1.99609	High	0.975078	root	1	seed plants	58024	-1.99609	High	0.682654	root	1	seed plants	58024	-1.99609	High	1.41296	root	1	seed plants	58024	-1.99609	High	0.560007	root	1	seed plants
PWY-5197	lactate biosynthesis (archaea)	Energy-Metabolism	None	0	NA	NA	NA	NA	NA	NA	0	NA	NA	NA	NA	NA	NA	0.104255	cellular organisms	131567	bacteria	2	-0.75	Low	0	NA	NA	NA	NA	NA	NA	0.102902	cellular organisms	131567	bacteria	2	-0.75	Low	0	NA	NA	NA	NA	NA	NA	0.101059	cellular organisms	131567	bacteria
PWY-6728	methylaspartate cycle	Energy-Metabolism	None	0	NA	NA	NA	NA	NA	NA	0	NA	NA	NA	NA	NA	NA	0	NA	NA	NA	NA	NA	NA	0	NA	NA	NA	NA	NA	NA	0	NA	NA	NA	NA	NA	NA	0	NA	NA	NA	NA	NA	NA	1.1331	cellular organisms	131567	Halomebacteria Cavalier-Smith 2002
P105-PWY	TCA cycle IV (2-oxoglutarate decarboxylase)	Energy-Metabolism	TCA-VARIANTS	0.92366	cellular organisms	131567	cyanophytes	1117	-0.875	Medium	1.25254	cellular organisms	131567	cyanophytes	1117	-0.875	Medium	0.880062	cellular organisms	131567	cyanophytes	1117	-0.875	Medium	1.12532	cellular organisms	131567	cyanophytes	1117	-0.875	Medium	0.951578	cellular organisms	131567	cyanophytes	1117	-0.875	Medium	1.19438	cellular organisms	131567	cyanophytes	1117	-0.875	Medium	0.891934	cellular organisms	131567	cyanophytes
PWY-5913	TCA cycle VI (obligate autotrophs)	Energy-Metabolism	TCA-VARIANTS	1.34784	root	1	purple photosynthetic bacteria and relatives	1224	-1.875	High	1.30419	cellular organisms	131567	purple photosynthetic bacteria and relatives	1224	-0.875	Medium	1.37079	root	1	purple photosynthetic bacteria and relatives	1224	-1.875	High	1.27556	cellular organisms	131567	purple photosynthetic bacteria and relatives	1224	-0.875	Medium	1.34621	root	1	purple photosynthetic bacteria and relatives	1224	-1.875	High	1.37393	cellular organisms	131567	purple photosynthetic bacteria and relatives	1224	-0.875	Medium	1.20047	cellular organisms	131567	purple photosynthetic bacteria and relatives
REDCITCYC	TCA cycle III (helicobacter)	Energy-Metabolism	TCA-VARIANTS	0.591929	cellular organisms	131567	bacteria	2	-0.75	Low	0.551559	cellular organisms	131567	bacteria	2	-0.75	Low	0.606391	cellular organisms	131567	bacteria	2	-0.75	Low	0.509633	cellular organisms	131567	bacteria	2	-0.75	Low	0.600438	cellular organisms	131567	bacteria	2	-0.75	Low	0.718189	cellular organisms	131567	bacteria	2	-0.75	Low	0.583394	cellular organisms	131567	bacteria
PWY-5690	TCA cycle II (eukaryotic)	Energy-Metabolism	TCA-VARIANTS	0.609498	root	1	eukaryotes	2759	-1.5	High	0.65855	cellular organisms	131567	eukaryotes	2759	-0.5	Low	0.604355	cellular organisms	131567	eukaryotes	2759	-0.5	Low	0.621575	cellular organisms	131567	eukaryotes	2759	-0.5	Low	0.634385	cellular organisms	131567	eukaryotes	2759	-0.5	Low	0	NA	NA	NA	NA	NA	NA	0.632314	cellular organisms	131567	eukaryotes
PWY-6969	TCA cycle V (2-oxoglutarate:ferredoxin oxidoreductase)	Energy-Metabolism	TCA-VARIANTS	0.920313	cellular organisms	131567	cyanophytes	1117	-0.875	Medium	1.28574	cellular organisms	131567	cyanophytes	1117	-0.875	Medium	0.892279	cellular organisms	131567	cyanophytes	1117	-0.875	Medium	1.18129	cellular organisms	131567	cyanophytes	1117	-0.875	Medium	0.992951	cellular organisms	131567	cyanophytes	1117	-0.875	Medium	1.2256	cellular organisms	131567	cyanophytes	1117	-0.875	Medium	0.989345	cellular organisms	131567	cyanophytes
TCA	TCA cycle I (prokaryotic)	Energy-Metabolism	TCA-VARIANTS	0.757167	root	1	bacteria	2	-1.75	High	0.758163	cellular organisms	131567	bacteria	2	-0.75	Low	0.760331	cellular organisms	131567	bacteria	2	-0.75	Low	0.701114	cellular organisms	131567	bacteria	2	-0.75	Low	0.773356	cellular organisms	131567	bacteria	2	-0.75	Low	0.913349	cellular organisms	131567	bacteria	2	-0.75	Low	0.719211	cellular organisms	131567	bacteria
PWY-5046	branched-chain alpha-keto acid dehydrogenase complex	Energy-Metabolism	Respiration	0.184899	cellular organisms	131567	eukaryotes	2759	-0.5	Low	0.140196	cellular organisms	131567	eukaryotes	2759	-0.5	Low	0.155161	cellular organisms	131567	eukaryotes	2759	-0.5	Low	0.135509	cellular organisms	131567	eukaryotes	2759	-0.5	Low	0.197848	cellular organisms	131567	eukaryotes	2759	-0.5	Low	0.218579	bacteria	2	bacteria	2	0	Low	0.180017	cellular organisms	131567	eukaryotes
ANARESP1-PWY	respiration (anaerobic)	Energy-Metabolism	Respiration	0.860075	cellular organisms	131567	archaea	2157	-0.75	Low	0.726803	cellular organisms	131567	archaea	2157	-0.75	Low	0.920379	cellular organisms	131567	archaea	2157	-0.75	Low	0.698168	cellular organisms	131567	archaea	2157	-0.75	Low	0.830111	cellular organisms	131567	archaea	2157	-0.75	Low	1.07728	cellular organisms	131567	archaea	2157	-0.75	Low	0.714491	cellular organisms	131567	archaea
PWY0-1353	succinate to cytochrome bd oxidase electron transfer	Energy-Metabolism	Respiration	0.0443424	cellular organisms	131567	bacteria	2	-0.75	Low	0.0700978	cellular organisms	131567	bacteria	2	-0.75	Low	0.039503	cellular organisms	131567	bacteria	2	-0.75	Low	0	NA	NA	NA	NA	NA	NA	0.0445555	cellular organisms	131567	bacteria	2	-0.75	Low	0	NA	NA	NA	NA	NA	NA	0.0371192	cellular organisms	131567	bacteria
PWY0-1334	NADH to cytochrome bd oxidase electron transfer	Energy-Metabolism	Respiration	0.8538	root	1	bacteria	2	-1.75	High	0.758163	cellular organisms	131567	bacteria	2	-0.75	Low	0.853998	cellular organisms	131567	bacteria	2	-0.75	Low	0	NA	NA	NA	NA	NA	NA	0.942561	cellular organisms	131567	bacteria	2	-0.75	Low	1.03825	cellular organisms	131567	bacteria	2	-0.75	Low	0.89129	cellular organisms	131567	bacteria
PWY-5084	2-ketoglutarate dehydrogenase complex	Energy-Metabolism	Respiration	0.310815	cellular organisms	131567	eukaryotes	2759	-0.5	Low	0.309906	cellular organisms	131567	eukaryotes	2759	-0.5	Low	0.287109	cellular organisms	131567	eukaryotes	2759	-0.5	Low	0.297531	cellular organisms	131567	eukaryotes	2759	-0.5	Low	0.310828	cellular organisms	131567	eukaryotes	2759	-0.5	Low	0.273224	cellular organisms	131567	eukaryotes	2759	-0.5	Low	0.210056	cellular organisms	131567	eukaryotes
PWY0-1329	succinate to cytochrome bo oxidase electron transfer	Energy-Metabolism	Respiration	0.045179	cellular organisms	131567	bacteria	2	-0.75	Low	0.0700978	cellular organisms	131567	bacteria	2	-0.75	Low	0.039503	cellular organisms	131567	bacteria	2	-0.75	Low	0	NA	NA	NA	NA	NA	NA	0.0456163	cellular organisms	131567	bacteria	2	-0.75	Low	0	NA	NA	NA	NA	NA	NA	0.0377629	cellular organisms	131567	bacteria
PWY0-1335	NADH to cytochrome bo oxidase electron transfer	Energy-Metabolism	Respiration	0.854636	root	1	bacteria	2	-1.75	High	0.758163	cellular organisms	131567	bacteria	2	-0.75	Low	0.853998	cellular organisms	131567	bacteria	2	-0.75	Low	0	NA	NA	NA	NA	NA	NA	0.943621	cellular organisms	131567	bacteria	2	-0.75	Low	0	NA	NA	NA	NA	NA	NA	0.891934	cellular organisms	131567	bacteria
PWY-3781	aerobic respiration (cytochrome c)	Energy-Metabolism	Respiration	1.32316	root	1	eukaryotes	2759	-1.5	High	2.31323	cellular organisms	131567	eukaryotes	2759	-0.5	Low	1.28446	cellular organisms	131567	eukaryotes	2759	-0.5	Low	2.75732	cellular organisms	131567	eukaryotes	2759	-0.5	Low	1.38705	cellular organisms	131567	eukaryotes	2759	-0.5	Low	2.76347	cellular organisms	131567	eukaryotes	2759	-0.5	Low	1.25776	cellular organisms	131567	eukaryotes
PWY-6529	chlorate reduction	Energy-Metabolism	Respiration	0	NA	NA	NA	NA	NA	NA	0	NA	NA	NA	NA	NA	NA	0	NA	NA	NA	NA	NA	NA	0	NA	NA	NA	NA	NA	NA	0	NA	NA	NA	NA	NA	NA	0	NA	NA	NA	NA	NA	NA	0.013732	prokaryotes	99999999	archaea
PWY-6530	perchlorate reduction	Energy-Metabolism	Respiration	0	NA	NA	NA	NA	NA	NA	0	NA	NA	NA	NA	NA	NA	0	NA	NA	NA	NA	NA	NA	0	NA	NA	NA	NA	NA	NA	0	NA	NA	NA	NA	NA	NA	0	NA	NA	NA	NA	NA	NA	0.0130883	prokaryotes	99999999	bacteria
PWY-241	C4 photosynthetic carbon assimilation cycle	Energy-Metabolism	Photosynthesis	0.293245	cellular organisms	131567	plants	3193	-0.96875	Medium	0.151264	cellular organisms	131567	plants	3193	-0.96875	Medium	0.316838	cellular organisms	131567	plants	3193	-0.96875	Medium	0.147293	prokaryotes	99999999	plants	3193	-1.46875	High	0.291202	cellular organisms	131567	plants	3193	-0.96875	Medium	0.179547	cellular organisms	131567	plants	3193	-0.96875	Medium	0.248034	cellular organisms	131567	plants
PWY-101	photosynthesis light reactions	Energy-Metabolism	Photosynthesis	0.135955	root	1	glaucocystophytes	38254	-1.75	High	0.381848	root	1	glaucocystophytes	38254	-1.75	High	0.12421	root	1	glaucocystophytes	38254	-1.75	High	0.344665	root	1	glaucocystophytes	38254	-1.75	High	0.103432	root	1	glaucocystophytes	38254	-1.75	High	0.640125	root	1	glaucocystophytes	38254	-1.75	High	0.0544987	root	1	glaucocystophytes
PWY-181	photorespiration	Energy-Metabolism	Photosynthesis	0	NA	NA	NA	NA	NA	NA	0.234274	cellular organisms	131567	glaucocystophytes	38254	-0.75	Low	0	NA	NA	NA	NA	NA	NA	0.268073	cellular organisms	131567	glaucocystophytes	38254	-0.75	Low	0	NA	NA	NA	NA	NA	NA	0	NA	NA	NA	NA	NA	NA	0.223359	cellular organisms	131567	glaucocystophytes
P21-PWY	pentose phosphate pathway (partial)	Energy-Metabolism	Pentose-Phosphate-Cycle	0.247648	cellular organisms	131567	Pleuropneumonia	2093	-0.992188	Medium	0.241653	cellular organisms	131567	Pleuropneumonia	2093	-0.992188	High	0.24557	cellular organisms	131567	Pleuropneumonia	2093	-0.992188	Medium	0.215047	cellular organisms	131567	Pleuropneumonia	2093	-0.992188	Medium	0.229673	cellular organisms	131567	Pleuropneumonia	2093	-0.992188	High	0.382514	cellular organisms	131567	Pleuropneumonia	2093	-0.992188	Medium	0.231512	cellular organisms	131567	Pleuropneumonia
OXIDATIVEPENT-PWY	pentose phosphate pathway (oxidative branch)	Energy-Metabolism	Pentose-Phosphate-Cycle	0.07739	cellular organisms	131567	eukaryotes	2759	-0.5	Low	0.0553403	bacteria	2	bacteria	2	0	Low	0.077377	root	1	eukaryotes	2759	-1.5	High	0.0824839	bacteria	2	bacteria	2	0	Low	0.0535727	cellular organisms	131567	eukaryotes	2759	-0.5	Low	0.156128	cellular organisms	131567	eukaryotes	2759	-0.5	Low	0.0197397	cellular organisms	131567	eukaryotes
NONOXIPENT-PWY	pentose phosphate pathway (non-oxidative branch)	Energy-Metabolism	Pentose-Phosphate-Cycle	0.351392	root	1	eukaryotes	2759	-1.5	High	0.337576	root	1	eukaryotes	2759	-1.5	High	0.353491	root	1	eukaryotes	2759	-1.5	High	0.424203	root	1	eukaryotes	2759	-1.5	High	0.358566	root	1	eukaryotes	2759	-1.5	High	0.843091	root	1	eukaryotes	2759	-1.5	High	0.314548	root	1	eukaryotes
PWY-6118	glycerol-3-phosphate shuttle	Energy-Metabolism	OTHER-ENERGY	0.0627486	cellular organisms	131567	eukaryotes	2759	-0.5	Low	0.0442723	bacteria	2	eukaryotes	2759	-1.25	High	0.0529422	cellular organisms	131567	eukaryotes	2759	-0.5	Low	0.0589171	bacteria	2	eukaryotes	2759	-1.25	High	0.0466772	cellular organisms	131567	eukaryotes	2759	-0.5	Low	0	NA	NA	NA	NA	NA	NA	0.0630812	cellular organisms	131567	eukaryotes
PWY66-367	ketogenesis	Energy-Metabolism	OTHER-ENERGY	0.092868	cellular organisms	131567	chordates	7711	-0.992188	Medium	0.202915	cellular organisms	131567	chordates	7711	-0.992188	High	0.0952959	cellular organisms	131567	chordates	7711	-0.992188	Medium	0.197372	cellular organisms	131567	chordates	7711	-0.992188	Medium	0.124649	cellular organisms	131567	chordates	7711	-0.992188	High	0.218579	cellular organisms	131567	chordates	7711	-0.992188	Medium	0.169933	cellular organisms	131567	chordates
PWY66-368	ketolysis	Energy-Metabolism	OTHER-ENERGY	0.0845015	cellular organisms	131567	chordates	7711	-0.992188	Medium	0.178934	cellular organisms	131567	chordates	7711	-0.992188	High	0.0867437	cellular organisms	131567	chordates	7711	-0.992188	Medium	0.167914	cellular organisms	131567	chordates	7711	-0.992188	Medium	0.104493	cellular organisms	131567	chordates	7711	-0.992188	High	0	NA	NA	NA	NA	NA	NA	0.133243	cellular organisms	131567	chordates
PWY-5250	methanogenesis from trimethylamine	Energy-Metabolism	METHANOGENESIS	0.0200796	purple photosynthetic bacteria and relatives	1224	not Euryarchaeota Cavalier-Smith 2002	28890	-0.75	Low	0.0368936	purple photosynthetic bacteria and relatives	1224	not Euryarchaeota Cavalier-Smith 2002	28890	-0.75	Low	0.0150682	purple photosynthetic bacteria and relatives	1224	not Euryarchaeota Cavalier-Smith 2002	28890	-0.75	Low	0	NA	NA	NA	NA	NA	NA	0.0159127	purple photosynthetic bacteria and relatives	1224	not Euryarchaeota Cavalier-Smith 2002	28890	-0.75	Low	0	NA	NA	NA	NA	NA	NA	0.0684452	prokaryotes	99999999	not Euryarchaeota Cavalier-Smith 2002
METHANOGENESIS-PWY	methanogenesis from CO2	Energy-Metabolism	METHANOGENESIS	0.0104581	prokaryotes	99999999	not Euryarchaeota Cavalier-Smith 2002	28890	-0.375	Low	0.0295148	prokaryotes	99999999	not Euryarchaeota Cavalier-Smith 2002	28890	-0.375	Low	0.0142537	prokaryotes	99999999	not Euryarchaeota Cavalier-Smith 2002	28890	-0.375	Low	0.0294586	prokaryotes	99999999	not Euryarchaeota Cavalier-Smith 2002	28890	-0.375	Low	0.0217473	prokaryotes	99999999	not Euryarchaeota Cavalier-Smith 2002	28890	-0.375	Low	0	NA	NA	NA	NA	NA	NA	0.0433415	prokaryotes	99999999	not Euryarchaeota Cavalier-Smith 2002
METH-ACETATE-PWY	methanogenesis from acetate	Energy-Metabolism	METHANOGENESIS	0.046434	bacteria	2	not Euryarchaeota Cavalier-Smith 2002	28890	-0.625	Low	0.0442723	bacteria	2	not Euryarchaeota Cavalier-Smith 2002	28890	-0.625	Low	0.0549784	prokaryotes	99999999	not Euryarchaeota Cavalier-Smith 2002	28890	-0.375	Low	0.0471337	bacteria	2	not Euryarchaeota Cavalier-Smith 2002	28890	-0.625	Low	0.0546335	prokaryotes	99999999	not Euryarchaeota Cavalier-Smith 2002	28890	-0.375	Low	0	NA	NA	NA	NA	NA	NA	0.0422687	cellular organisms	131567	not Euryarchaeota Cavalier-Smith 2002
PWY-6758	hydrogen production II	Energy-Metabolism	Hydrogen-Production	0.0263544	prokaryotes	99999999	bacteria	2	-0.25	Low	0.0202915	root	1	bacteria	2	-1.75	High	0.0256566	root	1	bacteria	2	-1.75	High	0	NA	NA	NA	NA	NA	NA	0.0222777	prokaryotes	99999999	bacteria	2	-0.25	Low	0	NA	NA	NA	NA	NA	NA	0.0152339	cellular organisms	131567	bacteria
PWY-6785	hydrogen production VIII	Energy-Metabolism	Hydrogen-Production	0.0665136	root	1	green algae	3041	-1.875	High	0.328353	root	1	green algae	3041	-1.875	High	0.074119	root	1	green algae	3041	-1.875	High	0.27691	root	1	green algae	3041	-1.875	High	0.0450859	root	1	green algae	3041	-1.875	High	0.39032	root	1	green algae	3041	-1.875	High	0.0118009	root	1	green algae
PWY-6780	hydrogen production VI	Energy-Metabolism	Hydrogen-Production	0.0401591	prokaryotes	99999999	bacteria	2	-0.25	Low	0.213983	root	1	bacteria	2	-1.75	High	0.0504987	root	1	bacteria	2	-1.75	High	0.226831	root	1	bacteria	2	-1.75	High	0.0663028	prokaryotes	99999999	bacteria	2	-0.25	Low	0.171741	bacteria	2	bacteria	2	0	Low	0.15899	prokaryotes	99999999	bacteria
N2FIX-PWY	nitrogen fixation	Energy-Metabolism	Hydrogen-Production	0.0125497	bacteria	2	bacteria	2	0	Low	0.051651	bacteria	2	bacteria	2	0	Low	0.0118102	cellular organisms	131567	archaea	2157	-0.75	Low	0	NA	NA	NA	NA	NA	NA	0.00795634	bacteria	2	bacteria	2	0	Low	0.132709	bacteria	2	bacteria	2	0	Low	0	NA	NA	NA
PWY-6772	hydrogen production V	Energy-Metabolism	Hydrogen-Production	0	NA	NA	NA	NA	NA	NA	0	NA	NA	NA	NA	NA	NA	0	NA	NA	NA	NA	NA	NA	0	NA	NA	NA	NA	NA	NA	0	NA	NA	NA	NA	NA	NA	0	NA	NA	NA	NA	NA	NA	0.00815335	prokaryotes	99999999	archaea
ANAGLYCOLYSIS-PWY	glycolysis III (glucokinase)	Energy-Metabolism	GLYCOLYSIS-VARIANTS	0.820752	cellular organisms	131567	bacteria	2	-0.75	Low	0.608744	cellular organisms	131567	bacteria	2	-0.75	Low	0.820603	cellular organisms	131567	bacteria	2	-0.75	Low	0.630413	cellular organisms	131567	bacteria	2	-0.75	Low	0.744713	cellular organisms	131567	bacteria	2	-0.75	Low	1.08509	cellular organisms	131567	bacteria	2	-0.75	Low	0.596053	cellular organisms	131567	bacteria
PWY-1042	glycolysis IV (plant cytosol)	Energy-Metabolism	GLYCOLYSIS-VARIANTS	0.729976	cellular organisms	131567	green plants	33090	-0.75	Low	0.570006	cellular organisms	131567	green plants	33090	-0.75	Low	0.741597	cellular organisms	131567	green plants	33090	-0.75	Low	0.61863	cellular organisms	131567	green plants	33090	-0.75	Low	0.676289	cellular organisms	131567	green plants	33090	-0.75	Low	1.03825	cellular organisms	131567	green plants	33090	-0.75	Low	0.544344	cellular organisms	131567	green plants
GLYCOLYSIS	glycolysis I	Energy-Metabolism	GLYCOLYSIS-VARIANTS	0.868023	cellular organisms	131567	eukaryotes	2759	-0.5	Low	0.675152	cellular organisms	131567	eukaryotes	2759	-0.5	Low	0.856441	cellular organisms	131567	eukaryotes	2759	-0.5	Low	0.707005	cellular organisms	131567	eukaryotes	2759	-0.5	Low	0.774417	cellular organisms	131567	eukaryotes	2759	-0.5	Low	1.20219	cellular organisms	131567	eukaryotes	2759	-0.5	Low	0.650552	cellular organisms	131567	eukaryotes
PWY-5481	pyruvate fermentation to lactate	Energy-Metabolism	Fermentation	0.00627486	bacteria	2	bacteria	2	0	Low	0	NA	NA	NA	NA	NA	NA	0.00488697	bacteria	2	bacteria	2	0	Low	0	NA	NA	NA	NA	NA	NA	0.00689549	bacteria	2	bacteria	2	0	Low	0	NA	NA	NA	NA	NA	NA	0.0105135	bacteria	2	bacteria
PWY-6587	pyruvate fermentation to ethanol III	Energy-Metabolism	Fermentation	0.0974696	root	1	bacteria	2	-1.75	High	0.140196	root	1	bacteria	2	-1.75	High	0.0916307	root	1	bacteria	2	-1.75	High	0.17086	root	1	bacteria	2	-1.75	High	0.103963	root	1	bacteria	2	-1.75	High	0	NA	NA	NA	NA	NA	NA	0.182807	root	1	bacteria
CENTFERM-PWY	pyruvate fermentation to butanoate	Energy-Metabolism	Fermentation	0.430456	cellular organisms	131567	purple photosynthetic bacteria and relatives	1224	-0.875	Medium	0.758163	cellular organisms	131567	purple photosynthetic bacteria and relatives	1224	-0.875	Medium	0.386478	cellular organisms	131567	purple photosynthetic bacteria and relatives	1224	-0.875	Medium	0.866081	cellular organisms	131567	purple photosynthetic bacteria and relatives	1224	-0.875	Medium	0.492232	cellular organisms	131567	purple photosynthetic bacteria and relatives	1224	-0.875	Medium	0	NA	NA	NA	NA	NA	NA	0.608283	cellular organisms	131567	purple photosynthetic bacteria and relatives
PWY-6588	pyruvate fermentation to acetone	Energy-Metabolism	Fermentation	0.0769717	cellular organisms	131567	bacteria	2	-0.75	Low	0.167866	cellular organisms	131567	bacteria	2	-0.75	Low	0.0826712	cellular organisms	131567	bacteria	2	-0.75	Low	0.167914	cellular organisms	131567	bacteria	2	-0.75	Low	0	NA	NA	NA	NA	NA	NA	0	NA	NA	NA	NA	NA	NA	0.151695	cellular organisms	131567	bacteria
PWY-5768	pyruvate fermentation to acetate VIII	Energy-Metabolism	Fermentation	0.0213345	bacteria	2	fungi	4751	-1.625	High	0.0479616	bacteria	2	fungi	4751	-1.625	High	0.0252493	bacteria	2	fungi	4751	-1.625	High	0.0530254	bacteria	2	fungi	4751	-1.625	High	0.0265211	bacteria	2	fungi	4751	-1.625	High	0	NA	NA	NA	NA	NA	NA	0.0311115	prokaryotes	99999999	fungi
P108-PWY	pyruvate fermentation to propionate I	Energy-Metabolism	Fermentation	0.251831	cellular organisms	131567	bacteria	2	-0.75	Low	0.193691	cellular organisms	131567	bacteria	2	-0.75	Low	0.254937	cellular organisms	131567	bacteria	2	-0.75	Low	0.182643	cellular organisms	131567	bacteria	2	-0.75	Low	0.290671	cellular organisms	131567	bacteria	2	-0.75	Low	0.327869	cellular organisms	131567	bacteria	2	-0.75	Low	0.376985	cellular organisms	131567	bacteria
P122-PWY	heterolactic fermentation	Energy-Metabolism	Fermentation	0.954616	root	1	low GC Gram+	1239	-1.875	High	0.673308	root	1	low GC Gram+	1239	-1.875	High	0.954995	root	1	low GC Gram+	1239	-1.875	High	0.777706	root	1	low GC Gram+	1239	-1.875	High	0.898536	root	1	low GC Gram+	1239	-1.875	High	0.967994	cellular organisms	131567	low GC Gram+	1239	-0.875	Medium	0.76148	root	1	low GC Gram+
FERMENTATION-PWY	mixed acid fermentation	Energy-Metabolism	Fermentation	0.935791	root	1	bacteria	2	-1.75	High	0.833795	root	1	bacteria	2	-1.75	High	0.969656	root	1	bacteria	2	-1.75	High	0.81011	root	1	bacteria	2	-1.75	High	0.913918	root	1	bacteria	2	-1.75	High	1.00703	cellular organisms	131567	bacteria	2	-0.75	Low	0.842155	root	1	bacteria
PWY-5486	pyruvate fermentation to ethanol II	Energy-Metabolism	Fermentation	0.0840832	root	1	bacteria	2	-1.75	High	0.0940786	root	1	bacteria	2	-1.75	High	0.0728973	root	1	bacteria	2	-1.75	High	0.12078	root	1	bacteria	2	-1.75	High	0.0880501	root	1	bacteria	2	-1.75	High	0	NA	NA	NA	NA	NA	NA	0.132814	root	1	bacteria
PWY-5677	succinate fermentation to butyrate	Energy-Metabolism	Fermentation	0.115458	cellular organisms	131567	low GC Gram+	1239	-0.875	Medium	0.274857	cellular organisms	131567	low GC Gram+	1239	-0.875	Medium	0.111586	cellular organisms	131567	low GC Gram+	1239	-0.875	Medium	0.382961	cellular organisms	131567	low GC Gram+	1239	-0.875	Medium	0.136849	cellular organisms	131567	low GC Gram+	1239	-0.875	Medium	0.187354	bacteria	2	low GC Gram+	1239	-0.125	Low	0.181519	cellular organisms	131567	low GC Gram+
PWY-6583	pyruvate fermentation to butanol I	Energy-Metabolism	Fermentation	0.508264	cellular organisms	131567	Clostridia Rainey 2010	186801	-0.9375	Medium	0.857775	cellular organisms	131567	Clostridia Rainey 2010	186801	-0.9375	Medium	0.45571	cellular organisms	131567	Clostridia Rainey 2010	186801	-0.9375	Medium	0.986861	cellular organisms	131567	Clostridia Rainey 2010	186801	-0.9375	Medium	0.573917	cellular organisms	131567	Clostridia Rainey 2010	186801	-0.9375	Medium	0	NA	NA	NA	NA	NA	NA	0.736591	cellular organisms	131567	Clostridia Rainey 2010
PWY-5482	pyruvate fermentation to acetate II	Energy-Metabolism	Fermentation	0.0435057	cellular organisms	131567	bacteria	2	-0.75	Low	0	NA	NA	NA	NA	NA	NA	0.0496842	prokaryotes	99999999	bacteria	2	-0.25	Low	0	NA	NA	NA	NA	NA	NA	0	NA	NA	NA	NA	NA	NA	0	NA	NA	NA	NA	NA	NA	0.027893	prokaryotes	99999999	bacteria
PWY-6389	(S)-acetoin biosynthesis	Energy-Metabolism	Fermentation	0	NA	NA	NA	NA	NA	NA	0	NA	NA	NA	NA	NA	NA	0	NA	NA	NA	NA	NA	NA	0	NA	NA	NA	NA	NA	NA	0.229673	root	1	bacteria	2	-1.75	High	0	NA	NA	NA	NA	NA	NA	0.284938	root	1	bacteria
PWY-5938	(R)-acetoin biosynthesis I	Energy-Metabolism	Fermentation	0	NA	NA	NA	NA	NA	NA	0	NA	NA	NA	NA	NA	NA	0	NA	NA	NA	NA	NA	NA	0	NA	NA	NA	NA	NA	NA	0.229142	root	1	bacteria	2	-1.75	High	0	NA	NA	NA	NA	NA	NA	0.284724	root	1	bacteria
PWY-5939	(R)-acetoin biosynthesis II	Energy-Metabolism	Fermentation	0	NA	NA	NA	NA	NA	NA	0	NA	NA	NA	NA	NA	NA	0	NA	NA	NA	NA	NA	NA	0	NA	NA	NA	NA	NA	NA	0.229142	root	1	bacteria	2	-1.75	High	0	NA	NA	NA	NA	NA	NA	0	NA	NA	NA
PWY-6392	meso-butanediol biosynthesis II	Energy-Metabolism	Fermentation	0	NA	NA	NA	NA	NA	NA	0	NA	NA	NA	NA	NA	NA	0	NA	NA	NA	NA	NA	NA	0	NA	NA	NA	NA	NA	NA	0	NA	NA	NA	NA	NA	NA	0	NA	NA	NA	NA	NA	NA	0.00236018	bacteria	2	bacteria
PWY-6390	(S,S)-butanediol biosynthesis	Energy-Metabolism	Fermentation	0	NA	NA	NA	NA	NA	NA	0	NA	NA	NA	NA	NA	NA	0	NA	NA	NA	NA	NA	NA	0	NA	NA	NA	NA	NA	NA	0	NA	NA	NA	NA	NA	NA	0	NA	NA	NA	NA	NA	NA	0.00386211	cellular organisms	131567	bacteria
PWY-5480	pyruvate fermentation to ethanol I	Energy-Metabolism	Fermentation	0	NA	NA	NA	NA	NA	NA	0	NA	NA	NA	NA	NA	NA	0	NA	NA	NA	NA	NA	NA	0	NA	NA	NA	NA	NA	NA	0	NA	NA	NA	NA	NA	NA	0	NA	NA	NA	NA	NA	NA	0.158776	root	1	bacteria
PWY-6391	meso-butanediol biosynthesis I	Energy-Metabolism	Fermentation	0	NA	NA	NA	NA	NA	NA	0	NA	NA	NA	NA	NA	NA	0	NA	NA	NA	NA	NA	NA	0	NA	NA	NA	NA	NA	NA	0	NA	NA	NA	NA	NA	NA	0	NA	NA	NA	NA	NA	NA	0.00236018	bacteria	2	bacteria
PWY-5951	(R,R)-butanediol biosynthesis	Energy-Metabolism	Fermentation	0	NA	NA	NA	NA	NA	NA	0	NA	NA	NA	NA	NA	NA	0	NA	NA	NA	NA	NA	NA	0	NA	NA	NA	NA	NA	NA	0	NA	NA	NA	NA	NA	NA	0	NA	NA	NA	NA	NA	NA	0.00236018	bacteria	2	bacteria
PWY-5382	hydrogen oxidation II (aerobic, NAD)	Energy-Metabolism	CHEMOAUTOTROPHIC-ENERGY-METABOLISM	0.0263544	prokaryotes	99999999	bacteria	2	-0.25	Low	0.0202915	root	1	bacteria	2	-1.75	High	0.0256566	root	1	bacteria	2	-1.75	High	0	NA	NA	NA	NA	NA	NA	0.0222777	prokaryotes	99999999	bacteria	2	-0.25	Low	0	NA	NA	NA	NA	NA	NA	0.0152339	cellular organisms	131567	bacteria
PWY-1881	formate oxidation to CO2	Energy-Metabolism	CHEMOAUTOTROPHIC-ENERGY-METABOLISM	0.0740434	prokaryotes	99999999	bacteria	2	-0.25	Low	0.424276	prokaryotes	99999999	bacteria	2	-0.25	Low	0.0753408	cellular organisms	131567	bacteria	2	-0.75	Low	0.400636	bacteria	2	bacteria	2	0	Low	0.101841	prokaryotes	99999999	bacteria	2	-0.25	Low	0.398126	prokaryotes	99999999	bacteria	2	-0.25	Low	0.159419	cellular organisms	131567	bacteria
PWY-5172	acetyl-CoA biosynthesis III (from citrate)	Energy-Metabolism	Acetyl-CoA-Biosynthesis	0	NA	NA	NA	NA	NA	NA	0	NA	NA	NA	NA	NA	NA	0	NA	NA	NA	NA	NA	NA	0	NA	NA	NA	NA	NA	NA	0	NA	NA	NA	NA	NA	NA	0	NA	NA	NA	NA	NA	NA	0.00236018	purple photosynthetic bacteria and relatives	1224	plants
CYANCAT-PWY	cyanate degradation	Detoxification	None	0.00543822	cellular organisms	131567	green plants	33090	-0.75	Low	0	NA	NA	NA	NA	NA	NA	0.00610871	bacteria	2	bacteria	2	0	Low	0	NA	NA	NA	NA	NA	NA	0.00848676	bacteria	2	bacteria	2	0	Low	0	NA	NA	NA	NA	NA	NA	0.00429124	bacteria	2	bacteria
PWY-6502	oxidized GTP and dGTP detoxification	Detoxification	None	0.00585654	prokaryotes	99999999	bacteria	2	-0.25	Low	0	NA	NA	NA	NA	NA	NA	0.00651596	cellular organisms	131567	opisthokonts	33154	-0.75	Low	0	NA	NA	NA	NA	NA	NA	0	NA	NA	NA	NA	NA	NA	0	NA	NA	NA	NA	NA	NA	0.00836791	cellular organisms	131567	opisthokonts
PWY-6842	glutathione-mediated detoxification II	Detoxification	None	0.202887	cellular organisms	131567	green plants	33090	-0.75	Low	0.125438	#N/A	#N/A	#N/A	#N/A	#N/A	#N/A	0.190185	cellular organisms	131567	green plants	33090	-0.75	Low	0.209156	cellular organisms	131567	green plants	33090	-0.75	Low	0.154883	cellular organisms	131567	green plants	33090	-0.75	Low	0.10929	cellular organisms	131567	green plants	33090	-0.75	Low	0.0914034	cellular organisms	131567	green plants
PWY-6646	fluoroacetate degradation	Detoxification	None	0.00669319	bacteria	2	bacteria	2	0	Low	0	NA	NA	NA	NA	NA	NA	0.00407247	bacteria	2	bacteria	2	0	Low	0	NA	NA	NA	NA	NA	NA	0.00742591	bacteria	2	bacteria	2	0	Low	0	NA	NA	NA	NA	NA	NA	0.0111572	bacteria	2	bacteria
DETOX1-PWY	superoxide radicals degradation	Detoxification	None	0.137629	root	1	eukaryotes	2759	-1.5	High	0.380004	cellular organisms	131567	eukaryotes	2759	-0.5	Low	0.111993	root	1	eukaryotes	2759	-1.5	High	0.268073	cellular organisms	131567	eukaryotes	2759	-0.5	Low	0.126771	root	1	eukaryotes	2759	-1.5	High	0.460578	cellular organisms	131567	eukaryotes	2759	-0.5	Low	0.0774568	cellular organisms	131567	eukaryotes
P641-PWY	phenylmercury acetate degradation	Detoxification	Mercury-Detoxification	0.014223	cellular organisms	131567	bacteria	2	-0.75	Low	0.0258255	prokaryotes	99999999	bacteria	2	-0.25	Low	0.0146609	cellular organisms	131567	bacteria	2	-0.75	Low	0	NA	NA	NA	NA	NA	NA	0.00901718	cellular organisms	131567	bacteria	2	-0.75	Low	0	NA	NA	NA	NA	NA	NA	0.0169504	prokaryotes	99999999	bacteria
PWY-4202	arsenate detoxification I (glutaredoxin)	Detoxification	Arsenate-Detoxification	0.0305377	cellular organisms	131567	mammals	40674	-0.999992	High	0	NA	NA	NA	NA	NA	NA	0.0289146	cellular organisms	131567	mammals	40674	-0.999992	High	0	NA	NA	NA	NA	NA	NA	0.033947	cellular organisms	131567	mammals	40674	-0.999992	High	0	NA	NA	NA	NA	NA	NA	0.0261766	cellular organisms	131567	mammals
PWY-6421	arsenate detoxification III (mycothiol)	Detoxification	Arsenate-Detoxification	0	NA	NA	NA	NA	NA	NA	0	NA	NA	NA	NA	NA	NA	0	NA	NA	NA	NA	NA	NA	0	NA	NA	NA	NA	NA	NA	0	NA	NA	NA	NA	NA	NA	0	NA	NA	NA	NA	NA	NA	0.00579317	prokaryotes	99999999	bacteria
PWY0-1299	arginine dependent acid resistance	Detoxification	Acid-Resistance	0.043924	prokaryotes	99999999	bacteria	2	-0.25	Low	0	NA	NA	NA	NA	NA	NA	0.0733045	bacteria	2	bacteria	2	0	Low	0	NA	NA	NA	NA	NA	NA	0.0334166	cellular organisms	131567	bacteria	2	-0.75	Low	0	NA	NA	NA	NA	NA	NA	0.015663	cellular organisms	131567	bacteria
PWY0-1305	glutamate dependent acid resistance	Detoxification	Acid-Resistance	0	NA	NA	NA	NA	NA	NA	0	NA	NA	NA	NA	NA	NA	0.00529422	cellular organisms	131567	bacteria	2	-0.75	Low	0	NA	NA	NA	NA	NA	NA	0	NA	NA	NA	NA	NA	NA	0	NA	NA	NA	NA	NA	NA	0.00364755	cellular organisms	131567	bacteria
MGLDLCTANA-PWY	methylglyoxal degradation VI	Detoxification	Methylglyoxal-Detoxification	0.103744	cellular organisms	131567	mammals	40674	-0.999992	High	0.125438	cellular organisms	131567	mammals	40674	-0.999992	High	0.107106	cellular organisms	131567	mammals	40674	-0.999992	High	0.103105	cellular organisms	131567	mammals	40674	-0.999992	Medium	0.101311	cellular organisms	131567	mammals	40674	-0.999992	High	0	NA	NA	NA	NA	NA	NA	0.112645	cellular organisms	131567	mammals
PWY-5386	methylglyoxal degradation I	Detoxification	Methylglyoxal-Detoxification	0.0999795	cellular organisms	131567	bacteria	2	-0.75	Low	0.0498063	cellular organisms	131567	bacteria	2	-0.75	Low	0.0977394	cellular organisms	131567	bacteria	2	-0.75	Low	0.0530254	cellular organisms	131567	bacteria	2	-0.75	Low	0.101841	cellular organisms	131567	bacteria	2	-0.75	Low	0	NA	NA	NA	NA	NA	NA	0.0922616	cellular organisms	131567	bacteria
PWY-5458	methylglyoxal degradation V	Detoxification	Methylglyoxal-Detoxification	0.156872	cellular organisms	131567	fungi	4751	-0.875	Medium	0.175244	bacteria	2	fungi	4751	-1.625	High	0.166971	cellular organisms	131567	fungi	4751	-0.875	Medium	0.176751	bacteria	2	fungi	4751	-1.625	High	0.175039	cellular organisms	131567	fungi	4751	-0.875	Medium	0.101483	cellular organisms	131567	fungi	4751	-0.875	Medium	0.14676	cellular organisms	131567	fungi
PWY-6814	acidification and chitin degradation (in carnivorous plants)	Degradation	None	0	NA	NA	NA	NA	NA	NA	0	NA	NA	NA	NA	NA	NA	0.00692321	root	1	Nepenthaceae	4374	-1.99997	High	0	NA	NA	NA	NA	NA	NA	0	NA	NA	NA	NA	NA	NA	0	NA	NA	NA	NA	NA	NA	0	NA	NA	NA
PWY-6948	sitosterol degradation to androstenedione	Degradation	Steroids-Degradation	0.175278	cellular organisms	131567	bacteria	2	-0.75	Low	0.359712	cellular organisms	131567	bacteria	2	-0.75	Low	0	NA	NA	NA	NA	NA	NA	0.329936	cellular organisms	131567	bacteria	2	-0.75	Low	0.197317	cellular organisms	131567	bacteria	2	-0.75	Low	0.265418	cellular organisms	131567	bacteria	2	-0.75	Low	0	NA	NA	NA
PWY-6945	cholesterol degradation to androstenedione I (cholesterol oxidase)	Degradation	Steroids-Degradation	0.318763	cellular organisms	131567	bacteria	2	-0.75	Low	0.477772	cellular organisms	131567	bacteria	2	-0.75	Low	0.293625	cellular organisms	131567	bacteria	2	-0.75	Low	0.468391	cellular organisms	131567	bacteria	2	-0.75	Low	0.342653	cellular organisms	131567	bacteria	2	-0.75	Low	0.366901	cellular organisms	131567	bacteria	2	-0.75	Low	0.345659	cellular organisms	131567	bacteria
PWY-6944	androstenedione degradation	Degradation	Steroids-Degradation	0.254759	cellular organisms	131567	bacteria	2	-0.75	Low	0.267478	cellular organisms	131567	bacteria	2	-0.75	Low	0.234574	cellular organisms	131567	bacteria	2	-0.75	Low	0.273965	cellular organisms	131567	bacteria	2	-0.75	Low	0.280593	cellular organisms	131567	bacteria	2	-0.75	Low	0.273224	bacteria	2	bacteria	2	0	Low	0.270992	cellular organisms	131567	bacteria
PWY-6943	testosterone and androsterone degradation to androstendione	Degradation	Steroids-Degradation	0	NA	NA	NA	NA	NA	NA	0	NA	NA	NA	NA	NA	NA	0	NA	NA	NA	NA	NA	NA	0	NA	NA	NA	NA	NA	NA	0	NA	NA	NA	NA	NA	NA	0	NA	NA	NA	NA	NA	NA	0.00321843	bacteria	2	bacteria
PWY-6946	cholesterol degradation to androstenedione II (cholesterol dehydrogenase)	Degradation	Steroids-Degradation	0	NA	NA	NA	NA	NA	NA	0.477772	cellular organisms	131567	bacteria	2	-0.75	Low	0	NA	NA	NA	NA	NA	NA	0.468391	cellular organisms	131567	bacteria	2	-0.75	Low	0	NA	NA	NA	NA	NA	NA	0.366901	cellular organisms	131567	bacteria	2	-0.75	Low	0	NA	NA	NA
LARABITOLUTIL-PWY	xylitol degradation	Degradation	SECONDARY-METABOLITE-DEGRADATION	0.0409958	cellular organisms	131567	fungi	4751	-0.875	Medium	0	NA	NA	NA	NA	NA	NA	0.0566074	cellular organisms	131567	fungi	4751	-0.875	Medium	0	NA	NA	NA	NA	NA	NA	0.0355383	cellular organisms	131567	fungi	4751	-0.875	Medium	0	NA	NA	NA	NA	NA	NA	0.0109427	cellular organisms	131567	fungi
GLUCUROCAT-PWY	beta-D-glucuronide and D-glucuronate degradation	Degradation	SECONDARY-METABOLITE-DEGRADATION	0.0343026	root	1	bacteria	2	-1.75	High	0.0239808	prokaryotes	99999999	bacteria	2	-0.25	Low	0.0219914	cellular organisms	131567	bacteria	2	-0.75	Low	0	NA	NA	NA	NA	NA	NA	0.0270515	prokaryotes	99999999	bacteria	2	-0.25	Low	0	NA	NA	NA	NA	NA	NA	0.0205979	cellular organisms	131567	bacteria
RIBITOLUTIL-PWY	ribitol degradation	Degradation	SECONDARY-METABOLITE-DEGRADATION	0.0589837	cellular organisms	131567	purple photosynthetic bacteria and relatives	1224	-0.875	Medium	0	NA	NA	NA	NA	NA	NA	0.0529422	cellular organisms	131567	purple photosynthetic bacteria and relatives	1224	-0.875	Medium	0	NA	NA	NA	NA	NA	NA	0.0482684	cellular organisms	131567	purple photosynthetic bacteria and relatives	1224	-0.875	Medium	0	NA	NA	NA	NA	NA	NA	0.0429124	cellular organisms	131567	purple photosynthetic bacteria and relatives
PWY-3121	linamarin degradation	Degradation	SECONDARY-METABOLITE-DEGRADATION	0.0677685	cellular organisms	131567	poppy family	3465	-0.999939	High	0.0276702	cellular organisms	131567	poppy family	3465	-0.999939	High	0.0582364	cellular organisms	131567	poppy family	3465	-0.999939	High	0.0294586	bacteria	2	poppy family	3465	-1.74994	High	0.0403121	cellular organisms	131567	poppy family	3465	-0.999939	High	0	NA	NA	NA	NA	NA	NA	0.0323988	cellular organisms	131567	poppy family
GLUAMCAT-PWY	N-acetylglucosamine degradation I	Degradation	SECONDARY-METABOLITE-DEGRADATION	0.0104581	cellular organisms	131567	bacteria	2	-0.75	Low	0	NA	NA	NA	NA	NA	NA	0.00855219	bacteria	2	bacteria	2	0	Low	0	NA	NA	NA	NA	NA	NA	0.0270515	cellular organisms	131567	bacteria	2	-0.75	Low	0	NA	NA	NA	NA	NA	NA	0.0255329	cellular organisms	131567	bacteria
GALACTCAT-PWY	D-galactonate degradation	Degradation	SECONDARY-METABOLITE-DEGRADATION	0.0108764	prokaryotes	99999999	bacteria	2	-0.25	Low	0	NA	NA	NA	NA	NA	NA	0.00733045	cellular organisms	131567	bacteria	2	-0.75	Low	0	NA	NA	NA	NA	NA	NA	0.0148518	cellular organisms	131567	bacteria	2	-0.75	Low	0	NA	NA	NA	NA	NA	NA	0.0345445	cellular organisms	131567	bacteria
DHGLUCONATE-PYR-CAT-PWY	glucose degradation (oxidative)	Degradation	SECONDARY-METABOLITE-DEGRADATION	0.0899397	cellular organisms	131567	bacteria	2	-0.75	Low	0.0737871	cellular organisms	131567	bacteria	2	-0.75	Low	0.0688248	bacteria	2	bacteria	2	0	Low	0.0972132	cellular organisms	131567	bacteria	2	-0.75	Low	0.0869893	cellular organisms	131567	bacteria	2	-0.75	Low	0.10929	cellular organisms	131567	bacteria	2	-0.75	Low	0.121871	cellular organisms	131567	bacteria
GLUCARDEG-PWY	D-glucarate degradation I	Degradation	SECONDARY-METABOLITE-DEGRADATION	0.029701	cellular organisms	131567	bacteria	2	-0.75	Low	0	NA	NA	NA	NA	NA	NA	0.0293218	prokaryotes	99999999	bacteria	2	-0.25	Low	0	NA	NA	NA	NA	NA	NA	0.0429642	cellular organisms	131567	bacteria	2	-0.75	Low	0	NA	NA	NA	NA	NA	NA	0.0529968	cellular organisms	131567	bacteria
PWY0-1261	1,6-anhydro-N-acetylmuramic acid recycling	Degradation	SECONDARY-METABOLITE-DEGRADATION	0.0351392	cellular organisms	131567	bacteria	2	-0.75	Low	0	NA	NA	NA	NA	NA	NA	0.0276928	cellular organisms	131567	bacteria	2	-0.75	Low	0	NA	NA	NA	NA	NA	NA	0.0663028	cellular organisms	131567	bacteria	2	-0.75	Low	0	NA	NA	NA	NA	NA	NA	0.0261766	cellular organisms	131567	bacteria
P562-PWY	myo-inositol degradation	Degradation	SECONDARY-METABOLITE-DEGRADATION	0.0999795	bacteria	2	purple photosynthetic bacteria and relatives	1224	-0.125	Low	0.0793212	cellular organisms	131567	purple photosynthetic bacteria and relatives	1224	-0.875	Medium	0.075748	cellular organisms	131567	purple photosynthetic bacteria and relatives	1224	-0.875	Medium	0.061863	cellular organisms	131567	purple photosynthetic bacteria and relatives	1224	-0.875	Medium	0.0917631	cellular organisms	131567	purple photosynthetic bacteria and relatives	1224	-0.875	Medium	0	NA	NA	NA	NA	NA	NA	0.0765986	cellular organisms	131567	purple photosynthetic bacteria and relatives
PWY-4702	phytate degradation I	Degradation	SECONDARY-METABOLITE-DEGRADATION	0.0736251	cellular organisms	131567	green plants	33090	-0.75	Low	0.0202915	cellular organisms	131567	green plants	33090	-0.75	Low	0.0655668	cellular organisms	131567	green plants	33090	-0.75	Low	0	NA	NA	NA	NA	NA	NA	0.0710766	cellular organisms	131567	green plants	33090	-0.75	Low	0	NA	NA	NA	NA	NA	NA	0.0626521	cellular organisms	131567	green plants
GALACTUROCAT-PWY	D-galacturonate degradation I	Degradation	SECONDARY-METABOLITE-DEGRADATION	0.0330476	bacteria	2	bacteria	2	0	Low	0.0387382	bacteria	2	bacteria	2	0	Low	0.0264711	cellular organisms	131567	bacteria	2	-0.75	Low	0	NA	NA	NA	NA	NA	NA	0.0233386	bacteria	2	bacteria	2	0	Low	0	NA	NA	NA	NA	NA	NA	0.0216708	cellular organisms	131567	bacteria
PWY-6672	cis-genanyl-CoA degradation	Degradation	SECONDARY-METABOLITE-DEGRADATION	0.158545	cellular organisms	131567	bacteria	2	-0.75	Low	0	NA	NA	NA	NA	NA	NA	0.178782	cellular organisms	131567	bacteria	2	-0.75	Low	0	NA	NA	NA	NA	NA	NA	0.166022	cellular organisms	131567	bacteria	2	-0.75	Low	0	NA	NA	NA	NA	NA	NA	0.163067	cellular organisms	131567	bacteria
PWY-6002	lotaustralin degradation	Degradation	SECONDARY-METABOLITE-DEGRADATION	0.0677685	cellular organisms	131567	poppy family	3465	-0.999939	High	0.0276702	cellular organisms	131567	poppy family	3465	-0.999939	High	0.0582364	cellular organisms	131567	poppy family	3465	-0.999939	High	0.0294586	bacteria	2	poppy family	3465	-1.74994	High	0.0403121	cellular organisms	131567	poppy family	3465	-0.999939	High	0	NA	NA	NA	NA	NA	NA	0.0323988	cellular organisms	131567	poppy family
GALACTARDEG-PWY	D-galactarate degradation I	Degradation	SECONDARY-METABOLITE-DEGRADATION	0.0581471	cellular organisms	131567	bacteria	2	-0.75	Low	0.0756318	cellular organisms	131567	bacteria	2	-0.75	Low	0.0476479	prokaryotes	99999999	bacteria	2	-0.25	Low	0.0913215	cellular organisms	131567	bacteria	2	-0.75	Low	0.0731983	cellular organisms	131567	bacteria	2	-0.75	Low	0	NA	NA	NA	NA	NA	NA	0.0693035	cellular organisms	131567	bacteria
IDNCAT-PWY	L-idonate degradation	Degradation	SECONDARY-METABOLITE-DEGRADATION	0.00711151	prokaryotes	99999999	bacteria	2	-0.25	Low	0	NA	NA	NA	NA	NA	NA	0.00488697	cellular organisms	131567	bacteria	2	-0.75	Low	0	NA	NA	NA	NA	NA	NA	0.0095476	bacteria	2	bacteria	2	0	Low	0	NA	NA	NA	NA	NA	NA	0.0173795	cellular organisms	131567	bacteria
PWY-6497	D-galactarate degradation II	Degradation	SECONDARY-METABOLITE-DEGRADATION	0.0405775	bacteria	2	bacteria	2	0	Low	0.051651	bacteria	2	bacteria	2	0	Low	0.0289146	bacteria	2	bacteria	2	0	Low	0.041242	bacteria	2	bacteria	2	0	Low	0.0445555	cellular organisms	131567	bacteria	2	-0.75	Low	0	NA	NA	NA	NA	NA	NA	0.0300387	prokaryotes	99999999	bacteria
PWY-6507	5-dehydro-4-deoxy-D-glucuronate degradation	Degradation	SECONDARY-METABOLITE-DEGRADATION	0.0380675	prokaryotes	99999999	bacteria	2	-0.25	Low	0.0184468	cellular organisms	131567	bacteria	2	-0.75	Low	0.0215841	bacteria	2	bacteria	2	0	Low	0	NA	NA	NA	NA	NA	NA	0.023869	bacteria	2	bacteria	2	0	Low	0	NA	NA	NA	NA	NA	NA	0.015663	cellular organisms	131567	bacteria
PWY-6499	D-glucarate degradation II	Degradation	SECONDARY-METABOLITE-DEGRADATION	0	NA	NA	NA	NA	NA	NA	0	NA	NA	NA	NA	NA	NA	0.0105884	bacteria	2	bacteria	2	0	Low	0	NA	NA	NA	NA	NA	NA	0.0143214	cellular organisms	131567	bacteria	2	-0.75	Low	0	NA	NA	NA	NA	NA	NA	0.013732	cellular organisms	131567	bacteria
PWY-5927	(4S)-carveol and (4S)-dihydrocarveol degradation	Degradation	SECONDARY-METABOLITE-DEGRADATION	0	NA	NA	NA	NA	NA	NA	0	NA	NA	NA	NA	NA	NA	0	NA	NA	NA	NA	NA	NA	0	NA	NA	NA	NA	NA	NA	0	NA	NA	NA	NA	NA	NA	0	NA	NA	NA	NA	NA	NA	0.00386211	cellular organisms	131567	bacteria
DARABITOLUTIL-PWY	D-arabitol degradation	Degradation	SECONDARY-METABOLITE-DEGRADATION	0	NA	NA	NA	NA	NA	NA	0	NA	NA	NA	NA	NA	NA	0	NA	NA	NA	NA	NA	NA	0	NA	NA	NA	NA	NA	NA	0	NA	NA	NA	NA	NA	NA	0	NA	NA	NA	NA	NA	NA	0.0090116	cellular organisms	131567	purple photosynthetic bacteria and relatives
PWY-6491	D-galacturonate degradation III	Degradation	SECONDARY-METABOLITE-DEGRADATION	0	NA	NA	NA	NA	NA	NA	0	NA	NA	NA	NA	NA	NA	0	NA	NA	NA	NA	NA	NA	0	NA	NA	NA	NA	NA	NA	0	NA	NA	NA	NA	NA	NA	0	NA	NA	NA	NA	NA	NA	0.00622229	cellular organisms	131567	fungi
P601-PWY	D-camphor degradation	Degradation	SECONDARY-METABOLITE-DEGRADATION	0	NA	NA	NA	NA	NA	NA	0	NA	NA	NA	NA	NA	NA	0	NA	NA	NA	NA	NA	NA	0	NA	NA	NA	NA	NA	NA	0	NA	NA	NA	NA	NA	NA	0	NA	NA	NA	NA	NA	NA	0.0999858	root	1	purple photosynthetic bacteria and relatives
PWY-4101	sorbitol degradation I	Degradation	SECONDARY-METABOLITE-DEGRADATION	0	NA	NA	NA	NA	NA	NA	0	NA	NA	NA	NA	NA	NA	0	NA	NA	NA	NA	NA	NA	0	NA	NA	NA	NA	NA	NA	0	NA	NA	NA	NA	NA	NA	0	NA	NA	NA	NA	NA	NA	0.0223144	cellular organisms	131567	bacteria
PWY-5525	D-glucuronate degradation I	Degradation	SECONDARY-METABOLITE-DEGRADATION	0	NA	NA	NA	NA	NA	NA	0	NA	NA	NA	NA	NA	NA	0	NA	NA	NA	NA	NA	NA	0	NA	NA	NA	NA	NA	NA	0	NA	NA	NA	NA	NA	NA	0	NA	NA	NA	NA	NA	NA	0.00472036	cellular organisms	131567	vertebrates
PWY-5924	limonene degradation II (L-limonene)	Degradation	SECONDARY-METABOLITE-DEGRADATION	0	NA	NA	NA	NA	NA	NA	0	NA	NA	NA	NA	NA	NA	0	NA	NA	NA	NA	NA	NA	0	NA	NA	NA	NA	NA	NA	0	NA	NA	NA	NA	NA	NA	0	NA	NA	NA	NA	NA	NA	0.0135174	bacteria	2	bacteria
PWY-6018	seed germination protein turnover	Degradation	Protein-Degradation	0.121314	cellular organisms	131567	green plants	33090	-0.75	Low	0.0885445	cellular organisms	131567	green plants	33090	-0.75	Low	0.123396	cellular organisms	131567	green plants	33090	-0.75	Low	0.0883757	cellular organisms	131567	green plants	33090	-0.75	Low	0.118815	cellular organisms	131567	green plants	33090	-0.75	Low	0.0936768	cellular organisms	131567	green plants	33090	-0.75	Low	0.0956946	cellular organisms	131567	green plants
PWY-5988	wound-induced proteolysis I	Degradation	Protein-Degradation	0.121314	cellular organisms	131567	green plants	33090	-0.75	Low	0.0885445	cellular organisms	131567	green plants	33090	-0.75	Low	0.123396	cellular organisms	131567	green plants	33090	-0.75	Low	0.0883757	cellular organisms	131567	green plants	33090	-0.75	Low	0.118815	cellular organisms	131567	green plants	33090	-0.75	Low	0.0936768	cellular organisms	131567	green plants	33090	-0.75	Low	0.0956946	cellular organisms	131567	green plants
PWY66-201	nicotine degradation II	Degradation	Other-Degradation	0.0184063	cellular organisms	131567	mammals	40674	-0.999992	High	0.0258255	bacteria	2	mammals	40674	-1.74999	High	0.0162899	cellular organisms	131567	mammals	40674	-0.999992	High	0.0324044	bacteria	2	mammals	40674	-1.74999	High	0.0243994	cellular organisms	131567	mammals	40674	-0.999992	High	0	NA	NA	NA	NA	NA	NA	0.029395	cellular organisms	131567	mammals
P221-PWY	octane oxidation	Degradation	Other-Degradation	0.30956	cellular organisms	131567	bacteria	2	-0.75	Low	0.634569	cellular organisms	131567	bacteria	2	-0.75	Low	0.295662	cellular organisms	131567	bacteria	2	-0.75	Low	0.624521	cellular organisms	131567	bacteria	2	-0.75	Low	0.295445	cellular organisms	131567	bacteria	2	-0.75	Low	0.218579	bacteria	2	bacteria	2	0	Low	0.299314	cellular organisms	131567	bacteria
P181-PWY	nicotine degradation I	Degradation	Other-Degradation	0.00752984	bacteria	2	not Actinobacteria Cavalier-Smith 2002	201174	-0.125	Low	0.051651	bacteria	2	not Actinobacteria Cavalier-Smith 2002	201174	-0.125	Low	0.00570146	prokaryotes	99999999	not Actinobacteria Cavalier-Smith 2002	201174	-0.375	Low	0.0353503	bacteria	2	not Actinobacteria Cavalier-Smith 2002	201174	-0.125	Low	0.013791	prokaryotes	99999999	not Actinobacteria Cavalier-Smith 2002	201174	-0.375	Low	0	NA	NA	NA	NA	NA	NA	0.0358318	prokaryotes	99999999	not Actinobacteria Cavalier-Smith 2002
PWY-5744	glyoxylate assimilation	Degradation	Other-Degradation	0.219202	cellular organisms	131567	green nonsulfur bacteria	200795	-0.875	Medium	0.154953	cellular organisms	131567	green nonsulfur bacteria	200795	-0.875	Medium	0.22928	cellular organisms	131567	green nonsulfur bacteria	200795	-0.875	Medium	0.141401	cellular organisms	131567	green nonsulfur bacteria	200795	-0.875	Medium	0.196787	cellular organisms	131567	green nonsulfur bacteria	200795	-0.875	Medium	0	NA	NA	NA	NA	NA	NA	0.130883	cellular organisms	131567	green nonsulfur bacteria
P621-PWY	nylon-6 oligomer degradation	Degradation	Other-Degradation	0.0255178	bacteria	2	bacteria	2	0	Low	0	NA	NA	NA	NA	NA	NA	0.0240276	cellular organisms	131567	bacteria	2	-0.75	Low	0	NA	NA	NA	NA	NA	NA	0.0180344	prokaryotes	99999999	bacteria	2	-0.25	Low	0	NA	NA	NA	NA	NA	NA	0.0160921	bacteria	2	bacteria
PWY-723	alkylnitronates degradation	Degradation	Other-Degradation	0.0527089	cellular organisms	131567	fungi	4751	-0.875	Medium	0.0627191	bacteria	2	fungi	4751	-1.625	High	0.041132	bacteria	2	fungi	4751	-1.625	High	0.0500795	bacteria	2	fungi	4751	-1.625	High	0.0413729	cellular organisms	131567	fungi	4751	-0.875	Medium	0	NA	NA	NA	NA	NA	NA	0.0384066	cellular organisms	131567	fungi
P161-PWY	acetylene degradation	Degradation	Other-Degradation	0.140139	root	1	bacteria	2	-1.75	High	0.177089	root	1	bacteria	2	-1.75	High	0.136835	root	1	bacteria	2	-1.75	High	0.197372	root	1	bacteria	2	-1.75	High	0.15011	root	1	bacteria	2	-1.75	High	0	NA	NA	NA	NA	NA	NA	0.188385	root	1	bacteria
P344-PWY	acrylonitrile degradation	Degradation	Other-Degradation	0.0493623	cellular organisms	131567	purple photosynthetic bacteria and relatives	1224	-0.875	Medium	0.0608744	cellular organisms	131567	purple photosynthetic bacteria and relatives	1224	-0.875	Medium	0.0403175	cellular organisms	131567	purple photosynthetic bacteria and relatives	1224	-0.875	Medium	0.061863	bacteria	2	purple photosynthetic bacteria and relatives	1224	-0.125	Low	0.0567552	cellular organisms	131567	purple photosynthetic bacteria and relatives	1224	-0.875	Medium	0	NA	NA	NA	NA	NA	NA	0.0787442	cellular organisms	131567	purple photosynthetic bacteria and relatives
PWY-4061	glutathione-mediated detoxification	Degradation	Other-Degradation	0.202887	cellular organisms	131567	opisthokonts	33154	-0.75	Low	0.125438	cellular organisms	131567	opisthokonts	33154	-0.75	Low	0.189777	cellular organisms	131567	opisthokonts	33154	-0.75	Low	0.209156	cellular organisms	131567	opisthokonts	33154	-0.75	Low	0.154883	cellular organisms	131567	opisthokonts	33154	-0.75	Low	0.10929	cellular organisms	131567	opisthokonts	33154	-0.75	Low	0.0911888	cellular organisms	131567	opisthokonts
7ALPHADEHYDROX-PWY	cholate degradation (bacteria, anaerobic)	Degradation	Other-Degradation	0	NA	NA	NA	NA	NA	NA	0	NA	NA	NA	NA	NA	NA	0.00407247	cellular organisms	131567	bacteria	2	-0.75	Low	0	NA	NA	NA	NA	NA	NA	0	NA	NA	NA	NA	NA	NA	0	NA	NA	NA	NA	NA	NA	0.00364755	cellular organisms	131567	bacteria
PWY66-221	nicotine degradation III	Degradation	Other-Degradation	0	NA	NA	NA	NA	NA	NA	0	NA	NA	NA	NA	NA	NA	0	NA	NA	NA	NA	NA	NA	0	NA	NA	NA	NA	NA	NA	0.00583465	cellular organisms	131567	mammals	40674	-0.999992	High	0	NA	NA	NA	NA	NA	NA	0.00364755	prokaryotes	99999999	mammals
PWY-743	thiocyanate degradation II	Degradation	Other-Degradation	0	NA	NA	NA	NA	NA	NA	0	NA	NA	NA	NA	NA	NA	0	NA	NA	NA	NA	NA	NA	0	NA	NA	NA	NA	NA	NA	0	NA	NA	NA	NA	NA	NA	0	NA	NA	NA	NA	NA	NA	0.0045058	cellular organisms	131567	bacteria
PWY-6518	glycocholate metabolism (bacteria)	Degradation	Other-Degradation	0	NA	NA	NA	NA	NA	NA	0	NA	NA	NA	NA	NA	NA	0	NA	NA	NA	NA	NA	NA	0	NA	NA	NA	NA	NA	NA	0	NA	NA	NA	NA	NA	NA	0	NA	NA	NA	NA	NA	NA	0.00557861	cellular organisms	131567	bacteria
PWY490-3	nitrate reduction VI (assimilatory)	Degradation	Noncarbon-Nutrients	0.583144	root	1	cyanophytes	1117	-1.875	High	1.07914	cellular organisms	131567	cyanophytes	1117	-0.875	Medium	0.554264	root	1	cyanophytes	1117	-1.875	High	1.02516	cellular organisms	131567	cyanophytes	1117	-0.875	Medium	0.5527	root	1	cyanophytes	1117	-1.875	High	0.983607	cellular organisms	131567	cyanophytes	1117	-0.875	Medium	0.522029	root	1	cyanophytes
PWY-6591	manganese oxidation I	Degradation	Noncarbon-Nutrients	0.00920313	bacteria	2	bacteria	2	0	Low	0.0387382	bacteria	2	bacteria	2	0	Low	0.0154754	bacteria	2	bacteria	2	0	Low	0.041242	prokaryotes	99999999	bacteria	2	-0.25	Low	0.0106084	prokaryotes	99999999	bacteria	2	-0.25	Low	0	NA	NA	NA	NA	NA	NA	0.00986985	prokaryotes	99999999	bacteria
ALKANEMONOX-PWY	two-component alkanesulfonate monooxygenase	Degradation	Noncarbon-Nutrients	0.0104581	bacteria	2	bacteria	2	0	Low	0	NA	NA	NA	NA	NA	NA	0.00895944	bacteria	2	bacteria	2	0	Low	0	NA	NA	NA	NA	NA	NA	0.0121997	bacteria	2	bacteria	2	0	Low	0	NA	NA	NA	NA	NA	NA	0.0186669	prokaryotes	99999999	bacteria
PWY-6963	ammonia assimilation cycle I	Degradation	Noncarbon-Nutrients	0.246811	root	1	green plants	33090	-1.75	High	0.769231	cellular organisms	131567	green plants	33090	-0.75	Low	0.244756	cellular organisms	131567	green plants	33090	-0.75	Low	0.698168	cellular organisms	131567	green plants	33090	-0.75	Low	0.254072	root	1	green plants	33090	-1.75	High	0.78064	cellular organisms	131567	green plants	33090	-0.75	Low	0.331498	root	1	green plants
DENITRIFICATION-PWY	nitrate reduction I (denitrification)	Degradation	Noncarbon-Nutrients	0.0263544	prokaryotes	99999999	archaea	2157	-0.25	Low	0.0239808	bacteria	2	bacteria	2	0	Low	0.0162899	prokaryotes	99999999	archaea	2157	-0.25	Low	0	NA	NA	NA	NA	NA	NA	0.013791	prokaryotes	99999999	archaea	2157	-0.25	Low	0	NA	NA	NA	NA	NA	NA	0.0463454	prokaryotes	99999999	archaea
PWY-6964	ammonia assimilation cycle II	Degradation	Noncarbon-Nutrients	0.282787	root	1	green plants	33090	-1.75	High	0.750784	cellular organisms	131567	green plants	33090	-0.75	Low	0.296476	cellular organisms	131567	green plants	33090	-0.75	Low	0.72468	cellular organisms	131567	green plants	33090	-0.75	Low	0.28908	cellular organisms	131567	green plants	33090	-0.75	Low	0.811866	cellular organisms	131567	green plants	33090	-0.75	Low	0.346947	root	1	green plants
PHOSPHONOTASE-PWY	2-aminoethylphosphonate degradation I	Degradation	Noncarbon-Nutrients	0.0209162	bacteria	2	bacteria	2	0	Low	0.0442723	prokaryotes	99999999	bacteria	2	-0.25	Low	0.0223986	cellular organisms	131567	bacteria	2	-0.75	Low	0.0471337	bacteria	2	bacteria	2	0	Low	0.0270515	cellular organisms	131567	bacteria	2	-0.75	Low	0	NA	NA	NA	NA	NA	NA	0.0463454	cellular organisms	131567	bacteria
PWY-1281	sulfoacetaldehyde degradation I	Degradation	Noncarbon-Nutrients	0.0665136	bacteria	2	bacteria	2	0	Low	0.0756318	bacteria	2	bacteria	2	0	Low	0.0655668	prokaryotes	99999999	bacteria	2	-0.25	Low	0.0765922	bacteria	2	bacteria	2	0	Low	0.085398	prokaryotes	99999999	bacteria	2	-0.25	Low	0.0858704	alpha subgroup	28211	bacteria	2	0.1875	None	0.0834646	prokaryotes	99999999	bacteria
PWY-6638	sulfolactate degradation III	Degradation	Noncarbon-Nutrients	0.108346	prokaryotes	99999999	bacteria	2	-0.25	Low	0.0553403	bacteria	2	bacteria	2	0	Low	0.125839	cellular organisms	131567	bacteria	2	-0.75	Low	0.0736464	bacteria	2	bacteria	2	0	Low	0.151701	cellular organisms	131567	bacteria	2	-0.75	Low	0	NA	NA	NA	NA	NA	NA	0.142684	cellular organisms	131567	bacteria
P224-PWY	sulfate reduction V (dissimilatory)	Degradation	Noncarbon-Nutrients	0.127589	cellular organisms	131567	bacteria	2	-0.75	Low	0.2601	cellular organisms	131567	bacteria	2	-0.75	Low	0.127468	cellular organisms	131567	bacteria	2	-0.75	Low	0	NA	NA	NA	NA	NA	NA	0.0912326	cellular organisms	131567	bacteria	2	-0.75	Low	0	NA	NA	NA	NA	NA	NA	0.172293	cellular organisms	131567	bacteria
PWY-381	nitrate reduction II (assimilatory)	Degradation	Noncarbon-Nutrients	0.190756	root	1	green plants	33090	-1.75	High	0.634569	cellular organisms	131567	green plants	33090	-0.75	Low	0.185298	cellular organisms	131567	green plants	33090	-0.75	Low	0	NA	NA	NA	NA	NA	NA	0.209517	cellular organisms	131567	green plants	33090	-0.75	Low	0.718189	cellular organisms	131567	green plants	33090	-0.75	Low	0.248463	root	1	green plants
P483-PWY	phosphonoacetate degradation	Degradation	Noncarbon-Nutrients	0.00794816	bacteria	2	bacteria	2	0	Low	0.0239808	purple photosynthetic bacteria and relatives	1224	bacteria	2	0.125	None	0.00407247	purple photosynthetic bacteria and relatives	1224	bacteria	2	0.125	None	0	NA	NA	NA	NA	NA	NA	0.00583465	cellular organisms	131567	bacteria	2	-0.75	Low	0	NA	NA	NA	NA	NA	NA	0.00965528	cellular organisms	131567	bacteria
PWY-6357	phosphate utilization in cell wall regeneration	Degradation	Noncarbon-Nutrients	0.0117131	cellular organisms	131567	green plants	33090	-0.75	Low	0	NA	NA	NA	NA	NA	NA	0.0138464	cellular organisms	131567	green plants	33090	-0.75	Low	0	NA	NA	NA	NA	NA	NA	0	NA	NA	NA	NA	NA	NA	0	NA	NA	NA	NA	NA	NA	0.00236018	cellular organisms	131567	green plants
PWY-4984	urea cycle	Degradation	Noncarbon-Nutrients	0.218365	cellular organisms	131567	mammals	40674	-0.999992	High	0.125438	cellular organisms	131567	mammals	40674	-0.999992	High	0.217877	cellular organisms	131567	mammals	40674	-0.999992	High	0.106051	cellular organisms	131567	mammals	40674	-0.999992	Medium	0.194135	cellular organisms	131567	mammals	40674	-0.999992	High	0	NA	NA	NA	NA	NA	NA	0.196324	cellular organisms	131567	mammals
DISSULFRED-PWY	sulfate reduction IV (dissimilatory)	Degradation	Noncarbon-Nutrients	0.126752	cellular organisms	131567	archaea	2157	-0.75	Low	0.263789	cellular organisms	131567	archaea	2157	-0.75	Low	0.125432	cellular organisms	131567	archaea	2157	-0.75	Low	0.29164	cellular organisms	131567	archaea	2157	-0.75	Low	0	NA	NA	NA	NA	NA	NA	0	NA	NA	NA	NA	NA	NA	0.173795	cellular organisms	131567	archaea
PWY-5350	thiosulfate disproportionation III (rhodanese)	Degradation	Noncarbon-Nutrients	0.0242628	cellular organisms	131567	eukaryotes	2759	-0.5	Low	0.0498063	cellular organisms	131567	eukaryotes	2759	-0.5	Low	0.00977394	cellular organisms	131567	eukaryotes	2759	-0.5	Low	0	NA	NA	NA	NA	NA	NA	0.0148518	cellular organisms	131567	eukaryotes	2759	-0.5	Low	0	NA	NA	NA	NA	NA	NA	0.048491	cellular organisms	131567	eukaryotes
PWY-5276	sulfite oxidation I (sulfite oxidoreductase)	Degradation	Noncarbon-Nutrients	0.015478	bacteria	2	Cytophagales/Green sulfur bacteria group	68336	-0.125	Low	0.0664084	bacteria	2	Cytophagales/Green sulfur bacteria group	68336	-0.125	Low	0.0154754	bacteria	2	Cytophagales/Green sulfur bacteria group	68336	-0.125	Low	0.0353503	purple photosynthetic bacteria and relatives	1224	purple photosynthetic bacteria and relatives	1224	0	Low	0.0259907	bacteria	2	Cytophagales/Green sulfur bacteria group	68336	-0.125	Low	0	NA	NA	NA	NA	NA	NA	0.0332571	cellular organisms	131567	Cytophagales/Green sulfur bacteria group
PWY-6832	2-aminoethylphosphonate degradation II	Degradation	Noncarbon-Nutrients	0.00627486	bacteria	2	bacteria	2	0	Low	0	NA	NA	NA	NA	NA	NA	0.00692321	bacteria	2	bacteria	2	0	Low	0	NA	NA	NA	NA	NA	NA	0.00901718	bacteria	2	bacteria	2	0	Low	0	NA	NA	NA	NA	NA	NA	0.0152339	cellular organisms	131567	bacteria
PWY-5278	sulfite oxidation III	Degradation	Noncarbon-Nutrients	0.125079	cellular organisms	131567	bacteria	2	-0.75	Low	0.25641	cellular organisms	131567	bacteria	2	-0.75	Low	0.122989	cellular organisms	131567	bacteria	2	-0.75	Low	0.27691	cellular organisms	131567	bacteria	2	-0.75	Low	0.0901718	cellular organisms	131567	bacteria	2	-0.75	Low	0.429352	cellular organisms	131567	bacteria	2	-0.75	Low	0.170362	cellular organisms	131567	bacteria
PWY-6637	sulfolactate degradation II	Degradation	Noncarbon-Nutrients	0.0715335	bacteria	2	bacteria	2	0	Low	0.0848552	bacteria	2	bacteria	2	0	Low	0.0676031	prokaryotes	99999999	bacteria	2	-0.25	Low	0.0824839	bacteria	2	bacteria	2	0	Low	0.089111	prokaryotes	99999999	bacteria	2	-0.25	Low	0.0936768	prokaryotes	99999999	bacteria	2	-0.25	Low	0.0971965	prokaryotes	99999999	bacteria
PWY-6348	phosphate acquisition	Degradation	Noncarbon-Nutrients	0.0117131	cellular organisms	131567	eukaryotes	2759	-0.5	Low	0	NA	NA	NA	NA	NA	NA	0.0138464	cellular organisms	131567	eukaryotes	2759	-0.5	Low	0	NA	NA	NA	NA	NA	NA	0	NA	NA	NA	NA	NA	NA	0	NA	NA	NA	NA	NA	NA	0.00236018	cellular organisms	131567	eukaryotes
AMMOXID-PWY	ammonia oxidation I (aerobic)	Degradation	Noncarbon-Nutrients	0	NA	NA	NA	NA	NA	NA	0	NA	NA	NA	NA	NA	NA	0	NA	NA	NA	NA	NA	NA	0	NA	NA	NA	NA	NA	NA	0	NA	NA	NA	NA	NA	NA	0	NA	NA	NA	NA	NA	NA	0.0178086	prokaryotes	99999999	bacteria
PWY-6675	sulfur oxidation IV (intracellular sulfur)	Degradation	Noncarbon-Nutrients	0	NA	NA	NA	NA	NA	NA	0	NA	NA	NA	NA	NA	NA	0	NA	NA	NA	NA	NA	NA	0	NA	NA	NA	NA	NA	NA	0	NA	NA	NA	NA	NA	NA	0	NA	NA	NA	NA	NA	NA	0.00343299	bacteria	2	bacteria
PWY-6523	intra-aerobic nitrite reduction	Degradation	Noncarbon-Nutrients	0	NA	NA	NA	NA	NA	NA	0	NA	NA	NA	NA	NA	NA	0	NA	NA	NA	NA	NA	NA	0	NA	NA	NA	NA	NA	NA	0	NA	NA	NA	NA	NA	NA	0	NA	NA	NA	NA	NA	NA	0.00364755	prokaryotes	99999999	bacteria
SULFMETII-PWY	sulfate reduction II (assimilatory)	Degradation	Noncarbon-Nutrients	0	NA	NA	NA	NA	NA	NA	0	NA	NA	NA	NA	NA	NA	0	NA	NA	NA	NA	NA	NA	0	NA	NA	NA	NA	NA	NA	0	NA	NA	NA	NA	NA	NA	0	NA	NA	NA	NA	NA	NA	0.0931199	cellular organisms	131567	bacteria
PWY-5674	nitrate reduction IV (dissimilatory)	Degradation	Noncarbon-Nutrients	0	NA	NA	NA	NA	NA	NA	0	NA	NA	NA	NA	NA	NA	0	NA	NA	NA	NA	NA	NA	0	NA	NA	NA	NA	NA	NA	0	NA	NA	NA	NA	NA	NA	0	NA	NA	NA	NA	NA	NA	0.00514949	bacteria	2	bacteria
PWY-2242	ammonia oxidation III	Degradation	Noncarbon-Nutrients	0	NA	NA	NA	NA	NA	NA	0	NA	NA	NA	NA	NA	NA	0	NA	NA	NA	NA	NA	NA	0	NA	NA	NA	NA	NA	NA	0	NA	NA	NA	NA	NA	NA	0	NA	NA	NA	NA	NA	NA	0	NA	NA	NA
PWY-6608	guanosine nucleotides degradation III	Degradation	NUCLEO-DEG	0.0840832	cellular organisms	131567	bacteria	2	-0.75	Low	0.112525	cellular organisms	131567	bacteria	2	-0.75	Low	0.0912234	cellular organisms	131567	bacteria	2	-0.75	Low	0.132563	cellular organisms	131567	bacteria	2	-0.75	Low	0.085398	cellular organisms	131567	bacteria	2	-0.75	Low	0	NA	NA	NA	NA	NA	NA	0.147404	cellular organisms	131567	bacteria
PWY0-1297	purine deoxyribonucleosides degradation	Degradation	NUCLEO-DEG	0.0585654	cellular organisms	131567	bacteria	2	-0.75	Low	0.0627191	cellular organisms	131567	bacteria	2	-0.75	Low	0.0586436	cellular organisms	131567	bacteria	2	-0.75	Low	0	NA	NA	NA	NA	NA	NA	0.0609986	cellular organisms	131567	bacteria	2	-0.75	Low	0	NA	NA	NA	NA	NA	NA	0.0647977	cellular organisms	131567	bacteria
PWY-6430	thymine degradation	Degradation	NUCLEO-DEG	0.0121314	cellular organisms	131567	bacteria	2	-0.75	Low	0.0387382	cellular organisms	131567	bacteria	2	-0.75	Low	0.0146609	cellular organisms	131567	bacteria	2	-0.75	Low	0.0353503	bacteria	2	bacteria	2	0	Low	0.0217473	cellular organisms	131567	bacteria	2	-0.75	Low	0	NA	NA	NA	NA	NA	NA	0.0733802	cellular organisms	131567	bacteria
PWY0-1298	pyrimidine deoxyribonucleosides degradation	Degradation	NUCLEO-DEG	0.0535455	cellular organisms	131567	bacteria	2	-0.75	Low	0.0664084	cellular organisms	131567	bacteria	2	-0.75	Low	0.0562001	cellular organisms	131567	bacteria	2	-0.75	Low	0.0559712	cellular organisms	131567	bacteria	2	-0.75	Low	0.061529	cellular organisms	131567	bacteria	2	-0.75	Low	0	NA	NA	NA	NA	NA	NA	0.0781005	cellular organisms	131567	bacteria
SALVADEHYPOX-PWY	adenosine nucleotides degradation II	Degradation	NUCLEO-DEG	0.0828282	cellular organisms	131567	eukaryotes	2759	-0.5	Low	0.112525	cellular organisms	131567	eukaryotes	2759	-0.5	Low	0.0944814	cellular organisms	131567	eukaryotes	2759	-0.5	Low	0.126672	cellular organisms	131567	eukaryotes	2759	-0.5	Low	0.0907022	cellular organisms	131567	eukaryotes	2759	-0.5	Low	0.0858704	cellular organisms	131567	eukaryotes	2759	-0.5	Low	0.161565	cellular organisms	131567	eukaryotes
PWY-6019	pseudouridine degradation	Degradation	NUCLEO-DEG	0.00585654	cellular organisms	131567	eukaryotes	2759	-0.5	Low	0	NA	NA	NA	NA	NA	NA	0.00692321	cellular organisms	131567	eukaryotes	2759	-0.5	Low	0	NA	NA	NA	NA	NA	NA	0.00583465	cellular organisms	131567	eukaryotes	2759	-0.5	Low	0	NA	NA	NA	NA	NA	NA	0.0133028	cellular organisms	131567	eukaryotes
PWY-6596	adenosine nucleotides degradation I	Degradation	NUCLEO-DEG	0.189919	cellular organisms	131567	plants	3193	-0.96875	Medium	0.167866	cellular organisms	131567	plants	3193	-0.96875	Medium	0.195886	cellular organisms	131567	plants	3193	-0.96875	Medium	0.176751	cellular organisms	131567	plants	3193	-0.96875	Medium	0.170796	cellular organisms	131567	plants	3193	-0.96875	Medium	0.19516	bacteria	2	plants	3193	-1.71875	High	0.236233	cellular organisms	131567	plants
PWY-5695	urate biosynthesis/inosine 5-phosphate degradation	Degradation	NUCLEO-DEG	0.197867	cellular organisms	131567	bacteria	2	-0.75	Low	0.164176	cellular organisms	131567	bacteria	2	-0.75	Low	0.203216	cellular organisms	131567	bacteria	2	-0.75	Low	0.164968	cellular organisms	131567	bacteria	2	-0.75	Low	0.165492	cellular organisms	131567	bacteria	2	-0.75	Low	0.19516	bacteria	2	bacteria	2	0	Low	0.237735	cellular organisms	131567	bacteria
PWY-6606	guanosine nucleotides degradation II	Degradation	NUCLEO-DEG	0.0736251	cellular organisms	131567	fungi	4751	-0.875	Medium	0	NA	NA	NA	NA	NA	NA	0.0818567	cellular organisms	131567	fungi	4751	-0.875	Medium	0	NA	NA	NA	NA	NA	NA	0.089111	cellular organisms	131567	fungi	4751	-0.875	Medium	0	NA	NA	NA	NA	NA	NA	0.143113	cellular organisms	131567	fungi
PWY-6755	S-methyl-5-thio-alpha-D-ribose 1-phosphate degradation	Degradation	NUCLEO-DEG	0.0313743	prokaryotes	99999999	archaea	2157	-0.25	Low	0	NA	NA	NA	NA	NA	NA	0.0268783	prokaryotes	99999999	archaea	2157	-0.25	Low	0	NA	NA	NA	NA	NA	NA	0.0371296	prokaryotes	99999999	archaea	2157	-0.25	Low	0	NA	NA	NA	NA	NA	NA	0.0549278	cellular organisms	131567	archaea
P164-PWY	purine nucleotides degradation III (anaerobic)	Degradation	NUCLEO-DEG	0.263963	cellular organisms	131567	low GC Gram+	1239	-0.875	Medium	0.627191	cellular organisms	131567	low GC Gram+	1239	-0.875	Medium	0.272448	cellular organisms	131567	low GC Gram+	1239	-0.875	Medium	0.627467	cellular organisms	131567	low GC Gram+	1239	-0.875	Medium	0.319314	cellular organisms	131567	low GC Gram+	1239	-0.875	Medium	0.608899	cellular organisms	131567	low GC Gram+	1239	-0.875	Medium	0.429982	cellular organisms	131567	low GC Gram+
PWY0-1295	pyrimidine ribonucleosides degradation I	Degradation	NUCLEO-DEG	0.0133864	prokaryotes	99999999	bacteria	2	-0.25	Low	0	NA	NA	NA	NA	NA	NA	0.0134392	cellular organisms	131567	bacteria	2	-0.75	Low	0	NA	NA	NA	NA	NA	NA	0.0222777	cellular organisms	131567	bacteria	2	-0.75	Low	0	NA	NA	NA	NA	NA	NA	0.017165	cellular organisms	131567	bacteria
PWY-6556	pyrimidine ribonucleosides degradation II	Degradation	NUCLEO-DEG	0.00543822	cellular organisms	131567	bacteria	2	-0.75	Low	0	NA	NA	NA	NA	NA	NA	0.0077377	cellular organisms	131567	bacteria	2	-0.75	Low	0	NA	NA	NA	NA	NA	NA	0.0159127	cellular organisms	131567	bacteria	2	-0.75	Low	0	NA	NA	NA	NA	NA	NA	0.0133028	cellular organisms	131567	bacteria
PWY-5497	purine nucleotides degradation IV (anaerobic)	Degradation	NUCLEO-DEG	0.408284	root	1	low GC Gram+	1239	-1.875	High	0.806124	cellular organisms	131567	low GC Gram+	1239	-0.875	Medium	0.414578	cellular organisms	131567	low GC Gram+	1239	-0.875	Medium	0.854298	cellular organisms	131567	low GC Gram+	1239	-0.875	Medium	0.46465	cellular organisms	131567	low GC Gram+	1239	-0.875	Medium	0.749415	cellular organisms	131567	low GC Gram+	1239	-0.875	Medium	0.586398	cellular organisms	131567	low GC Gram+
PWY-6756	S-methyl-5-thioadenosine degradation II	Degradation	NUCLEO-DEG	0.0117131	bacteria	2	multicellular animals	33208	-1.625	High	0	NA	NA	NA	NA	NA	NA	0.0179189	cellular organisms	131567	multicellular animals	33208	-0.875	Medium	0	NA	NA	NA	NA	NA	NA	0.0169735	cellular organisms	131567	multicellular animals	33208	-0.875	Medium	0	NA	NA	NA	NA	NA	NA	0.0163067	cellular organisms	131567	multicellular animals
PWY0-1296	purine ribonucleosides degradation to ribose-1-phosphate	Degradation	NUCLEO-DEG	0.0259361	cellular organisms	131567	archaea	2157	-0.75	Low	0.0202915	bacteria	2	bacteria	2	0	Low	0.0281001	cellular organisms	131567	archaea	2157	-0.75	Low	0	NA	NA	NA	NA	NA	NA	0.0318253	cellular organisms	131567	archaea	2157	-0.75	Low	0	NA	NA	NA	NA	NA	NA	0.0478473	cellular organisms	131567	archaea
PWY-6313	serotonin degradation	Degradation	HORMONE-DEG	0.141394	root	1	multicellular animals	33208	-1.875	High	0.164176	root	1	multicellular animals	33208	-1.875	High	0.129097	root	1	multicellular animals	33208	-1.875	High	0	NA	NA	NA	NA	NA	NA	0.138971	root	1	multicellular animals	33208	-1.875	High	0	NA	NA	NA	NA	NA	NA	0.191175	root	1	multicellular animals
PWY-6342	noradrenaline and adrenaline degradation	Degradation	HORMONE-DEG	0.129262	root	1	vertebrates	7742	-1.99805	High	0.147574	root	1	vertebrates	7742	-1.99805	High	0.121767	root	1	vertebrates	7742	-1.99805	High	0	NA	NA	NA	NA	NA	NA	0.123058	root	1	vertebrates	7742	-1.99805	High	0	NA	NA	NA	NA	NA	NA	0.165427	root	1	vertebrates
PWY-6398	melatonin degradation I	Degradation	HORMONE-DEG	0	NA	NA	NA	NA	NA	NA	0	NA	NA	NA	NA	NA	NA	0	NA	NA	NA	NA	NA	NA	0	NA	NA	NA	NA	NA	NA	0	NA	NA	NA	NA	NA	NA	0	NA	NA	NA	NA	NA	NA	0.00257474	cellular organisms	131567	vertebrates
PWY-6837	fatty acid beta-oxidation V (unsaturated, odd number, di-isomerase-dependent)	Degradation	Fatty-Acid-and-Lipid-Degradation	0.0188246	cellular organisms	131567	opisthokonts	33154	-0.75	Low	0.0276702	bacteria	2	opisthokonts	33154	-1.5	High	0.0118102	cellular organisms	131567	opisthokonts	33154	-0.75	Low	0.041242	bacteria	2	opisthokonts	33154	-1.5	High	0.00742591	cellular organisms	131567	opisthokonts	33154	-0.75	Low	0	NA	NA	NA	NA	NA	NA	0.0227436	cellular organisms	131567	opisthokonts
PWY-5533	acetone degradation II (to acetoacetate)	Degradation	Fatty-Acid-and-Lipid-Degradation	0.00794816	cellular organisms	131567	bacteria	2	-0.75	Low	0.0368936	bacteria	2	bacteria	2	0	Low	0.00651596	bacteria	2	bacteria	2	0	Low	0.0294586	bacteria	2	bacteria	2	0	Low	0.0132606	cellular organisms	131567	bacteria	2	-0.75	Low	0	NA	NA	NA	NA	NA	NA	0.00793879	prokaryotes	99999999	bacteria
PWY-5136	fatty acid beta-oxidation II (core pathway)	Degradation	Fatty-Acid-and-Lipid-Degradation	0.548005	cellular organisms	131567	green plants	33090	-0.75	Low	0	NA	NA	NA	NA	NA	NA	0.493584	cellular organisms	131567	green plants	33090	-0.75	Low	0	NA	NA	NA	NA	NA	NA	0.569674	cellular organisms	131567	green plants	33090	-0.75	Low	0	NA	NA	NA	NA	NA	NA	0.631885	cellular organisms	131567	green plants
PWY-4261	glycerol degradation I	Degradation	Fatty-Acid-and-Lipid-Degradation	0.0794816	cellular organisms	131567	archaea	2157	-0.75	Low	0.0682531	bacteria	2	bacteria	2	0	Low	0.0765625	prokaryotes	99999999	archaea	2157	-0.25	Low	0.0530254	bacteria	2	bacteria	2	0	Low	0.0636507	cellular organisms	131567	archaea	2157	-0.75	Low	0	NA	NA	NA	NA	NA	NA	0.0716637	cellular organisms	131567	archaea
FAO-PWY	fatty acid beta-oxidation I	Degradation	Fatty-Acid-and-Lipid-Degradation	0.604897	cellular organisms	131567	bacteria	2	-0.75	Low	0.905737	cellular organisms	131567	bacteria	2	-0.75	Low	0.545304	cellular organisms	131567	bacteria	2	-0.75	Low	0.969186	cellular organisms	131567	bacteria	2	-0.75	Low	0.626429	cellular organisms	131567	bacteria	2	-0.75	Low	0.671351	cellular organisms	131567	bacteria	2	-0.75	Low	0.688529	cellular organisms	131567	bacteria
PWY-5138	fatty acid beta-oxidation IV (unsaturated, even number)	Degradation	Fatty-Acid-and-Lipid-Degradation	0.199541	cellular organisms	131567	green plants	33090	-0.75	Low	0.328353	root	1	green plants	33090	-1.75	High	0.157605	cellular organisms	131567	green plants	33090	-0.75	Low	0.353503	cellular organisms	131567	green plants	33090	-0.75	Low	0.191482	cellular organisms	131567	green plants	33090	-0.75	Low	0.249805	cellular organisms	131567	green plants	33090	-0.75	Low	0.24975	cellular organisms	131567	green plants
PWY0-1337	oleate beta-oxidation	Degradation	Fatty-Acid-and-Lipid-Degradation	0.0213345	cellular organisms	131567	bacteria	2	-0.75	Low	0	NA	NA	NA	NA	NA	NA	0.0236203	bacteria	2	bacteria	2	0	Low	0	NA	NA	NA	NA	NA	NA	0.0196256	cellular organisms	131567	bacteria	2	-0.75	Low	0	NA	NA	NA	NA	NA	NA	0.0203834	cellular organisms	131567	bacteria
PWY-2724	fatty acid omega-oxidation	Degradation	Fatty-Acid-and-Lipid-Degradation	0.0706968	prokaryotes	99999999	fungi	4751	-1.375	High	0.0756318	cellular organisms	131567	fungi	4751	-0.875	Medium	0.0663813	cellular organisms	131567	fungi	4751	-0.875	Medium	0.0530254	bacteria	2	fungi	4751	-1.625	High	0.0625898	cellular organisms	131567	fungi	4751	-0.875	Medium	0	NA	NA	NA	NA	NA	NA	0.0620084	cellular organisms	131567	fungi
PWY-2501	fatty acid alpha-oxidation	Degradation	Fatty-Acid-and-Lipid-Degradation	0.0706968	prokaryotes	99999999	multicellular animals	33208	-1.375	High	0.0756318	cellular organisms	131567	multicellular animals	33208	-0.875	Medium	0.0663813	cellular organisms	131567	multicellular animals	33208	-0.875	Medium	0.0530254	bacteria	2	multicellular animals	33208	-1.625	High	0.0625898	cellular organisms	131567	multicellular animals	33208	-0.875	Medium	0	NA	NA	NA	NA	NA	NA	0.0620084	cellular organisms	131567	multicellular animals
LIPAS-PWY	triacylglycerol degradation	Degradation	Fatty-Acid-and-Lipid-Degradation	0.032211	root	1	eukaryotes	2759	-1.5	High	0	NA	NA	NA	NA	NA	NA	0.0240276	root	1	eukaryotes	2759	-1.5	High	0	NA	NA	NA	NA	NA	NA	0.0116693	cellular organisms	131567	eukaryotes	2759	-0.5	Low	0	NA	NA	NA	NA	NA	NA	0.013732	cellular organisms	131567	eukaryotes
PWY3DJ-11470	sphingosine and sphingosine-1-phosphate metabolism	Degradation	Fatty-Acid-and-Lipid-Degradation	0.00920313	cellular organisms	131567	opisthokonts	33154	-0.75	Low	0	NA	NA	NA	NA	NA	NA	0.00977394	cellular organisms	131567	opisthokonts	33154	-0.75	Low	0	NA	NA	NA	NA	NA	NA	0.0121997	cellular organisms	131567	opisthokonts	33154	-0.75	Low	0	NA	NA	NA	NA	NA	NA	0.0154485	cellular organisms	131567	opisthokonts
ACETOACETATE-DEG-PWY	acetoacetate degradation (to acetyl CoA)	Degradation	Fatty-Acid-and-Lipid-Degradation	0	NA	NA	NA	NA	NA	NA	0	NA	NA	NA	NA	NA	NA	0	NA	NA	NA	NA	NA	NA	0	NA	NA	NA	NA	NA	NA	0.0981281	cellular organisms	131567	bacteria	2	-0.75	Low	0.218579	cellular organisms	131567	bacteria	2	-0.75	Low	0	NA	NA	NA
PWY6666-1	anandamide degradation	Degradation	Fatty-Acid-and-Lipid-Degradation	0	NA	NA	NA	NA	NA	NA	0	NA	NA	NA	NA	NA	NA	0	NA	NA	NA	NA	NA	NA	0	NA	NA	NA	NA	NA	NA	0	NA	NA	NA	NA	NA	NA	0	NA	NA	NA	NA	NA	NA	0.00364755	cellular organisms	131567	multicellular animals
PWY-5451	acetone degradation I (to methylglyoxal)	Degradation	Fatty-Acid-and-Lipid-Degradation	0	NA	NA	NA	NA	NA	NA	0	NA	NA	NA	NA	NA	NA	0	NA	NA	NA	NA	NA	NA	0	NA	NA	NA	NA	NA	NA	0	NA	NA	NA	NA	NA	NA	0	NA	NA	NA	NA	NA	NA	0.00772423	prokaryotes	99999999	mammals
PWY-6724	starch degradation II	Degradation	Carbohydrates-Degradation	0.0405775	cellular organisms	131567	plants	3193	-0.96875	Medium	0	NA	NA	NA	NA	NA	NA	0.0415392	cellular organisms	131567	plants	3193	-0.96875	Medium	0	NA	NA	NA	NA	NA	NA	0.0281124	cellular organisms	131567	plants	3193	-0.96875	Medium	0	NA	NA	NA	NA	NA	NA	0.0045058	prokaryotes	99999999	plants
PWY-6805	cellulose degradation I (cellulosome)	Degradation	Carbohydrates-Degradation	0.0401591	cellular organisms	131567	bacteria	2	-0.75	Low	0	NA	NA	NA	NA	NA	NA	0	NA	NA	NA	NA	NA	NA	0	NA	NA	NA	NA	NA	NA	0	NA	NA	NA	NA	NA	NA	0	NA	NA	NA	NA	NA	NA	0.0231727	cellular organisms	131567	bacteria
PWY-5941	glycogen degradation II	Degradation	Carbohydrates-Degradation	0.169003	cellular organisms	131567	opisthokonts	33154	-0.75	Low	0.0885445	cellular organisms	131567	opisthokonts	33154	-0.75	Low	0.198737	cellular organisms	131567	opisthokonts	33154	-0.75	Low	0.229777	cellular organisms	131567	opisthokonts	33154	-0.75	Low	0.148518	cellular organisms	131567	opisthokonts	33154	-0.75	Low	0.19516	cellular organisms	131567	opisthokonts	33154	-0.75	Low	0.0684452	cellular organisms	131567	opisthokonts
TREDEGLOW-PWY	trehalose degradation I (low osmolarity)	Degradation	Carbohydrates-Degradation	0.0326293	prokaryotes	99999999	bacteria	2	-0.25	Low	0.0184468	bacteria	2	bacteria	2	0	Low	0.0321725	cellular organisms	131567	bacteria	2	-0.75	Low	0	NA	NA	NA	NA	NA	NA	0.0281124	bacteria	2	bacteria	2	0	Low	0	NA	NA	NA	NA	NA	NA	0.0158776	prokaryotes	99999999	bacteria
DARABCAT-PWY	D-arabinose degradation II	Degradation	Carbohydrates-Degradation	0.0623303	cellular organisms	131567	bacteria	2	-0.75	Low	0	NA	NA	NA	NA	NA	NA	0.0562001	cellular organisms	131567	bacteria	2	-0.75	Low	0	NA	NA	NA	NA	NA	NA	0	NA	NA	NA	NA	NA	NA	0	NA	NA	NA	NA	NA	NA	0	NA	NA	NA
PWY-6317	galactose degradation I (Leloir pathway)	Degradation	Carbohydrates-Degradation	0.151852	root	1	bacteria	2	-1.75	High	0.0737871	root	1	bacteria	2	-1.75	High	0.138464	root	1	bacteria	2	-1.75	High	0.0795381	prokaryotes	99999999	bacteria	2	-0.25	Low	0.152762	root	1	bacteria	2	-1.75	High	0	NA	NA	NA	NA	NA	NA	0.166929	root	1	bacteria
PWY-5519	D-arabinose degradation III	Degradation	Carbohydrates-Degradation	0.0150597	bacteria	2	Thermoprotei Reysenbach 2002	183924	-0.6875	Low	0.0239808	bacteria	2	Thermoprotei Reysenbach 2002	183924	-0.6875	Low	0.0114029	bacteria	2	Thermoprotei Reysenbach 2002	183924	-0.6875	Low	0	NA	NA	NA	NA	NA	NA	0.0121997	cellular organisms	131567	Thermoprotei Reysenbach 2002	183924	-0.9375	Medium	0	NA	NA	NA	NA	NA	NA	0.0154485	prokaryotes	99999999	Thermoprotei Reysenbach 2002
SUCROSEUTIL2-PWY	sucrose degradation II	Degradation	Carbohydrates-Degradation	0.00501989	bacteria	2	purple photosynthetic bacteria and relatives	1224	-0.125	Low	0	NA	NA	NA	NA	NA	NA	0.00814495	bacteria	2	purple photosynthetic bacteria and relatives	1224	-0.125	Low	0	NA	NA	NA	NA	NA	NA	0	NA	NA	NA	NA	NA	NA	0	NA	NA	NA	NA	NA	NA	0.00300387	bacteria	2	purple photosynthetic bacteria and relatives
PWY-2221	Entner-Doudoroff pathway III (semi-phosphorylative)	Degradation	Carbohydrates-Degradation	0.447189	cellular organisms	131567	Halomebacteria Cavalier-Smith 2002	183963	-0.9375	Medium	0.341265	cellular organisms	131567	Halomebacteria Cavalier-Smith 2002	183963	-0.9375	Medium	0.452045	cellular organisms	131567	Halomebacteria Cavalier-Smith 2002	183963	-0.9375	Medium	0.371178	cellular organisms	131567	Halomebacteria Cavalier-Smith 2002	183963	-0.9375	Medium	0.413729	cellular organisms	131567	Halomebacteria Cavalier-Smith 2002	183963	-0.9375	Medium	0.491803	prokaryotes	99999999	Halomebacteria Cavalier-Smith 2002	183963	-0.4375	Low	0.363682	cellular organisms	131567	Halomebacteria Cavalier-Smith 2002
PWY-3821	galactose degradation III	Degradation	Carbohydrates-Degradation	0.248066	root	1	plants	3193	-1.96875	High	0.164176	root	1	plants	3193	-1.96875	High	0.245163	root	1	plants	3193	-1.96875	High	0.129618	cellular organisms	131567	plants	3193	-0.96875	Medium	0.263089	root	1	plants	3193	-1.96875	High	0.148322	cellular organisms	131567	plants	3193	-0.96875	Medium	0.236447	root	1	plants
PWY-6731	starch degradation III	Degradation	Carbohydrates-Degradation	0.132609	cellular organisms	131567	archaea	2157	-0.75	Low	0	NA	NA	NA	NA	NA	NA	0.16127	cellular organisms	131567	archaea	2157	-0.75	Low	0	NA	NA	NA	NA	NA	NA	0.123058	cellular organisms	131567	archaea	2157	-0.75	Low	0.171741	cellular organisms	131567	archaea	2157	-0.75	Low	0.0626521	cellular organisms	131567	archaea
XYLCAT-PWY	xylose degradation I	Degradation	Carbohydrates-Degradation	0.059402	cellular organisms	131567	bacteria	2	-0.75	Low	0.0387382	cellular organisms	131567	bacteria	2	-0.75	Low	0.0676031	cellular organisms	131567	bacteria	2	-0.75	Low	0.0324044	bacteria	2	bacteria	2	0	Low	0.0472076	cellular organisms	131567	bacteria	2	-0.75	Low	0	NA	NA	NA	NA	NA	NA	0.0163067	cellular organisms	131567	bacteria
PWY-3861	mannitol degradation II	Degradation	Carbohydrates-Degradation	0.0384858	prokaryotes	99999999	vascular plants	58023	-1.48438	High	0.0239808	cellular organisms	131567	vascular plants	58023	-0.984375	High	0.0431682	cellular organisms	131567	vascular plants	58023	-0.984375	Medium	0	NA	NA	NA	NA	NA	NA	0.0466772	cellular organisms	131567	vascular plants	58023	-0.984375	Medium	0	NA	NA	NA	NA	NA	NA	0.0448434	prokaryotes	99999999	vascular plants
PWY-6791	xyloglucan degradation I (endoglucanase)	Degradation	Carbohydrates-Degradation	0.0146413	cellular organisms	131567	fungi	4751	-0.875	Medium	0	NA	NA	NA	NA	NA	NA	0.0207696	cellular organisms	131567	fungi	4751	-0.875	Medium	0	NA	NA	NA	NA	NA	NA	0.0143214	cellular organisms	131567	fungi	4751	-0.875	Medium	0	NA	NA	NA	NA	NA	NA	0.0184523	cellular organisms	131567	fungi
RHAMCAT-PWY	L-rhamnose degradation I	Degradation	Carbohydrates-Degradation	0.00460157	prokaryotes	99999999	bacteria	2	-0.25	Low	0	NA	NA	NA	NA	NA	NA	0	NA	NA	NA	NA	NA	NA	0	NA	NA	NA	NA	NA	NA	0	NA	NA	NA	NA	NA	NA	0	NA	NA	NA	NA	NA	NA	0.0027893	prokaryotes	99999999	bacteria
PWY-6737	starch degradation V	Degradation	Carbohydrates-Degradation	0.195776	cellular organisms	131567	archaea	2157	-0.75	Low	0.103302	cellular organisms	131567	archaea	2157	-0.75	Low	0.219914	cellular organisms	131567	archaea	2157	-0.75	Low	0.238614	cellular organisms	131567	archaea	2157	-0.75	Low	0.166022	cellular organisms	131567	archaea	2157	-0.75	Low	0.202966	cellular organisms	131567	archaea	2157	-0.75	Low	0.0781005	cellular organisms	131567	archaea
PWY-5515	L-arabinose degradation II	Degradation	Carbohydrates-Degradation	0.00501989	cellular organisms	131567	fungi	4751	-0.875	Medium	0	NA	NA	NA	NA	NA	NA	0.00488697	cellular organisms	131567	fungi	4751	-0.875	Medium	0	NA	NA	NA	NA	NA	NA	0.00583465	cellular organisms	131567	fungi	4751	-0.875	Medium	0	NA	NA	NA	NA	NA	NA	0.00579317	cellular organisms	131567	fungi
PWY-6790	L-arabinan degradation	Degradation	Carbohydrates-Degradation	0.00752984	bacteria	2	bacteria	2	0	Low	0	NA	NA	NA	NA	NA	NA	0	NA	NA	NA	NA	NA	NA	0	NA	NA	NA	NA	NA	NA	0.00583465	bacteria	2	bacteria	2	0	Low	0	NA	NA	NA	NA	NA	NA	0.0027893	bacteria	2	bacteria
DARABCATK12-PWY	D-arabinose degradation I	Degradation	Carbohydrates-Degradation	0.00585654	bacteria	2	bacteria	2	0	Low	0	NA	NA	NA	NA	NA	NA	0.00570146	bacteria	2	bacteria	2	0	Low	0	NA	NA	NA	NA	NA	NA	0.00530422	bacteria	2	bacteria	2	0	Low	0	NA	NA	NA	NA	NA	NA	0.00557861	bacteria	2	bacteria
MANNCAT-PWY	D-mannose degradation	Degradation	Carbohydrates-Degradation	0.0380675	prokaryotes	99999999	bacteria	2	-0.25	Low	0	NA	NA	NA	NA	NA	NA	0.0423537	cellular organisms	131567	eukaryotes	2759	-0.5	Low	0	NA	NA	NA	NA	NA	NA	0.0434946	prokaryotes	99999999	bacteria	2	-0.25	Low	0	NA	NA	NA	NA	NA	NA	0.0437706	prokaryotes	99999999	bacteria
PWY-6576	dermatan sulfate degradation (metazoa)	Degradation	Carbohydrates-Degradation	0.0585654	cellular organisms	131567	multicellular animals	33208	-0.875	Medium	0.0202915	bacteria	2	multicellular animals	33208	-1.625	High	0.0480552	cellular organisms	131567	multicellular animals	33208	-0.875	Medium	0	NA	NA	NA	NA	NA	NA	0.0673636	cellular organisms	131567	multicellular animals	33208	-0.875	Medium	0	NA	NA	NA	NA	NA	NA	0.0532113	cellular organisms	131567	multicellular animals
PWY66-373	sucrose degradation V (mammalian)	Degradation	Carbohydrates-Degradation	0.200796	cellular organisms	131567	mammals	40674	-0.999992	High	0.186312	cellular organisms	131567	mammals	40674	-0.999992	High	0.190592	cellular organisms	131567	mammals	40674	-0.999992	High	0.176751	cellular organisms	131567	mammals	40674	-0.999992	Medium	0.173979	cellular organisms	131567	mammals	40674	-0.999992	High	0.444965	cellular organisms	131567	mammals	40674	-0.999992	Medium	0.145902	cellular organisms	131567	mammals
PWY-6807	xyloglucan degradation II (exoglucanase)	Degradation	Carbohydrates-Degradation	0.0146413	cellular organisms	131567	fungi	4751	-0.875	Medium	0	NA	NA	NA	NA	NA	NA	0.0207696	cellular organisms	131567	fungi	4751	-0.875	Medium	0	NA	NA	NA	NA	NA	NA	0.0143214	cellular organisms	131567	fungi	4751	-0.875	Medium	0	NA	NA	NA	NA	NA	NA	0.0184523	cellular organisms	131567	fungi
PWY-6713	L-rhamnose degradation II	Degradation	Carbohydrates-Degradation	0.094123	bacteria	2	bacteria	2	0	Low	0	NA	NA	NA	NA	NA	NA	0.0940741	cellular organisms	131567	bacteria	2	-0.75	Low	0	NA	NA	NA	NA	NA	NA	0.0912326	cellular organisms	131567	bacteria	2	-0.75	Low	0	NA	NA	NA	NA	NA	NA	0.0982693	cellular organisms	131567	bacteria
PWY-6028	acetoin degradation	Degradation	Carbohydrates-Degradation	0.0807366	root	1	bacteria	2	-1.75	High	0	NA	NA	NA	NA	NA	NA	0	NA	NA	NA	NA	NA	NA	0	NA	NA	NA	NA	NA	NA	0	NA	NA	NA	NA	NA	NA	0	NA	NA	NA	NA	NA	NA	0.130454	root	1	bacteria
PWY-6573	chondroitin sulfate degradation (metazoa)	Degradation	Carbohydrates-Degradation	0.0656769	cellular organisms	131567	multicellular animals	33208	-0.875	Medium	0.0258255	bacteria	2	multicellular animals	33208	-1.625	High	0.0777842	cellular organisms	131567	multicellular animals	33208	-0.875	Medium	0.0324044	bacteria	2	multicellular animals	33208	-1.625	High	0.0970673	cellular organisms	131567	multicellular animals	33208	-0.875	Medium	0	NA	NA	NA	NA	NA	NA	0.0853956	cellular organisms	131567	multicellular animals
NPGLUCAT-PWY	Entner-Doudoroff pathway II (non-phosphorylative)	Degradation	Carbohydrates-Degradation	0.287389	cellular organisms	131567	Thermoprotei Reysenbach 2002	183924	-0.9375	Medium	0.25641	cellular organisms	131567	Thermoprotei Reysenbach 2002	183924	-0.9375	Medium	0.296476	cellular organisms	131567	Thermoprotei Reysenbach 2002	183924	-0.9375	Medium	0.268073	cellular organisms	131567	Thermoprotei Reysenbach 2002	183924	-0.9375	Medium	0.294384	cellular organisms	131567	Thermoprotei Reysenbach 2002	183924	-0.9375	Medium	0.327869	prokaryotes	99999999	Thermoprotei Reysenbach 2002	183924	-0.4375	Low	0.295881	cellular organisms	131567	Thermoprotei Reysenbach 2002
FUCCAT-PWY	fucose degradation	Degradation	Carbohydrates-Degradation	0.0179879	bacteria	2	bacteria	2	0	Low	0	NA	NA	NA	NA	NA	NA	0.0122174	bacteria	2	bacteria	2	0	Low	0	NA	NA	NA	NA	NA	NA	0	NA	NA	NA	NA	NA	NA	0	NA	NA	NA	NA	NA	NA	0.00536405	cellular organisms	131567	bacteria
PWY-6527	stachyose degradation	Degradation	Carbohydrates-Degradation	0.183644	root	1	green plants	33090	-1.75	High	0.121749	root	1	green plants	33090	-1.75	High	0.165342	root	1	green plants	33090	-1.75	High	0.103105	cellular organisms	131567	green plants	33090	-0.75	Low	0.177161	root	1	green plants	33090	-1.75	High	0.132709	bacteria	2	green plants	33090	-1.5	High	0.185596	root	1	green plants
PWY-5384	sucrose degradation IV	Degradation	Carbohydrates-Degradation	0.263544	cellular organisms	131567	not Actinobacteria Cavalier-Smith 2002	201174	-0.875	Medium	0.0977679	cellular organisms	131567	not Actinobacteria Cavalier-Smith 2002	201174	-0.875	Medium	0.257788	cellular organisms	131567	not Actinobacteria Cavalier-Smith 2002	201174	-0.875	Medium	0.0765922	cellular organisms	131567	not Actinobacteria Cavalier-Smith 2002	201174	-0.875	Medium	0.223308	cellular organisms	131567	not Actinobacteria Cavalier-Smith 2002	201174	-0.875	Medium	0.19516	cellular organisms	131567	not Actinobacteria Cavalier-Smith 2002	201174	-0.875	Medium	0.140109	cellular organisms	131567	not Actinobacteria Cavalier-Smith 2002
PWY-621	sucrose degradation III	Degradation	Carbohydrates-Degradation	0.22464	root	1	green plants	33090	-1.75	High	0.105147	cellular organisms	131567	green plants	33090	-0.75	Low	0.222357	cellular organisms	131567	green plants	33090	-0.75	Low	0.0707005	cellular organisms	131567	green plants	33090	-0.75	Low	0.204743	cellular organisms	131567	green plants	33090	-0.75	Low	0.187354	cellular organisms	131567	green plants	33090	-0.75	Low	0.160707	cellular organisms	131567	green plants
PWY-6906	chitin derivatives degradation	Degradation	Carbohydrates-Degradation	0.014223	cellular organisms	131567	gamma-3 proteobacteria	641	-0.984375	Medium	0	NA	NA	NA	NA	NA	NA	0.0122174	cellular organisms	131567	gamma-3 proteobacteria	641	-0.984375	Medium	0	NA	NA	NA	NA	NA	NA	0.0323558	cellular organisms	131567	gamma-3 proteobacteria	641	-0.984375	Medium	0	NA	NA	NA	NA	NA	NA	0.0339008	cellular organisms	131567	gamma-3 proteobacteria
PWY-6717	(1,4)-beta-xylan degradation	Degradation	Carbohydrates-Degradation	0.00711151	bacteria	2	bacteria	2	0	Low	0	NA	NA	NA	NA	NA	NA	0	NA	NA	NA	NA	NA	NA	0	NA	NA	NA	NA	NA	NA	0	NA	NA	NA	NA	NA	NA	0	NA	NA	NA	NA	NA	NA	0	NA	NA	NA
PWY-842	starch degradation I	Degradation	Carbohydrates-Degradation	0.201632	cellular organisms	131567	plants	3193	-0.96875	Medium	0.105147	cellular organisms	131567	plants	3193	-0.96875	Medium	0.221543	cellular organisms	131567	plants	3193	-0.96875	Medium	0.24156	cellular organisms	131567	plants	3193	-0.96875	Medium	0.170266	cellular organisms	131567	plants	3193	-0.96875	Medium	0.210773	cellular organisms	131567	plants	3193	-0.96875	Medium	0.0789588	cellular organisms	131567	plants
MALTOSECAT-PWY	maltose degradation	Degradation	Carbohydrates-Degradation	0.00543822	bacteria	2	bacteria	2	0	Low	0	NA	NA	NA	NA	NA	NA	0.00407247	bacteria	2	bacteria	2	0	Low	0	NA	NA	NA	NA	NA	NA	0.00689549	cellular organisms	131567	bacteria	2	-0.75	Low	0	NA	NA	NA	NA	NA	NA	0.00386211	prokaryotes	99999999	bacteria
LACTOSEUTIL-PWY	lactose degradation II	Degradation	Carbohydrates-Degradation	0.0196612	cellular organisms	131567	purple photosynthetic bacteria and relatives	1224	-0.875	Medium	0	NA	NA	NA	NA	NA	NA	0.0289146	cellular organisms	131567	purple photosynthetic bacteria and relatives	1224	-0.875	Medium	0	NA	NA	NA	NA	NA	NA	0.0190952	cellular organisms	131567	purple photosynthetic bacteria and relatives	1224	-0.875	Medium	0	NA	NA	NA	NA	NA	NA	0.0214562	cellular organisms	131567	purple photosynthetic bacteria and relatives
PWY0-1182	trehalose degradation II (trehalase)	Degradation	Carbohydrates-Degradation	0.0343026	prokaryotes	99999999	bacteria	2	-0.25	Low	0	NA	NA	NA	NA	NA	NA	0.0309508	cellular organisms	131567	bacteria	2	-0.75	Low	0	NA	NA	NA	NA	NA	NA	0.0265211	cellular organisms	131567	bacteria	2	-0.75	Low	0	NA	NA	NA	NA	NA	NA	0.0128737	prokaryotes	99999999	bacteria
BGALACT-PWY	lactose degradation III	Degradation	Carbohydrates-Degradation	0.016733	cellular organisms	131567	bacteria	2	-0.75	Low	0	NA	NA	NA	NA	NA	NA	0.0215841	cellular organisms	131567	bacteria	2	-0.75	Low	0	NA	NA	NA	NA	NA	NA	0.0143214	cellular organisms	131567	bacteria	2	-0.75	Low	0	NA	NA	NA	NA	NA	NA	0.0195251	cellular organisms	131567	bacteria
PWY-6855	chitin degradation I (archaea)	Degradation	Carbohydrates-Degradation	0.00501989	cellular organisms	131567	archaea	2157	-0.75	Low	0	NA	NA	NA	NA	NA	NA	0.00570146	root	1	archaea	2157	-1.75	High	0	NA	NA	NA	NA	NA	NA	0.0121997	cellular organisms	131567	archaea	2157	-0.75	Low	0	NA	NA	NA	NA	NA	NA	0.0111572	root	1	archaea
GLYCOCAT-PWY	glycogen degradation I	Degradation	Carbohydrates-Degradation	0.228823	cellular organisms	131567	purple photosynthetic bacteria and relatives	1224	-0.875	Medium	0.110681	cellular organisms	131567	purple photosynthetic bacteria and relatives	1224	-0.875	Medium	0.258195	cellular organisms	131567	purple photosynthetic bacteria and relatives	1224	-0.875	Medium	0.238614	cellular organisms	131567	purple photosynthetic bacteria and relatives	1224	-0.875	Medium	0.194665	cellular organisms	131567	purple photosynthetic bacteria and relatives	1224	-0.875	Medium	0.226386	cellular organisms	131567	purple photosynthetic bacteria and relatives	1224	-0.875	Medium	0.0896869	cellular organisms	131567	purple photosynthetic bacteria and relatives
PWY-5517	L-arabinose degradation III	Degradation	Carbohydrates-Degradation	0.0355576	cellular organisms	131567	bacteria	2	-0.75	Low	0.0590297	cellular organisms	131567	bacteria	2	-0.75	Low	0.0285073	cellular organisms	131567	bacteria	2	-0.75	Low	0.0471337	cellular organisms	131567	bacteria	2	-0.75	Low	0.0297037	cellular organisms	131567	bacteria	2	-0.75	Low	0	NA	NA	NA	NA	NA	NA	0.0336862	cellular organisms	131567	bacteria
GLUCOSE1PMETAB-PWY	glucose and glucose-1-phosphate degradation	Degradation	Carbohydrates-Degradation	0.156453	cellular organisms	131567	eukaryotes	2759	-0.5	Low	0.0885445	cellular organisms	131567	eukaryotes	2759	-0.5	Low	0.141315	cellular organisms	131567	eukaryotes	2759	-0.5	Low	0.0854298	cellular organisms	131567	eukaryotes	2759	-0.5	Low	0.141623	cellular organisms	131567	eukaryotes	2759	-0.5	Low	0.148322	cellular organisms	131567	eukaryotes	2759	-0.5	Low	0.172937	cellular organisms	131567	eukaryotes
PWY0-1301	melibiose degradation	Degradation	Carbohydrates-Degradation	0.014223	cellular organisms	131567	eukaryotes	2759	-0.5	Low	0	NA	NA	NA	NA	NA	NA	0.00814495	cellular organisms	131567	eukaryotes	2759	-0.5	Low	0	NA	NA	NA	NA	NA	NA	0.0132606	cellular organisms	131567	eukaryotes	2759	-0.5	Low	0	NA	NA	NA	NA	NA	NA	0.00665142	cellular organisms	131567	eukaryotes
PWY-6693	galactose degradation IV	Degradation	Carbohydrates-Degradation	0.0585654	cellular organisms	131567	fungi	4751	-0.875	Medium	0	NA	NA	NA	NA	NA	NA	0.0688248	cellular organisms	131567	fungi	4751	-0.875	Medium	0	NA	NA	NA	NA	NA	NA	0.065242	cellular organisms	131567	fungi	4751	-0.875	Medium	0	NA	NA	NA	NA	NA	NA	0.0345445	cellular organisms	131567	fungi
SUCUTIL-PWY	sucrose degradation I	Degradation	Carbohydrates-Degradation	0.0568921	cellular organisms	131567	purple photosynthetic bacteria and relatives	1224	-0.875	Medium	0	NA	NA	NA	NA	NA	NA	0.0671958	cellular organisms	131567	purple photosynthetic bacteria and relatives	1224	-0.875	Medium	0	NA	NA	NA	NA	NA	NA	0.061529	cellular organisms	131567	purple photosynthetic bacteria and relatives	1224	-0.875	Medium	0	NA	NA	NA	NA	NA	NA	0.0360464	cellular organisms	131567	purple photosynthetic bacteria and relatives
PWY-6788	cellulose degradation II (fungi)	Degradation	Carbohydrates-Degradation	0.107091	cellular organisms	131567	fungi	4751	-0.875	Medium	0.0479616	cellular organisms	131567	fungi	4751	-0.875	Medium	0.0851147	cellular organisms	131567	fungi	4751	-0.875	Medium	0.041242	cellular organisms	131567	fungi	4751	-0.875	Medium	0.0663028	cellular organisms	131567	fungi	4751	-0.875	Medium	0	NA	NA	NA	NA	NA	NA	0.055357	cellular organisms	131567	fungi
PWY-6902	chitin degradation II	Degradation	Carbohydrates-Degradation	0.0435057	cellular organisms	131567	gamma-3 proteobacteria	641	-0.984375	Medium	0.0184468	bacteria	2	gamma-3 proteobacteria	641	-0.234375	Low	0.0415392	root	1	gamma-3 proteobacteria	641	-1.98438	High	0	NA	NA	NA	NA	NA	NA	0.0556943	cellular organisms	131567	gamma-3 proteobacteria	641	-0.984375	Medium	0	NA	NA	NA	NA	NA	NA	0.0493492	root	1	gamma-3 proteobacteria
PWY-2722	trehalose degradation IV	Degradation	Carbohydrates-Degradation	0	NA	NA	NA	NA	NA	NA	0	NA	NA	NA	NA	NA	NA	0	NA	NA	NA	NA	NA	NA	0	NA	NA	NA	NA	NA	NA	0	NA	NA	NA	NA	NA	NA	0	NA	NA	NA	NA	NA	NA	0.0135174	prokaryotes	99999999	bacteria
LACTOSECAT-PWY	lactose and galactose degradation I	Degradation	Carbohydrates-Degradation	0	NA	NA	NA	NA	NA	NA	0	NA	NA	NA	NA	NA	NA	0	NA	NA	NA	NA	NA	NA	0	NA	NA	NA	NA	NA	NA	0	NA	NA	NA	NA	NA	NA	0	NA	NA	NA	NA	NA	NA	0.00300387	bacteria	2	low GC Gram+
PWY0-1324	N-acetylneuraminate and N-acetylmannosamine degradation	Degradation	Carbohydrates-Degradation	0	NA	NA	NA	NA	NA	NA	0	NA	NA	NA	NA	NA	NA	0	NA	NA	NA	NA	NA	NA	0	NA	NA	NA	NA	NA	NA	0	NA	NA	NA	NA	NA	NA	0	NA	NA	NA	NA	NA	NA	0.00300387	cellular organisms	131567	bacteria
PWY-5874	heme degradation	Degradation	COFACTOR-DEGRADATION	0.0129681	root	1	eukaryotes	2759	-1.5	High	0	NA	NA	NA	NA	NA	NA	0.0244348	root	1	eukaryotes	2759	-1.5	High	0	NA	NA	NA	NA	NA	NA	0.0307645	root	1	eukaryotes	2759	-1.5	High	0	NA	NA	NA	NA	NA	NA	0	NA	NA	NA
12DICHLORETHDEG-PWY	1,2-dichloroethane degradation	Degradation	CHLORINATED-COMPOUNDS-DEG	0.0493623	root	1	bacteria	2	-1.75	High	0.0498063	cellular organisms	131567	bacteria	2	-0.75	Low	0.0366523	root	1	bacteria	2	-1.75	High	0.0353503	bacteria	2	bacteria	2	0	Low	0.0456163	root	1	bacteria	2	-1.75	High	0.0858704	bacteria	2	bacteria	2	0	Low	0.060721	root	1	bacteria
PWY-6107	chlorosalicylate degradation	Degradation	CHLORINATED-COMPOUNDS-DEG	0.0138047	bacteria	2	bacteria	2	0	Low	0	NA	NA	NA	NA	NA	NA	0.0122174	bacteria	2	bacteria	2	0	Low	0	NA	NA	NA	NA	NA	NA	0.0121997	bacteria	2	bacteria	2	0	Low	0	NA	NA	NA	NA	NA	NA	0.0100844	cellular organisms	131567	bacteria
PWY-6215	4-chlorobenzoate degradation	Degradation	CHLORINATED-COMPOUNDS-DEG	0.0188246	bacteria	2	bacteria	2	0	Low	0	NA	NA	NA	NA	NA	NA	0	NA	NA	NA	NA	NA	NA	0	NA	NA	NA	NA	NA	NA	0	NA	NA	NA	NA	NA	NA	0	NA	NA	NA	NA	NA	NA	0.00836791	cellular organisms	131567	bacteria
PWY-6193	3-chlorocatechol degradation II (ortho)	Degradation	CHLORINATED-COMPOUNDS-DEG	0.0468523	cellular organisms	131567	bacteria	2	-0.75	Low	0.0239808	bacteria	2	bacteria	2	0	Low	0.0549784	cellular organisms	131567	bacteria	2	-0.75	Low	0	NA	NA	NA	NA	NA	NA	0.0222777	cellular organisms	131567	bacteria	2	-0.75	Low	0	NA	NA	NA	NA	NA	NA	0.0300387	cellular organisms	131567	bacteria
PCEDEG-PWY	tetrachloroethene degradation	Degradation	CHLORINATED-COMPOUNDS-DEG	0	NA	NA	NA	NA	NA	NA	0	NA	NA	NA	NA	NA	NA	0	NA	NA	NA	NA	NA	NA	0	NA	NA	NA	NA	NA	NA	0	NA	NA	NA	NA	NA	NA	0	NA	NA	NA	NA	NA	NA	0.00386211	bacteria	2	bacteria
PWY-6200	2,4,5-trichlorophenoxyacetate degradation	Degradation	CHLORINATED-COMPOUNDS-DEG	0	NA	NA	NA	NA	NA	NA	0	NA	NA	NA	NA	NA	NA	0	NA	NA	NA	NA	NA	NA	0	NA	NA	NA	NA	NA	NA	0	NA	NA	NA	NA	NA	NA	0	NA	NA	NA	NA	NA	NA	0.00300387	cellular organisms	131567	bacteria
PWY-5652	2-amino-3-carboxymuconate semialdehyde degradation to glutaryl-CoA	Degradation	CARBOXYLATES-DEG	0.0108764	cellular organisms	131567	fungi	4751	-0.875	Medium	0	NA	NA	NA	NA	NA	NA	0.00610871	cellular organisms	131567	fungi	4751	-0.875	Medium	0	NA	NA	NA	NA	NA	NA	0.0116693	cellular organisms	131567	fungi	4751	-0.875	Medium	0	NA	NA	NA	NA	NA	NA	0.0266057	cellular organisms	131567	fungi
GLYOXDEG-PWY	glycolate and glyoxylate degradation II	Degradation	CARBOXYLATES-DEG	0.158127	cellular organisms	131567	bacteria	2	-0.75	Low	0.193691	cellular organisms	131567	bacteria	2	-0.75	Low	0.12136	cellular organisms	131567	bacteria	2	-0.75	Low	0.191481	cellular organisms	131567	bacteria	2	-0.75	Low	0.161779	cellular organisms	131567	bacteria	2	-0.75	Low	0.163934	prokaryotes	99999999	bacteria	2	-0.25	Low	0.171864	cellular organisms	131567	bacteria
PWY0-1465	D-malate degradation	Degradation	CARBOXYLATES-DEG	0.0108764	root	1	root	1	0	Low	0	NA	NA	NA	NA	NA	NA	0.0126247	root	1	root	1	0	Low	0	NA	NA	NA	NA	NA	NA	0.0121997	root	1	root	1	0	Low	0	NA	NA	NA	NA	NA	NA	0.022529	root	1	root
PWY0-43	conversion of succinate to propionate	Degradation	CARBOXYLATES-DEG	0.0660952	cellular organisms	131567	purple photosynthetic bacteria and relatives	1224	-0.875	Medium	0.0332042	bacteria	2	purple photosynthetic bacteria and relatives	1224	-0.125	Low	0.0712683	cellular organisms	131567	purple photosynthetic bacteria and relatives	1224	-0.875	Medium	0	NA	NA	NA	NA	NA	NA	0.0901718	cellular organisms	131567	purple photosynthetic bacteria and relatives	1224	-0.875	Medium	0	NA	NA	NA	NA	NA	NA	0.162852	cellular organisms	131567	purple photosynthetic bacteria and relatives
PWY-5747	2-methylcitrate cycle II	Degradation	CARBOXYLATES-DEG	0.22966	cellular organisms	131567	bacteria	2	-0.75	Low	0	NA	NA	NA	NA	NA	NA	0.226022	cellular organisms	131567	bacteria	2	-0.75	Low	0	NA	NA	NA	NA	NA	NA	0.205273	cellular organisms	131567	bacteria	2	-0.75	Low	0	NA	NA	NA	NA	NA	NA	0.116722	cellular organisms	131567	bacteria
PWY-5177	glutaryl-CoA degradation	Degradation	CARBOXYLATES-DEG	0.328803	cellular organisms	131567	bacteria	2	-0.75	Low	0.51651	cellular organisms	131567	bacteria	2	-0.75	Low	0.290367	cellular organisms	131567	bacteria	2	-0.75	Low	0.527308	cellular organisms	131567	bacteria	2	-0.75	Low	0.37713	cellular organisms	131567	bacteria	2	-0.75	Low	0.577674	cellular organisms	131567	bacteria	2	-0.75	Low	0.455515	cellular organisms	131567	bacteria
PROPIONMET-PWY	methylmalonyl pathway	Degradation	CARBOXYLATES-DEG	0.115458	cellular organisms	131567	opisthokonts	33154	-0.75	Low	0.0590297	cellular organisms	131567	opisthokonts	33154	-0.75	Low	0.120952	cellular organisms	131567	opisthokonts	33154	-0.75	Low	0.0471337	cellular organisms	131567	opisthokonts	33154	-0.75	Low	0.141092	cellular organisms	131567	opisthokonts	33154	-0.75	Low	0.132709	prokaryotes	99999999	bacteria	2	-0.25	Low	0.248677	cellular organisms	131567	opisthokonts
PWY-6695	oxalate degradation II	Degradation	CARBOXYLATES-DEG	0.0192429	prokaryotes	99999999	bacteria	2	-0.25	Low	0.046117	bacteria	2	bacteria	2	0	Low	0.0268783	cellular organisms	131567	bacteria	2	-0.75	Low	0.0530254	prokaryotes	99999999	bacteria	2	-0.25	Low	0.0323558	cellular organisms	131567	bacteria	2	-0.75	Low	0	NA	NA	NA	NA	NA	NA	0.0650123	cellular organisms	131567	bacteria
PWY-5074	mevalonate degradation	Degradation	CARBOXYLATES-DEG	0.00962146	cellular organisms	131567	bacteria	2	-0.75	Low	0.0276702	cellular organisms	131567	bacteria	2	-0.75	Low	0.0130319	cellular organisms	131567	bacteria	2	-0.75	Low	0	NA	NA	NA	NA	NA	NA	0.0228082	cellular organisms	131567	bacteria	2	-0.75	Low	0	NA	NA	NA	NA	NA	NA	0.0214562	cellular organisms	131567	bacteria
PWY0-1313	acetate conversion to acetyl-CoA	Degradation	CARBOXYLATES-DEG	0.154362	cellular organisms	131567	opisthokonts	33154	-0.75	Low	0.0922339	cellular organisms	131567	opisthokonts	33154	-0.75	Low	0.172673	cellular organisms	131567	opisthokonts	33154	-0.75	Low	0.0972132	cellular organisms	131567	opisthokonts	33154	-0.75	Low	0.16337	cellular organisms	131567	opisthokonts	33154	-0.75	Low	0.132709	bacteria	2	bacteria	2	0	Low	0.15899	cellular organisms	131567	opisthokonts
PWY-5654	2-amino-3-carboxymuconate semialdehyde degradation to 2-oxopentenoate	Degradation	CARBOXYLATES-DEG	0.0138047	cellular organisms	131567	bacteria	2	-0.75	Low	0	NA	NA	NA	NA	NA	NA	0.00936669	cellular organisms	131567	bacteria	2	-0.75	Low	0	NA	NA	NA	NA	NA	NA	0.0180344	cellular organisms	131567	bacteria	2	-0.75	Low	0	NA	NA	NA	NA	NA	NA	0.0336862	cellular organisms	131567	bacteria
PWY0-1312	acetate formation from acetyl-CoA I	Degradation	CARBOXYLATES-DEG	0.0426691	bacteria	2	bacteria	2	0	Low	0.0387382	bacteria	2	bacteria	2	0	Low	0.0492769	prokaryotes	99999999	archaea	2157	-0.25	Low	0.0353503	bacteria	2	bacteria	2	0	Low	0.0487989	prokaryotes	99999999	archaea	2157	-0.25	Low	0	NA	NA	NA	NA	NA	NA	0.0274639	prokaryotes	99999999	archaea
PWY0-42	2-methylcitrate cycle I	Degradation	CARBOXYLATES-DEG	0.279022	cellular organisms	131567	bacteria	2	-0.75	Low	0.206604	cellular organisms	131567	bacteria	2	-0.75	Low	0.270005	cellular organisms	131567	bacteria	2	-0.75	Low	0.167914	bacteria	2	bacteria	2	0	Low	0.249829	cellular organisms	131567	bacteria	2	-0.75	Low	0.241998	cellular organisms	131567	bacteria	2	-0.75	Low	0.149764	cellular organisms	131567	bacteria
PWY-2361	3-oxoadipate degradation	Degradation	CARBOXYLATES-DEG	0.0209162	cellular organisms	131567	fungi	4751	-0.875	Medium	0.0405829	bacteria	2	purple photosynthetic bacteria and relatives	1224	-0.125	Low	0.0134392	prokaryotes	99999999	purple photosynthetic bacteria and relatives	1224	-0.375	Low	0.0353503	bacteria	2	purple photosynthetic bacteria and relatives	1224	-0.125	Low	0.0233386	bacteria	2	purple photosynthetic bacteria and relatives	1224	-0.125	Low	0	NA	NA	NA	NA	NA	NA	0.0289659	cellular organisms	131567	fungi
PWY-6373	acrylate degradation	Degradation	CARBOXYLATES-DEG	0.0874298	cellular organisms	131567	bacteria	2	-0.75	Low	0.0553403	prokaryotes	99999999	bacteria	2	-0.25	Low	0.0733045	cellular organisms	131567	bacteria	2	-0.75	Low	0.0353503	bacteria	2	bacteria	2	0	Low	0.0726679	bacteria	2	bacteria	2	0	Low	0.101483	purple photosynthetic bacteria and relatives	1224	bacteria	2	0.125	None	0.0697326	cellular organisms	131567	bacteria
PWY-6038	citrate degradation	Degradation	CARBOXYLATES-DEG	0.0129681	cellular organisms	131567	bacteria	2	-0.75	Low	0	NA	NA	NA	NA	NA	NA	0.00895944	prokaryotes	99999999	bacteria	2	-0.25	Low	0	NA	NA	NA	NA	NA	NA	0.0153822	prokaryotes	99999999	bacteria	2	-0.25	Low	0	NA	NA	NA	NA	NA	NA	0.027893	cellular organisms	131567	bacteria
PYRUVDEHYD-PWY	acetyl-CoA biosynthesis I (pyruvate dehydrogenase complex)	Degradation	CARBOXYLATES-DEG	0.414978	cellular organisms	131567	eukaryotes	2759	-0.5	Low	0.48884	cellular organisms	131567	eukaryotes	2759	-0.5	Low	0.39951	root	1	eukaryotes	2759	-1.5	High	0.512579	cellular organisms	131567	eukaryotes	2759	-0.5	Low	0.421155	cellular organisms	131567	eukaryotes	2759	-0.5	Low	0.569867	bacteria	2	bacteria	2	0	Low	0.338793	cellular organisms	131567	eukaryotes
PWY-5162	2-oxopentenoate degradation	Degradation	CARBOXYLATES-DEG	0.0276094	root	1	purple photosynthetic bacteria and relatives	1224	-1.875	High	0.0534957	cellular organisms	131567	purple photosynthetic bacteria and relatives	1224	-0.875	Medium	0.0276928	cellular organisms	131567	purple photosynthetic bacteria and relatives	1224	-0.875	Medium	0.0530254	cellular organisms	131567	purple photosynthetic bacteria and relatives	1224	-0.875	Medium	0.023869	cellular organisms	131567	purple photosynthetic bacteria and relatives	1224	-0.875	Medium	0	NA	NA	NA	NA	NA	NA	0.0392648	cellular organisms	131567	purple photosynthetic bacteria and relatives
PWY-6696	oxalate degradation III	Degradation	CARBOXYLATES-DEG	0.0744617	prokaryotes	99999999	bacteria	2	-0.25	Low	0.42981	prokaryotes	99999999	bacteria	2	-0.25	Low	0.0761553	cellular organisms	131567	bacteria	2	-0.75	Low	0.403582	bacteria	2	bacteria	2	0	Low	0.103432	prokaryotes	99999999	bacteria	2	-0.25	Low	0	NA	NA	NA	NA	NA	NA	0.161136	cellular organisms	131567	bacteria
PWY-6649	glycolate and glyoxylate degradation III	Degradation	CARBOXYLATES-DEG	0.0422508	cellular organisms	131567	bacteria	2	-0.75	Low	0.0627191	cellular organisms	131567	bacteria	2	-0.75	Low	0	NA	NA	NA	NA	NA	NA	0.0736464	bacteria	2	bacteria	2	0	Low	0	NA	NA	NA	NA	NA	NA	0	NA	NA	NA	NA	NA	NA	0.0652268	cellular organisms	131567	bacteria
PWY-5535	acetate formation from acetyl-CoA II	Degradation	CARBOXYLATES-DEG	0.0100398	cellular organisms	131567	Fornicata Simpson 2003	207245	-0.75	Low	0	NA	NA	NA	NA	NA	NA	0.00407247	cellular organisms	131567	Fornicata Simpson 2003	207245	-0.75	Low	0	NA	NA	NA	NA	NA	NA	0.00636507	prokaryotes	99999999	bacteria	2	-0.25	Low	0	NA	NA	NA	NA	NA	NA	0.0581463	cellular organisms	131567	Fornicata Simpson 2003
GLYCOLATEMET-PWY	glycolate and glyoxylate degradation I	Degradation	CARBOXYLATES-DEG	0	NA	NA	NA	NA	NA	NA	0	NA	NA	NA	NA	NA	NA	0.0431682	cellular organisms	131567	bacteria	2	-0.75	Low	0.0972132	bacteria	2	bacteria	2	0	Low	0.0641811	bacteria	2	bacteria	2	0	Low	0	NA	NA	NA	NA	NA	NA	0.103633	cellular organisms	131567	bacteria
GLUCONSUPER-PWY	D-gluconate degradation	Degradation	CARBOXYLATES-DEG	0	NA	NA	NA	NA	NA	NA	0	NA	NA	NA	NA	NA	NA	0	NA	NA	NA	NA	NA	NA	0	NA	NA	NA	NA	NA	NA	0	NA	NA	NA	NA	NA	NA	0	NA	NA	NA	NA	NA	NA	0.00236018	bacteria	2	bacteria
PWY-6961	L-ascorbate degradation II (bacterial, aerobic)	Degradation	CARBOXYLATES-DEG	0	NA	NA	NA	NA	NA	NA	0	NA	NA	NA	NA	NA	NA	0	NA	NA	NA	NA	NA	NA	0	NA	NA	NA	NA	NA	NA	0	NA	NA	NA	NA	NA	NA	0	NA	NA	NA	NA	NA	NA	0.0027893	prokaryotes	99999999	bacteria
PWY-5392	reductive TCA cycle II	Degradation	C1-COMPOUNDS	0.714498	root	1	Aquificae Reysenbach 2002	200783	-1.875	High	0.833795	cellular organisms	131567	Aquificae Reysenbach 2002	200783	-0.875	Medium	0.695171	cellular organisms	131567	Aquificae Reysenbach 2002	200783	-0.875	Medium	0.827785	cellular organisms	131567	Aquificae Reysenbach 2002	200783	-0.875	Medium	0.808894	cellular organisms	131567	Aquificae Reysenbach 2002	200783	-0.875	Medium	0.858704	cellular organisms	131567	Aquificae Reysenbach 2002	200783	-0.875	Medium	0.90867	cellular organisms	131567	Aquificae Reysenbach 2002
PWY-1801	formaldehyde oxidation II (glutathione-dependent)	Degradation	C1-COMPOUNDS	0.0209162	root	1	eukaryotes	2759	-1.5	High	0.0368936	root	1	eukaryotes	2759	-1.5	High	0.0207696	root	1	eukaryotes	2759	-1.5	High	0.0471337	root	1	eukaryotes	2759	-1.5	High	0.0307645	root	1	eukaryotes	2759	-1.5	High	0	NA	NA	NA	NA	NA	NA	0.0489201	root	1	eukaryotes
PWY-1861	formaldehyde assimilation II (RuMP Cycle)	Degradation	C1-COMPOUNDS	0.517467	root	1	bacteria	2	-1.75	High	0.525733	root	1	bacteria	2	-1.75	High	0.505801	root	1	bacteria	2	-1.75	High	0.592117	root	1	bacteria	2	-1.75	High	0.501249	root	1	bacteria	2	-1.75	High	1.20999	root	1	bacteria	2	-1.75	High	0.43835	root	1	bacteria
PWY-6510	methanol oxidation to formaldehyde II	Degradation	C1-COMPOUNDS	0.00711151	bacteria	2	low GC Gram+	1239	-0.125	Low	0.0332042	cellular organisms	131567	low GC Gram+	1239	-0.875	Medium	0.00692321	bacteria	2	low GC Gram+	1239	-0.125	Low	0	NA	NA	NA	NA	NA	NA	0.00689549	bacteria	2	low GC Gram+	1239	-0.125	Low	0	NA	NA	NA	NA	NA	NA	0.00836791	bacteria	2	low GC Gram+
PWY-1622	formaldehyde assimilation I (serine pathway)	Degradation	C1-COMPOUNDS	0.579379	root	1	bacteria	2	-1.75	High	0.510976	cellular organisms	131567	bacteria	2	-0.75	Low	0.663813	cellular organisms	131567	bacteria	2	-0.75	Low	0.615684	cellular organisms	131567	bacteria	2	-0.75	Low	0.567022	cellular organisms	131567	bacteria	2	-0.75	Low	0.640125	cellular organisms	131567	bacteria	2	-0.75	Low	0.552497	cellular organisms	131567	bacteria
RUMP-PWY	formaldehyde oxidation I	Degradation	C1-COMPOUNDS	0.14474	cellular organisms	131567	bacteria	2	-0.75	Low	0.103302	cellular organisms	131567	bacteria	2	-0.75	Low	0.138464	root	1	bacteria	2	-1.75	High	0.114888	bacteria	2	bacteria	2	0	Low	0.115102	cellular organisms	131567	bacteria	2	-0.75	Low	0.187354	bacteria	2	bacteria	2	0	Low	0.0748821	cellular organisms	131567	bacteria
PWY-5789	3-hydroxypropionate/4-hydroxybutyrate cycle	Degradation	C1-COMPOUNDS	0.669737	cellular organisms	131567	Metallosphaera Huber et al. 1989	41980	-0.992188	Medium	0.761852	cellular organisms	131567	Metallosphaera Huber et al. 1989	41980	-0.992188	High	0.639378	cellular organisms	131567	Metallosphaera Huber et al. 1989	41980	-0.992188	Medium	0.73941	cellular organisms	131567	Metallosphaera Huber et al. 1989	41980	-0.992188	Medium	0.730392	cellular organisms	131567	Metallosphaera Huber et al. 1989	41980	-0.992188	High	0.936768	cellular organisms	131567	Metallosphaera Huber et al. 1989	41980	-0.992188	Medium	0.874769	cellular organisms	131567	Metallosphaera Huber et al. 1989
CODH-PWY	reductive acetyl coenzyme A pathway	Degradation	C1-COMPOUNDS	0.145159	cellular organisms	131567	archaea	2157	-0.75	Low	0.186312	cellular organisms	131567	archaea	2157	-0.75	Low	0.143758	cellular organisms	131567	archaea	2157	-0.75	Low	0.182643	cellular organisms	131567	archaea	2157	-0.75	Low	0.157005	cellular organisms	131567	archaea	2157	-0.75	Low	0.179547	cellular organisms	131567	archaea	2157	-0.75	Low	0.204477	cellular organisms	131567	archaea
PWY-5743	3-hydroxypropionate cycle	Degradation	C1-COMPOUNDS	0.350137	cellular organisms	131567	green nonsulfur bacteria	200795	-0.875	Medium	0.261944	cellular organisms	131567	green nonsulfur bacteria	200795	-0.875	Medium	0.362043	cellular organisms	131567	green nonsulfur bacteria	200795	-0.875	Medium	0.215047	cellular organisms	131567	green nonsulfur bacteria	200795	-0.875	Medium	0.361218	cellular organisms	131567	green nonsulfur bacteria	200795	-0.875	Medium	0.366901	prokaryotes	99999999	green nonsulfur bacteria	200795	-0.375	Low	0.413675	cellular organisms	131567	green nonsulfur bacteria
CALVIN-PWY	Calvin-Benson-Bassham cycle	Degradation	C1-COMPOUNDS	0.706968	cellular organisms	131567	glaucocystophytes	38254	-0.75	Low	1.30972	cellular organisms	131567	glaucocystophytes	38254	-0.75	Low	0.701687	cellular organisms	131567	glaucocystophytes	38254	-0.75	Low	0.783597	cellular organisms	131567	glaucocystophytes	38254	-0.75	Low	0.623777	root	1	glaucocystophytes	38254	-1.75	High	1.42077	cellular organisms	131567	glaucocystophytes	38254	-0.75	Low	0.538765	cellular organisms	131567	glaucocystophytes
PWY-1722	formaldehyde oxidation V (tetrahydrofolate pathway)	Degradation	C1-COMPOUNDS	0.122569	cellular organisms	131567	purple photosynthetic bacteria and relatives	1224	-0.875	Medium	0.0866999	cellular organisms	131567	purple photosynthetic bacteria and relatives	1224	-0.875	Medium	0.120545	cellular organisms	131567	purple photosynthetic bacteria and relatives	1224	-0.875	Medium	0.0883757	cellular organisms	131567	purple photosynthetic bacteria and relatives	1224	-0.875	Medium	0.12518	cellular organisms	131567	purple photosynthetic bacteria and relatives	1224	-0.875	Medium	0.148322	cellular organisms	131567	purple photosynthetic bacteria and relatives	1224	-0.875	Medium	0.136461	cellular organisms	131567	purple photosynthetic bacteria and relatives
PWYQT-4429	CO2 fixation into oxaloacetate (anapleurotic)	Degradation	C1-COMPOUNDS	0.111693	cellular organisms	131567	archaea	2157	-0.75	Low	0.0387382	bacteria	2	archaea	2157	-0.5	Low	0.150274	cellular organisms	131567	archaea	2157	-0.75	Low	0.0500795	bacteria	2	archaea	2157	-0.5	Low	0.0859284	cellular organisms	131567	archaea	2157	-0.75	Low	0	NA	NA	NA	NA	NA	NA	0.050422	cellular organisms	131567	archaea
P42-PWY	incomplete reductive TCA cycle	Degradation	C1-COMPOUNDS	0.522905	root	1	Methanomicrobia	224756	-1.9375	High	0.641948	cellular organisms	131567	Methanomicrobia	224756	-0.9375	Medium	0.502136	cellular organisms	131567	Methanomicrobia	224756	-0.9375	Medium	0.712897	cellular organisms	131567	Methanomicrobia	224756	-0.9375	Medium	0.649237	cellular organisms	131567	Methanomicrobia	224756	-0.9375	Medium	0.686963	cellular organisms	131567	Methanomicrobia	224756	-0.9375	Medium	0.749036	cellular organisms	131567	Methanomicrobia
PWY-5493	reductive monocarboxylic acid cycle	Degradation	C1-COMPOUNDS	0	NA	NA	NA	NA	NA	NA	0	NA	NA	NA	NA	NA	NA	0.00488697	bacteria	2	bacteria	2	0	Low	0	NA	NA	NA	NA	NA	NA	0	NA	NA	NA	NA	NA	NA	0	NA	NA	NA	NA	NA	NA	0.0244601	prokaryotes	99999999	bacteria
P23-PWY	reductive TCA cycle I	Degradation	C1-COMPOUNDS	0	NA	NA	NA	NA	NA	NA	1.01088	cellular organisms	131567	archaea	2157	-0.75	Low	0	NA	NA	NA	NA	NA	NA	0	NA	NA	NA	NA	NA	NA	1.00038	cellular organisms	131567	archaea	2157	-0.75	Low	0	NA	NA	NA	NA	NA	NA	1.05629	cellular organisms	131567	archaea
P185-PWY	formaldehyde assimilation III (dihydroxyacetone cycle)	Degradation	C1-COMPOUNDS	0	NA	NA	NA	NA	NA	NA	0	NA	NA	NA	NA	NA	NA	0	NA	NA	NA	NA	NA	NA	0	NA	NA	NA	NA	NA	NA	0.747896	root	1	fungi	4751	-1.875	High	0	NA	NA	NA	NA	NA	NA	0	NA	NA	NA
FORMASS-PWY	formaldehyde oxidation IV (thiol-independent)	Degradation	C1-COMPOUNDS	0	NA	NA	NA	NA	NA	NA	0	NA	NA	NA	NA	NA	NA	0	NA	NA	NA	NA	NA	NA	0	NA	NA	NA	NA	NA	NA	0	NA	NA	NA	NA	NA	NA	0	NA	NA	NA	NA	NA	NA	0.00236018	cellular organisms	131567	purple photosynthetic bacteria and relatives
PWY-6966	methanol oxidation to formaldehyde I	Degradation	C1-COMPOUNDS	0	NA	NA	NA	NA	NA	NA	0.0276702	purple photosynthetic bacteria and relatives	1224	purple photosynthetic bacteria and relatives	1224	0	Low	0	NA	NA	NA	NA	NA	NA	0	NA	NA	NA	NA	NA	NA	0	NA	NA	NA	NA	NA	NA	0	NA	NA	NA	NA	NA	NA	0.00386211	purple photosynthetic bacteria and relatives	1224	purple photosynthetic bacteria and relatives
PWY1G-170	formaldehyde oxidation III (mycothiol-dependent)	Degradation	C1-COMPOUNDS	0	NA	NA	NA	NA	NA	NA	0	NA	NA	NA	NA	NA	NA	0	NA	NA	NA	NA	NA	NA	0	NA	NA	NA	NA	NA	NA	0	NA	NA	NA	NA	NA	NA	0	NA	NA	NA	NA	NA	NA	0.0072951	bacteria	2	not Actinobacteria Cavalier-Smith 2002
PWY-1641	methane oxidation to methanol I	Degradation	C1-COMPOUNDS	0	NA	NA	NA	NA	NA	NA	0	NA	NA	NA	NA	NA	NA	0	NA	NA	NA	NA	NA	NA	0	NA	NA	NA	NA	NA	NA	0	NA	NA	NA	NA	NA	NA	0	NA	NA	NA	NA	NA	NA	0.00214562	bacteria	2	purple photosynthetic bacteria and relatives
PWY-6742	methane oxidation to methanol II	Degradation	C1-COMPOUNDS	0	NA	NA	NA	NA	NA	NA	0	NA	NA	NA	NA	NA	NA	0	NA	NA	NA	NA	NA	NA	0	NA	NA	NA	NA	NA	NA	0	NA	NA	NA	NA	NA	NA	0	NA	NA	NA	NA	NA	NA	0	NA	NA	NA
LYSDEGII-PWY	lysine degradation III	Degradation	Amino-Acid-Degradation	0.0112948	cellular organisms	131567	fungi	4751	-0.875	Medium	0	NA	NA	NA	NA	NA	NA	0.0162899	prokaryotes	99999999	fungi	4751	-1.375	High	0	NA	NA	NA	NA	NA	NA	0.0196256	cellular organisms	131567	fungi	4751	-0.875	Medium	0	NA	NA	NA	NA	NA	NA	0.0124446	cellular organisms	131567	fungi
PWY-5030	histidine degradation III	Degradation	Amino-Acid-Degradation	0.123406	cellular organisms	131567	mammals	40674	-0.999992	High	0.0498063	cellular organisms	131567	mammals	40674	-0.999992	High	0.122989	cellular organisms	131567	mammals	40674	-0.999992	High	0.0589171	cellular organisms	131567	mammals	40674	-0.999992	Medium	0.148518	cellular organisms	131567	mammals	40674	-0.999992	High	0.10929	cellular organisms	131567	mammals	40674	-0.999992	Medium	0.157059	cellular organisms	131567	mammals
ARGDEG-III-PWY	arginine degradation IV (arginine decarboxylase/agmatine deiminase pathway)	Degradation	Amino-Acid-Degradation	0.0711151	root	1	purple photosynthetic bacteria and relatives	1224	-1.875	High	0.0258255	bacteria	2	purple photosynthetic bacteria and relatives	1224	-0.125	Low	0.0940741	cellular organisms	131567	purple photosynthetic bacteria and relatives	1224	-0.875	Medium	0	NA	NA	NA	NA	NA	NA	0.0636507	root	1	purple photosynthetic bacteria and relatives	1224	-1.875	High	0	NA	NA	NA	NA	NA	NA	0.0332571	cellular organisms	131567	purple photosynthetic bacteria and relatives
METHIONINE-DEG1-PWY	methionine degradation I (to homocysteine)	Degradation	Amino-Acid-Degradation	0.248066	cellular organisms	131567	eukaryotes	2759	-0.5	Low	0.311751	cellular organisms	131567	eukaryotes	2759	-0.5	Low	0.248014	cellular organisms	131567	eukaryotes	2759	-0.5	Low	0.39769	cellular organisms	131567	eukaryotes	2759	-0.5	Low	0.233916	cellular organisms	131567	eukaryotes	2759	-0.5	Low	0.468384	cellular organisms	131567	eukaryotes	2759	-0.5	Low	0.202117	cellular organisms	131567	eukaryotes
ALACAT2-PWY	alanine degradation II (to D-lactate)	Degradation	Amino-Acid-Degradation	0.0681869	cellular organisms	131567	green plants	33090	-0.75	Low	0.0793212	cellular organisms	131567	green plants	33090	-0.75	Low	0.0623088	cellular organisms	131567	green plants	33090	-0.75	Low	0.0795381	cellular organisms	131567	green plants	33090	-0.75	Low	0.089111	cellular organisms	131567	green plants	33090	-0.75	Low	0	NA	NA	NA	NA	NA	NA	0.10535	cellular organisms	131567	green plants
VALDEG-PWY	valine degradation I	Degradation	Amino-Acid-Degradation	0.343026	cellular organisms	131567	eukaryotes	2759	-0.5	Low	0.424276	cellular organisms	131567	eukaryotes	2759	-0.5	Low	0.310322	cellular organisms	131567	eukaryotes	2759	-0.5	Low	0.400636	cellular organisms	131567	eukaryotes	2759	-0.5	Low	0.372887	cellular organisms	131567	eukaryotes	2759	-0.5	Low	0.413739	prokaryotes	99999999	not Actinobacteria Cavalier-Smith 2002	201174	-0.375	Low	0.447362	cellular organisms	131567	eukaryotes
PWY-5082	methionine degradation III	Degradation	Amino-Acid-Degradation	0.0556371	root	1	fungi	4751	-1.875	High	0.0700978	root	1	fungi	4751	-1.875	High	0.0513132	root	1	fungi	4751	-1.875	High	0.0589171	root	1	fungi	4751	-1.875	High	0.0588769	root	1	fungi	4751	-1.875	High	0	NA	NA	NA	NA	NA	NA	0.0971965	root	1	fungi
PWY-1263	taurine degradation I	Degradation	Amino-Acid-Degradation	0.00501989	bacteria	2	bacteria	2	0	Low	0	NA	NA	NA	NA	NA	NA	0.00407247	cellular organisms	131567	bacteria	2	-0.75	Low	0	NA	NA	NA	NA	NA	NA	0.00530422	cellular organisms	131567	bacteria	2	-0.75	Low	0	NA	NA	NA	NA	NA	NA	0.0148048	prokaryotes	99999999	bacteria
P163-PWY	lysine fermentation to acetate and butyrate	Degradation	Amino-Acid-Degradation	0.223803	cellular organisms	131567	bacteria	2	-0.75	Low	0.450101	cellular organisms	131567	bacteria	2	-0.75	Low	0.22928	cellular organisms	131567	bacteria	2	-0.75	Low	0.530254	cellular organisms	131567	bacteria	2	-0.75	Low	0.274228	cellular organisms	131567	bacteria	2	-0.75	Low	0	NA	NA	NA	NA	NA	NA	0.305751	cellular organisms	131567	bacteria
CYSTEINE-DEG-PWY	L-cysteine degradation I	Degradation	Amino-Acid-Degradation	0.106673	prokaryotes	99999999	mammals	40674	-1.49999	High	0.0534957	bacteria	2	mammals	40674	-1.74999	High	0.123396	cellular organisms	131567	mammals	40674	-0.999992	High	0.0677547	bacteria	2	mammals	40674	-1.74999	High	0.15064	cellular organisms	131567	mammals	40674	-0.999992	High	0.124902	cellular organisms	131567	mammals	40674	-0.999992	Medium	0.125519	cellular organisms	131567	mammals
PWY1-2	alanine degradation IV	Degradation	Amino-Acid-Degradation	0.061912	prokaryotes	99999999	bacteria	2	-0.25	Low	0.0387382	bacteria	2	bacteria	2	0	Low	0.036245	cellular organisms	131567	bacteria	2	-0.75	Low	0.0530254	bacteria	2	bacteria	2	0	Low	0.047738	cellular organisms	131567	bacteria	2	-0.75	Low	0	NA	NA	NA	NA	NA	NA	0.0454871	cellular organisms	131567	bacteria
CITRULLINE-DEG-PWY	citrulline degradation	Degradation	Amino-Acid-Degradation	0.046434	cellular organisms	131567	eukaryotes	2759	-0.5	Low	0.0239808	prokaryotes	99999999	archaea	2157	-0.25	Low	0.0574219	cellular organisms	131567	eukaryotes	2759	-0.5	Low	0	NA	NA	NA	NA	NA	NA	0.0551639	cellular organisms	131567	eukaryotes	2759	-0.5	Low	0.10929	prokaryotes	99999999	archaea	2157	-0.25	Low	0.0622229	cellular organisms	131567	eukaryotes
PWY-5329	L-cysteine degradation III	Degradation	Amino-Acid-Degradation	0.0338843	cellular organisms	131567	mammals	40674	-0.999992	High	0.0590297	cellular organisms	131567	mammals	40674	-0.999992	High	0.0240276	cellular organisms	131567	mammals	40674	-0.999992	High	0.041242	bacteria	2	mammals	40674	-1.74999	High	0.0243994	cellular organisms	131567	mammals	40674	-0.999992	High	0	NA	NA	NA	NA	NA	NA	0.0523531	cellular organisms	131567	mammals
PWY-5436	threonine degradation IV	Degradation	Amino-Acid-Degradation	0.0343026	cellular organisms	131567	bacteria	2	-0.75	Low	0.057185	cellular organisms	131567	bacteria	2	-0.75	Low	0.0350233	cellular organisms	131567	bacteria	2	-0.75	Low	0.0530254	cellular organisms	131567	bacteria	2	-0.75	Low	0.0413729	cellular organisms	131567	bacteria	2	-0.75	Low	0	NA	NA	NA	NA	NA	NA	0.072951	cellular organisms	131567	bacteria
GLYCLEAV-PWY	glycine cleavage complex	Degradation	Amino-Acid-Degradation	0.56181	root	1	eukaryotes	2759	-1.5	High	0.396606	root	1	eukaryotes	2759	-1.5	High	0.586843	root	1	eukaryotes	2759	-1.5	High	0.444824	root	1	eukaryotes	2759	-1.5	High	0.576039	root	1	eukaryotes	2759	-1.5	High	0.616706	cellular organisms	131567	eukaryotes	2759	-0.5	Low	0.432557	root	1	eukaryotes
ORN-AMINOPENTANOATE-CAT-PWY	ornithine degradation I (proline biosynthesis)	Degradation	Amino-Acid-Degradation	0.00669319	cellular organisms	131567	purple photosynthetic bacteria and relatives	1224	-0.875	Medium	0	NA	NA	NA	NA	NA	NA	0.0077377	cellular organisms	131567	purple photosynthetic bacteria and relatives	1224	-0.875	Medium	0	NA	NA	NA	NA	NA	NA	0.0153822	prokaryotes	99999999	purple photosynthetic bacteria and relatives	1224	-0.375	Low	0	NA	NA	NA	NA	NA	NA	0.0281076	cellular organisms	131567	purple photosynthetic bacteria and relatives
GLYCGREAT-PWY	glycine degradation (creatine biosynthesis)	Degradation	Amino-Acid-Degradation	0.0259361	bacteria	2	vertebrates	7742	-1.74805	High	0	NA	NA	NA	NA	NA	NA	0.0325798	bacteria	2	vertebrates	7742	-1.74805	High	0	NA	NA	NA	NA	NA	NA	0.0328862	bacteria	2	vertebrates	7742	-1.74805	High	0	NA	NA	NA	NA	NA	NA	0.0150193	bacteria	2	vertebrates
P162-PWY	glutamate degradation V (via hydroxyglutarate)	Degradation	Amino-Acid-Degradation	0.154362	cellular organisms	131567	low GC Gram+	1239	-0.875	Medium	0.333887	cellular organisms	131567	low GC Gram+	1239	-0.875	Medium	0.146609	cellular organisms	131567	low GC Gram+	1239	-0.875	Medium	0.430095	cellular organisms	131567	low GC Gram+	1239	-0.875	Medium	0.174509	cellular organisms	131567	low GC Gram+	1239	-0.875	Medium	0.202966	cellular organisms	131567	low GC Gram+	1239	-0.875	Medium	0.224217	cellular organisms	131567	low GC Gram+
ASPARAGINE-DEG1-PWY	asparagine degradation I	Degradation	Amino-Acid-Degradation	0.0317926	cellular organisms	131567	green plants	33090	-0.75	Low	0	NA	NA	NA	NA	NA	NA	0.0297291	cellular organisms	131567	green plants	33090	-0.75	Low	0	NA	NA	NA	NA	NA	NA	0.0387208	cellular organisms	131567	green plants	33090	-0.75	Low	0	NA	NA	NA	NA	NA	NA	0.0332571	cellular organisms	131567	green plants
GLUTAMINEFUM-PWY	glutamine degradation II	Degradation	Amino-Acid-Degradation	0.343863	cellular organisms	131567	archaea	2157	-0.75	Low	0.400295	cellular organisms	131567	archaea	2157	-0.75	Low	0.331907	root	1	archaea	2157	-1.75	High	0.385907	cellular organisms	131567	archaea	2157	-0.75	Low	0.297567	root	1	archaea	2157	-1.75	High	0.265418	bacteria	2	bacteria	2	0	Low	0.219711	cellular organisms	131567	archaea
LYSINE-DEG1-PWY	lysine degradation II	Degradation	Amino-Acid-Degradation	0.030956	cellular organisms	131567	multicellular animals	33208	-0.875	Medium	0	NA	NA	NA	NA	NA	NA	0.0260638	cellular organisms	131567	multicellular animals	33208	-0.875	Medium	0	NA	NA	NA	NA	NA	NA	0.0265211	cellular organisms	131567	multicellular animals	33208	-0.875	Medium	0	NA	NA	NA	NA	NA	NA	0.0186669	cellular organisms	131567	multicellular animals
PWY-5766	glutamate degradation X	Degradation	Amino-Acid-Degradation	0.0271911	cellular organisms	131567	archaea	2157	-0.75	Low	0.0258255	cellular organisms	131567	archaea	2157	-0.75	Low	0.0203624	cellular organisms	131567	archaea	2157	-0.75	Low	0.0294586	cellular organisms	131567	archaea	2157	-0.75	Low	0.0286428	cellular organisms	131567	archaea	2157	-0.75	Low	0	NA	NA	NA	NA	NA	NA	0.0403376	cellular organisms	131567	archaea
PWY-5742	arginine degradation IX (arginine:pyruvate transaminase pathway)	Degradation	Amino-Acid-Degradation	0.0225895	bacteria	2	purple photosynthetic bacteria and relatives	1224	-0.125	Low	0.0221361	cellular organisms	131567	purple photosynthetic bacteria and relatives	1224	-0.875	Medium	0.0264711	prokaryotes	99999999	purple photosynthetic bacteria and relatives	1224	-0.375	Low	0.0324044	cellular organisms	131567	purple photosynthetic bacteria and relatives	1224	-0.875	Medium	0.0344775	bacteria	2	purple photosynthetic bacteria and relatives	1224	-0.125	Low	0	NA	NA	NA	NA	NA	NA	0.0482764	cellular organisms	131567	purple photosynthetic bacteria and relatives
PWY-5437	threonine degradation I	Degradation	Amino-Acid-Degradation	0.0752984	cellular organisms	131567	bacteria	2	-0.75	Low	0	NA	NA	NA	NA	NA	NA	0	NA	NA	NA	NA	NA	NA	0	NA	NA	NA	NA	NA	NA	0	NA	NA	NA	NA	NA	NA	0	NA	NA	NA	NA	NA	NA	0	NA	NA	NA
PWY0-981	taurine degradation IV	Degradation	Amino-Acid-Degradation	0.030956	root	1	bacteria	2	-1.75	High	0.0534957	cellular organisms	131567	bacteria	2	-0.75	Low	0.0281001	cellular organisms	131567	bacteria	2	-0.75	Low	0.0324044	bacteria	2	bacteria	2	0	Low	0.0413729	cellular organisms	131567	bacteria	2	-0.75	Low	0	NA	NA	NA	NA	NA	NA	0.0469891	root	1	bacteria
PWY-5651	tryptophan degradation to 2-amino-3-carboxymuconate semialdehyde	Degradation	Amino-Acid-Degradation	0.0171513	cellular organisms	131567	bacteria	2	-0.75	Low	0	NA	NA	NA	NA	NA	NA	0.0171044	cellular organisms	131567	bacteria	2	-0.75	Low	0	NA	NA	NA	NA	NA	NA	0.023869	cellular organisms	131567	bacteria	2	-0.75	Low	0	NA	NA	NA	NA	NA	NA	0.057288	cellular organisms	131567	bacteria
PWY0-823	arginine degradation III (arginine decarboxylase/agmatinase pathway)	Degradation	Amino-Acid-Degradation	0.112948	prokaryotes	99999999	bacteria	2	-0.25	Low	0.0202915	bacteria	2	bacteria	2	0	Low	0.121767	cellular organisms	131567	bacteria	2	-0.75	Low	0.0324044	bacteria	2	bacteria	2	0	Low	0.0737287	cellular organisms	131567	bacteria	2	-0.75	Low	0	NA	NA	NA	NA	NA	NA	0.0834646	cellular organisms	131567	bacteria
PROUT-PWY	proline degradation	Degradation	Amino-Acid-Degradation	0.0455973	bacteria	2	bacteria	2	0	Low	0.0276702	cellular organisms	131567	eukaryotes	2759	-0.5	Low	0.0403175	bacteria	2	bacteria	2	0	Low	0	NA	NA	NA	NA	NA	NA	0.0556943	cellular organisms	131567	eukaryotes	2759	-0.5	Low	0	NA	NA	NA	NA	NA	NA	0.067587	cellular organisms	131567	eukaryotes
PWY-4321	glutamate degradation IV	Degradation	Amino-Acid-Degradation	0.0686052	cellular organisms	131567	green plants	33090	-0.75	Low	0.0830105	cellular organisms	131567	green plants	33090	-0.75	Low	0.0553856	cellular organisms	131567	green plants	33090	-0.75	Low	0.0707005	cellular organisms	131567	green plants	33090	-0.75	Low	0.0599377	cellular organisms	131567	green plants	33090	-0.75	Low	0.078064	purple photosynthetic bacteria and relatives	1224	green plants	33090	-1.625	High	0.077886	cellular organisms	131567	green plants
PWY-6328	lysine degradation X	Degradation	Amino-Acid-Degradation	0.061912	cellular organisms	131567	purple photosynthetic bacteria and relatives	1224	-0.875	Medium	0.0239808	cellular organisms	131567	purple photosynthetic bacteria and relatives	1224	-0.875	Medium	0.0496842	cellular organisms	131567	purple photosynthetic bacteria and relatives	1224	-0.875	Medium	0.0441878	cellular organisms	131567	purple photosynthetic bacteria and relatives	1224	-0.875	Medium	0.0604682	cellular organisms	131567	purple photosynthetic bacteria and relatives	1224	-0.875	Medium	0	NA	NA	NA	NA	NA	NA	0.0472036	cellular organisms	131567	purple photosynthetic bacteria and relatives
HISDEG-PWY	histidine degradation I	Degradation	Amino-Acid-Degradation	0.0409958	cellular organisms	131567	bacteria	2	-0.75	Low	0.0295148	bacteria	2	bacteria	2	0	Low	0.0456117	cellular organisms	131567	bacteria	2	-0.75	Low	0	NA	NA	NA	NA	NA	NA	0	NA	NA	NA	NA	NA	NA	0	NA	NA	NA	NA	NA	NA	0.0772423	cellular organisms	131567	bacteria
PWY-5159	4-hydroxyproline degradation II	Degradation	Amino-Acid-Degradation	0.0158963	bacteria	2	purple photosynthetic bacteria and relatives	1224	-0.125	Low	0.0202915	bacteria	2	purple photosynthetic bacteria and relatives	1224	-0.125	Low	0.0130319	bacteria	2	purple photosynthetic bacteria and relatives	1224	-0.125	Low	0	NA	NA	NA	NA	NA	NA	0.0132606	cellular organisms	131567	purple photosynthetic bacteria and relatives	1224	-0.875	Medium	0	NA	NA	NA	NA	NA	NA	0.0160921	prokaryotes	99999999	purple photosynthetic bacteria and relatives
TRPCAT-PWY	tryptophan degradation I (via anthranilate)	Degradation	Amino-Acid-Degradation	0.0138047	cellular organisms	131567	bacteria	2	-0.75	Low	0	NA	NA	NA	NA	NA	NA	0.0138464	cellular organisms	131567	bacteria	2	-0.75	Low	0	NA	NA	NA	NA	NA	NA	0.0175039	cellular organisms	131567	bacteria	2	-0.75	Low	0	NA	NA	NA	NA	NA	NA	0.0444143	cellular organisms	131567	bacteria
ANAPHENOXI-PWY	phenylalanine degradation II (anaerobic)	Degradation	Amino-Acid-Degradation	0.00543822	bacteria	2	purple photosynthetic bacteria and relatives	1224	-0.125	Low	0	NA	NA	NA	NA	NA	NA	0	NA	NA	NA	NA	NA	NA	0	NA	NA	NA	NA	NA	NA	0.00583465	bacteria	2	purple photosynthetic bacteria and relatives	1224	-0.125	Low	0	NA	NA	NA	NA	NA	NA	0.00944072	cellular organisms	131567	fungi
MALATE-ASPARTATE-SHUTTLE-PWY	aspartate degradation II	Degradation	Amino-Acid-Degradation	0.194102	cellular organisms	131567	multicellular animals	33208	-0.875	Medium	0.160487	cellular organisms	131567	multicellular animals	33208	-0.875	Medium	0.208103	cellular organisms	131567	multicellular animals	33208	-0.875	Medium	0.185589	cellular organisms	131567	multicellular animals	33208	-0.875	Medium	0.257785	cellular organisms	131567	multicellular animals	33208	-0.875	Medium	0.257611	cellular organisms	131567	multicellular animals	33208	-0.875	Medium	0.253827	cellular organisms	131567	multicellular animals
PWY-5076	leucine degradation III	Degradation	Amino-Acid-Degradation	0.14223	root	1	fungi	4751	-1.875	High	0.143885	root	1	fungi	4751	-1.875	High	0.136428	root	1	fungi	4751	-1.875	High	0.108997	root	1	fungi	4751	-1.875	High	0.16337	root	1	fungi	4751	-1.875	High	0.148322	prokaryotes	99999999	fungi	4751	-1.375	High	0.21542	root	1	fungi
LCYSDEG-PWY	L-cysteine degradation II	Degradation	Amino-Acid-Degradation	0.0125497	cellular organisms	131567	eukaryotes	2759	-0.5	Low	0.0276702	cellular organisms	131567	eukaryotes	2759	-0.5	Low	0.0158826	cellular organisms	131567	eukaryotes	2759	-0.5	Low	0	NA	NA	NA	NA	NA	NA	0.0190952	cellular organisms	131567	eukaryotes	2759	-0.5	Low	0	NA	NA	NA	NA	NA	NA	0.0105135	cellular organisms	131567	eukaryotes
PWY-5057	valine degradation II	Degradation	Amino-Acid-Degradation	0.13721	root	1	bacteria	2	-1.75	High	0.14204	root	1	bacteria	2	-1.75	High	0.132355	root	1	bacteria	2	-1.75	High	0.108997	root	1	bacteria	2	-1.75	High	0.158596	root	1	bacteria	2	-1.75	High	0.148322	prokaryotes	99999999	bacteria	2	-0.25	Low	0.209627	root	1	bacteria
PWY-5079	phenylalanine degradation III	Degradation	Amino-Acid-Degradation	0.0577288	root	1	fungi	4751	-1.875	High	0	NA	NA	NA	NA	NA	NA	0	NA	NA	NA	NA	NA	NA	0	NA	NA	NA	NA	NA	NA	0.0604682	root	1	fungi	4751	-1.875	High	0	NA	NA	NA	NA	NA	NA	0.0978402	root	1	fungi
ARGDEG-V-PWY	arginine degradation X (arginine monooxygenase pathway)	Degradation	Amino-Acid-Degradation	0.032211	cellular organisms	131567	eukaryotes	2759	-0.5	Low	0.0276702	cellular organisms	131567	eukaryotes	2759	-0.5	Low	0.0338015	cellular organisms	131567	eukaryotes	2759	-0.5	Low	0.0294586	bacteria	2	not Actinobacteria Cavalier-Smith 2002	201174	-0.125	Low	0.0440251	cellular organisms	131567	eukaryotes	2759	-0.5	Low	0	NA	NA	NA	NA	NA	NA	0.0667287	cellular organisms	131567	eukaryotes
LEU-DEG2-PWY	leucine degradation I	Degradation	Amino-Acid-Degradation	0.1598	cellular organisms	131567	eukaryotes	2759	-0.5	Low	0.167866	cellular organisms	131567	eukaryotes	2759	-0.5	Low	0.149867	cellular organisms	131567	eukaryotes	2759	-0.5	Low	0.147293	cellular organisms	131567	eukaryotes	2759	-0.5	Low	0.181935	cellular organisms	131567	eukaryotes	2759	-0.5	Low	0.202966	cellular organisms	131567	eukaryotes	2759	-0.5	Low	0.194179	cellular organisms	131567	eukaryotes
ILEUDEG-PWY	isoleucine degradation I	Degradation	Amino-Acid-Degradation	0.328385	cellular organisms	131567	eukaryotes	2759	-0.5	Low	0.503597	cellular organisms	131567	eukaryotes	2759	-0.5	Low	0.287924	cellular organisms	131567	eukaryotes	2759	-0.5	Low	0.486066	cellular organisms	131567	eukaryotes	2759	-0.5	Low	0.36387	cellular organisms	131567	eukaryotes	2759	-0.5	Low	0.483997	cellular organisms	131567	eukaryotes	2759	-0.5	Low	0.438564	cellular organisms	131567	eukaryotes
PWY-701	methionine degradation II	Degradation	Amino-Acid-Degradation	0.0171513	bacteria	2	bacteria	2	0	Low	0.0350489	cellular organisms	131567	bacteria	2	-0.75	Low	0.0118102	cellular organisms	131567	bacteria	2	-0.75	Low	0.0353503	bacteria	2	bacteria	2	0	Low	0.0116693	prokaryotes	99999999	bacteria	2	-0.25	Low	0.078064	cellular organisms	131567	bacteria	2	-0.75	Low	0.015663	cellular organisms	131567	bacteria
PWY-1781	beta-alanine degradation II	Degradation	Amino-Acid-Degradation	0.101653	bacteria	2	purple photosynthetic bacteria and relatives	1224	-0.125	Low	0.0959233	bacteria	2	purple photosynthetic bacteria and relatives	1224	-0.125	Low	0.079006	cellular organisms	131567	purple photosynthetic bacteria and relatives	1224	-0.875	Medium	0.103105	bacteria	2	purple photosynthetic bacteria and relatives	1224	-0.125	Low	0.107676	bacteria	2	purple photosynthetic bacteria and relatives	1224	-0.125	Low	0.132709	purple photosynthetic bacteria and relatives	1224	purple photosynthetic bacteria and relatives	1224	0	Low	0.0931199	cellular organisms	131567	purple photosynthetic bacteria and relatives
BETA-ALA-DEGRADATION-I-PWY	beta-alanine degradation I	Degradation	Amino-Acid-Degradation	0.0627486	cellular organisms	131567	mammals	40674	-0.999992	High	0.051651	prokaryotes	99999999	mammals	40674	-1.49999	High	0.0549784	cellular organisms	131567	mammals	40674	-0.999992	High	0.041242	bacteria	2	mammals	40674	-1.74999	High	0.0726679	cellular organisms	131567	mammals	40674	-0.999992	High	0.101483	purple photosynthetic bacteria and relatives	1224	mammals	40674	-1.87499	High	0.0712345	cellular organisms	131567	mammals
PWY-6344	ornithine degradation II (Stickland reaction)	Degradation	Amino-Acid-Degradation	0.0368125	cellular organisms	131567	Thermotogae Reysenbach 2002	200918	-0.875	Medium	0.0313595	cellular organisms	131567	Thermotogae Reysenbach 2002	200918	-0.875	Medium	0.0517204	cellular organisms	131567	Thermotogae Reysenbach 2002	200918	-0.875	Medium	0.0353503	cellular organisms	131567	Thermotogae Reysenbach 2002	200918	-0.875	Medium	0.0530422	cellular organisms	131567	Thermotogae Reysenbach 2002	200918	-0.875	Medium	0	NA	NA	NA	NA	NA	NA	0.0502075	cellular organisms	131567	Thermotogae Reysenbach 2002
PWY-6307	tryptophan degradation X (mammalian, via tryptamine)	Degradation	Amino-Acid-Degradation	0.07488	cellular organisms	131567	mammals	40674	-0.999992	High	0.0811658	cellular organisms	131567	mammals	40674	-0.999992	High	0.077377	cellular organisms	131567	mammals	40674	-0.999992	High	0.061863	bacteria	2	mammals	40674	-1.74999	High	0.0684245	cellular organisms	131567	mammals	40674	-0.999992	High	0	NA	NA	NA	NA	NA	NA	0.0851811	cellular organisms	131567	mammals
PWY-6318	phenylalanine degradation IV (mammalian, via side chain)	Degradation	Amino-Acid-Degradation	0.115458	prokaryotes	99999999	multicellular animals	33208	-1.375	High	0.0700978	cellular organisms	131567	multicellular animals	33208	-0.875	Medium	0.13765	cellular organisms	131567	multicellular animals	33208	-0.875	Medium	0.0765922	cellular organisms	131567	multicellular animals	33208	-0.875	Medium	0.166022	cellular organisms	131567	multicellular animals	33208	-0.875	Medium	0.132709	cellular organisms	131567	multicellular animals	33208	-0.875	Medium	0.153197	cellular organisms	131567	multicellular animals
HYDROXYPRODEG-PWY	4-hydroxyproline degradation I	Degradation	Amino-Acid-Degradation	0.0301193	cellular organisms	131567	multicellular animals	33208	-0.875	Medium	0.0202915	cellular organisms	131567	multicellular animals	33208	-0.875	Medium	0.0232131	bacteria	2	multicellular animals	33208	-1.625	High	0	NA	NA	NA	NA	NA	NA	0.0328862	cellular organisms	131567	multicellular animals	33208	-0.875	Medium	0	NA	NA	NA	NA	NA	NA	0.038192	cellular organisms	131567	multicellular animals
PHENYLALANINE-DEG1-PWY	phenylalanine degradation I (aerobic)	Degradation	Amino-Acid-Degradation	0.0171513	cellular organisms	131567	bacteria	2	-0.75	Low	0.0276702	cellular organisms	131567	bacteria	2	-0.75	Low	0.0236203	cellular organisms	131567	bacteria	2	-0.75	Low	0	NA	NA	NA	NA	NA	NA	0.0201561	cellular organisms	131567	bacteria	2	-0.75	Low	0	NA	NA	NA	NA	NA	NA	0.0165213	cellular organisms	131567	bacteria
PWY3O-4108	tyrosine degradation III	Degradation	Amino-Acid-Degradation	0.0673502	root	1	fungi	4751	-1.875	High	0.0811658	root	1	fungi	4751	-1.875	High	0.0574219	root	1	fungi	4751	-1.875	High	0.061863	root	1	fungi	4751	-1.875	High	0.0641811	root	1	fungi	4751	-1.875	High	0	NA	NA	NA	NA	NA	NA	0.102346	root	1	fungi
PWY-5078	isoleucine degradation II	Degradation	Amino-Acid-Degradation	0.14223	root	1	fungi	4751	-1.875	High	0.143885	root	1	fungi	4751	-1.875	High	0.136428	root	1	fungi	4751	-1.875	High	0.108997	root	1	fungi	4751	-1.875	High	0.164431	root	1	fungi	4751	-1.875	High	0.148322	prokaryotes	99999999	fungi	4751	-1.375	High	0.21542	root	1	fungi
THREONINE-DEG2-PWY	threonine degradation II	Degradation	Amino-Acid-Degradation	0.0255178	cellular organisms	131567	bacteria	2	-0.75	Low	0	NA	NA	NA	NA	NA	NA	0.0256566	cellular organisms	131567	bacteria	2	-0.75	Low	0	NA	NA	NA	NA	NA	NA	0.0307645	cellular organisms	131567	bacteria	2	-0.75	Low	0	NA	NA	NA	NA	NA	NA	0.0414104	cellular organisms	131567	bacteria
PWY-4983	citrulline-nitric oxide cycle	Degradation	Amino-Acid-Degradation	0.165656	cellular organisms	131567	multicellular animals	33208	-0.875	Medium	0	NA	NA	NA	NA	NA	NA	0.158012	cellular organisms	131567	multicellular animals	33208	-0.875	Medium	0	NA	NA	NA	NA	NA	NA	0	NA	NA	NA	NA	NA	NA	0	NA	NA	NA	NA	NA	NA	0	NA	NA	NA
ARG-GLU-PWY	arginine degradation VII (arginase 3 pathway)	Degradation	Amino-Acid-Degradation	0.0104581	cellular organisms	131567	purple photosynthetic bacteria and relatives	1224	-0.875	Medium	0	NA	NA	NA	NA	NA	NA	0.00855219	cellular organisms	131567	purple photosynthetic bacteria and relatives	1224	-0.875	Medium	0	NA	NA	NA	NA	NA	NA	0.0175039	cellular organisms	131567	purple photosynthetic bacteria and relatives	1224	-0.875	Medium	0	NA	NA	NA	NA	NA	NA	0.0289659	cellular organisms	131567	purple photosynthetic bacteria and relatives
PWY-5028	histidine degradation II	Degradation	Amino-Acid-Degradation	0.047689	cellular organisms	131567	purple photosynthetic bacteria and relatives	1224	-0.875	Medium	0.0313595	bacteria	2	purple photosynthetic bacteria and relatives	1224	-0.125	Low	0.0500914	cellular organisms	131567	purple photosynthetic bacteria and relatives	1224	-0.875	Medium	0.0324044	cellular organisms	131567	purple photosynthetic bacteria and relatives	1224	-0.875	Medium	0.0705462	cellular organisms	131567	purple photosynthetic bacteria and relatives	1224	-0.875	Medium	0	NA	NA	NA	NA	NA	NA	0.0911888	cellular organisms	131567	purple photosynthetic bacteria and relatives
TYRFUMCAT-PWY	tyrosine degradation I	Degradation	Amino-Acid-Degradation	0.0409958	cellular organisms	131567	purple photosynthetic bacteria and relatives	1224	-0.875	Medium	0.0258255	cellular organisms	131567	purple photosynthetic bacteria and relatives	1224	-0.875	Medium	0.0309508	cellular organisms	131567	purple photosynthetic bacteria and relatives	1224	-0.875	Medium	0	NA	NA	NA	NA	NA	NA	0.0419034	cellular organisms	131567	purple photosynthetic bacteria and relatives	1224	-0.875	Medium	0	NA	NA	NA	NA	NA	NA	0.0429124	cellular organisms	131567	purple photosynthetic bacteria and relatives
GLUTAMINDEG-PWY	glutamine degradation I	Degradation	Amino-Acid-Degradation	0.445515	root	1	eukaryotes	2759	-1.5	High	0.494374	cellular organisms	131567	eukaryotes	2759	-0.5	Low	0.44675	root	1	eukaryotes	2759	-1.5	High	0.486066	cellular organisms	131567	eukaryotes	2759	-0.5	Low	0.383495	root	1	eukaryotes	2759	-1.5	High	0.39032	cellular organisms	131567	eukaryotes	2759	-0.5	Low	0.298026	cellular organisms	131567	eukaryotes
SERDEG-PWY	L-serine degradation	Degradation	Amino-Acid-Degradation	0.00501989	cellular organisms	131567	bacteria	2	-0.75	Low	0	NA	NA	NA	NA	NA	NA	0.00488697	bacteria	2	bacteria	2	0	Low	0	NA	NA	NA	NA	NA	NA	0.00530422	bacteria	2	bacteria	2	0	Low	0	NA	NA	NA	NA	NA	NA	0.00836791	bacteria	2	bacteria
AST-PWY	arginine degradation II (AST pathway)	Degradation	Amino-Acid-Degradation	0.0347209	bacteria	2	purple photosynthetic bacteria and relatives	1224	-0.125	Low	0.0719424	prokaryotes	99999999	purple photosynthetic bacteria and relatives	1224	-0.375	Low	0.0285073	cellular organisms	131567	purple photosynthetic bacteria and relatives	1224	-0.875	Medium	0.0648088	bacteria	2	purple photosynthetic bacteria and relatives	1224	-0.125	Low	0.0270515	cellular organisms	131567	purple photosynthetic bacteria and relatives	1224	-0.875	Medium	0	NA	NA	NA	NA	NA	NA	0.0270348	cellular organisms	131567	purple photosynthetic bacteria and relatives
THRDLCTCAT-PWY	threonine degradation III (to methylglyoxal)	Degradation	Amino-Acid-Degradation	0.0121314	cellular organisms	131567	bacteria	2	-0.75	Low	0	NA	NA	NA	NA	NA	NA	0.0142537	cellular organisms	131567	bacteria	2	-0.75	Low	0	NA	NA	NA	NA	NA	NA	0.0159127	cellular organisms	131567	bacteria	2	-0.75	Low	0	NA	NA	NA	NA	NA	NA	0.0242455	cellular organisms	131567	bacteria
PWY-5298	lysine degradation VI	Degradation	Amino-Acid-Degradation	0	NA	NA	NA	NA	NA	NA	0	NA	NA	NA	NA	NA	NA	0.00610871	bacteria	2	not Actinobacteria Cavalier-Smith 2002	201174	-0.125	Low	0	NA	NA	NA	NA	NA	NA	0.0116693	prokaryotes	99999999	not Actinobacteria Cavalier-Smith 2002	201174	-0.375	Low	0	NA	NA	NA	NA	NA	NA	0.0150193	prokaryotes	99999999	not Actinobacteria Cavalier-Smith 2002
TRYPDEG-PWY	tryptophan degradation II (via pyruvate)	Degradation	Amino-Acid-Degradation	0	NA	NA	NA	NA	NA	NA	0	NA	NA	NA	NA	NA	NA	0.00529422	bacteria	2	bacteria	2	0	Low	0	NA	NA	NA	NA	NA	NA	0.0121997	cellular organisms	131567	bacteria	2	-0.75	Low	0	NA	NA	NA	NA	NA	NA	0	NA	NA	NA
ARGDEG-IV-PWY	arginine degradation VIII (arginine oxidase pathway)	Degradation	Amino-Acid-Degradation	0	NA	NA	NA	NA	NA	NA	0	NA	NA	NA	NA	NA	NA	0	NA	NA	NA	NA	NA	NA	0	NA	NA	NA	NA	NA	NA	0.0350079	bacteria	2	purple photosynthetic bacteria and relatives	1224	-0.125	Low	0	NA	NA	NA	NA	NA	NA	0	NA	NA	NA
PWY-5283	lysine degradation V	Degradation	Amino-Acid-Degradation	0	NA	NA	NA	NA	NA	NA	0	NA	NA	NA	NA	NA	NA	0	NA	NA	NA	NA	NA	NA	0	NA	NA	NA	NA	NA	NA	0	NA	NA	NA	NA	NA	NA	0	NA	NA	NA	NA	NA	NA	0.0482764	cellular organisms	131567	bacteria
PWY-5280	lysine degradation IV	Degradation	Amino-Acid-Degradation	0	NA	NA	NA	NA	NA	NA	0	NA	NA	NA	NA	NA	NA	0	NA	NA	NA	NA	NA	NA	0.0441878	cellular organisms	131567	bacteria	2	-0.75	Low	0	NA	NA	NA	NA	NA	NA	0	NA	NA	NA	NA	NA	NA	0.0422687	cellular organisms	131567	bacteria
TAURINEDEG-PWY	taurine degradation III	Degradation	Amino-Acid-Degradation	0	NA	NA	NA	NA	NA	NA	0	NA	NA	NA	NA	NA	NA	0	NA	NA	NA	NA	NA	NA	0	NA	NA	NA	NA	NA	NA	0	NA	NA	NA	NA	NA	NA	0	NA	NA	NA	NA	NA	NA	0.00364755	cellular organisms	131567	bacteria
PWY0-1535	D-serine degradation	Degradation	Amino-Acid-Degradation	0	NA	NA	NA	NA	NA	NA	0	NA	NA	NA	NA	NA	NA	0	NA	NA	NA	NA	NA	NA	0	NA	NA	NA	NA	NA	NA	0	NA	NA	NA	NA	NA	NA	0	NA	NA	NA	NA	NA	NA	0.00536405	cellular organisms	131567	eukaryotes
PWY0-1317	L-lactaldehyde degradation (aerobic)	Degradation	Aldehyde-Degradation	0.092868	bacteria	2	bacteria	2	0	Low	0.112525	alpha subgroup	28211	bacteria	2	0.1875	None	0.0928524	bacteria	2	bacteria	2	0	Low	0.103105	bacteria	2	bacteria	2	0	Low	0.0875197	cellular organisms	131567	archaea	2157	-0.75	Low	0	NA	NA	NA	NA	NA	NA	0.0965528	cellular organisms	131567	archaea
PWY66-21	ethanol degradation II	Degradation	Alcohol-Degradation	0.325456	root	1	eukaryotes	2759	-1.5	High	0.298838	root	1	eukaryotes	2759	-1.5	High	0.331499	root	1	eukaryotes	2759	-1.5	High	0.312261	root	1	eukaryotes	2759	-1.5	High	0.333105	root	1	eukaryotes	2759	-1.5	High	0.226386	bacteria	2	bacteria	2	0	Low	0.385568	root	1	eukaryotes
CYCLOHEXANOL-OXIDATION-PWY	cyclohexanol degradation	Degradation	Alcohol-Degradation	0.0401591	cellular organisms	131567	purple photosynthetic bacteria and relatives	1224	-0.875	Medium	0.0811658	cellular organisms	131567	purple photosynthetic bacteria and relatives	1224	-0.875	Medium	0.0403175	cellular organisms	131567	purple photosynthetic bacteria and relatives	1224	-0.875	Medium	0.0972132	cellular organisms	131567	purple photosynthetic bacteria and relatives	1224	-0.875	Medium	0.0445555	cellular organisms	131567	purple photosynthetic bacteria and relatives	1224	-0.875	Medium	0	NA	NA	NA	NA	NA	NA	0.0650123	cellular organisms	131567	purple photosynthetic bacteria and relatives
PWY66-162	ethanol degradation IV	Degradation	Alcohol-Degradation	0.352229	cellular organisms	131567	multicellular animals	33208	-0.875	Medium	0.509131	cellular organisms	131567	multicellular animals	33208	-0.875	Medium	0.344939	cellular organisms	131567	multicellular animals	33208	-0.875	Medium	0.421257	cellular organisms	131567	multicellular animals	33208	-0.875	Medium	0.35114	cellular organisms	131567	multicellular animals	33208	-0.875	Medium	0.343482	prokaryotes	99999999	multicellular animals	33208	-1.375	High	0.313689	cellular organisms	131567	multicellular animals
ETOH-ACETYLCOA-ANA-PWY	ethanol degradation I	Degradation	Alcohol-Degradation	0.0966329	root	1	archaea	2157	-1.75	High	0.132817	root	1	archaea	2157	-1.75	High	0.0867437	root	1	archaea	2157	-1.75	High	0.15613	root	1	archaea	2157	-1.75	High	0.10078	root	1	archaea	2157	-1.75	High	0	NA	NA	NA	NA	NA	NA	0.158561	root	1	archaea
GLYCEROLMETAB-PWY	glycerol degradation V	Degradation	Alcohol-Degradation	0.0250995	bacteria	2	bacteria	2	0	Low	0	NA	NA	NA	NA	NA	NA	0.0219914	bacteria	2	bacteria	2	0	Low	0	NA	NA	NA	NA	NA	NA	0.0175039	bacteria	2	bacteria	2	0	Low	0	NA	NA	NA	NA	NA	NA	0.00364755	bacteria	2	bacteria
PWY-6130	glycerol degradation III	Degradation	Alcohol-Degradation	0	NA	NA	NA	NA	NA	NA	0	NA	NA	NA	NA	NA	NA	0	NA	NA	NA	NA	NA	NA	0	NA	NA	NA	NA	NA	NA	0.00848676	bacteria	2	purple photosynthetic bacteria and relatives	1224	-0.125	Low	0	NA	NA	NA	NA	NA	NA	0.00321843	bacteria	2	purple photosynthetic bacteria and relatives
PWY-6464	polyvinyl alcohol degradation	Degradation	Alcohol-Degradation	0	NA	NA	NA	NA	NA	NA	0	NA	NA	NA	NA	NA	NA	0	NA	NA	NA	NA	NA	NA	0	NA	NA	NA	NA	NA	NA	0.00583465	bacteria	2	bacteria	2	0	Low	0	NA	NA	NA	NA	NA	NA	0.00514949	bacteria	2	bacteria
PWY-6388	(S,S)-butanediol degradation	Degradation	Alcohol-Degradation	0	NA	NA	NA	NA	NA	NA	0	NA	NA	NA	NA	NA	NA	0	NA	NA	NA	NA	NA	NA	0	NA	NA	NA	NA	NA	NA	0	NA	NA	NA	NA	NA	NA	0	NA	NA	NA	NA	NA	NA	0.00386211	cellular organisms	131567	bacteria
PWY3O-246	(R,R)-butanediol degradation	Degradation	Alcohol-Degradation	0	NA	NA	NA	NA	NA	NA	0	NA	NA	NA	NA	NA	NA	0	NA	NA	NA	NA	NA	NA	0	NA	NA	NA	NA	NA	NA	0	NA	NA	NA	NA	NA	NA	0	NA	NA	NA	NA	NA	NA	0.00236018	bacteria	2	bacteria
PWY-5055	nicotinate degradation III	Degradation	AROMATIC-COMPOUNDS-DEGRADATION	0.0326293	cellular organisms	131567	low GC Gram+	1239	-0.875	Medium	0.0313595	prokaryotes	99999999	low GC Gram+	1239	-0.375	Low	0.0199551	cellular organisms	131567	low GC Gram+	1239	-0.875	Medium	0	NA	NA	NA	NA	NA	NA	0.0233386	prokaryotes	99999999	low GC Gram+	1239	-0.375	Low	0	NA	NA	NA	NA	NA	NA	0.0386211	cellular organisms	131567	low GC Gram+
PWY0-321	phenylacetate degradation I (aerobic)	Degradation	AROMATIC-COMPOUNDS-DEGRADATION	0.319181	cellular organisms	131567	bacteria	2	-0.75	Low	0.551559	cellular organisms	131567	bacteria	2	-0.75	Low	0.262675	cellular organisms	131567	bacteria	2	-0.75	Low	0.559712	cellular organisms	131567	bacteria	2	-0.75	Low	0.345305	cellular organisms	131567	bacteria	2	-0.75	Low	0.413739	cellular organisms	131567	bacteria	2	-0.75	Low	0.403376	cellular organisms	131567	bacteria
2PHENDEG-PWY	phenylethylamine degradation I	Degradation	AROMATIC-COMPOUNDS-DEGRADATION	0.00585654	cellular organisms	131567	bacteria	2	-0.75	Low	0	NA	NA	NA	NA	NA	NA	0.00610871	prokaryotes	99999999	bacteria	2	-0.25	Low	0	NA	NA	NA	NA	NA	NA	0.00742591	cellular organisms	131567	bacteria	2	-0.75	Low	0	NA	NA	NA	NA	NA	NA	0.01223	cellular organisms	131567	bacteria
P184-PWY	protocatechuate degradation I (meta-cleavage pathway)	Degradation	AROMATIC-COMPOUNDS-DEGRADATION	0.0246811	prokaryotes	99999999	purple photosynthetic bacteria and relatives	1224	-0.375	Low	0.0221361	bacteria	2	purple photosynthetic bacteria and relatives	1224	-0.125	Low	0.0138464	cellular organisms	131567	purple photosynthetic bacteria and relatives	1224	-0.875	Medium	0	NA	NA	NA	NA	NA	NA	0.0148518	prokaryotes	99999999	purple photosynthetic bacteria and relatives	1224	-0.375	Low	0	NA	NA	NA	NA	NA	NA	0.0251037	cellular organisms	131567	purple photosynthetic bacteria and relatives
P3-PWY	gallate degradation III (anaerobic)	Degradation	AROMATIC-COMPOUNDS-DEGRADATION	0.32211	cellular organisms	131567	low GC Gram+	1239	-0.875	Medium	0.577384	cellular organisms	131567	low GC Gram+	1239	-0.875	Medium	0.28548	cellular organisms	131567	low GC Gram+	1239	-0.875	Medium	0.680493	cellular organisms	131567	low GC Gram+	1239	-0.875	Medium	0.346366	cellular organisms	131567	low GC Gram+	1239	-0.875	Medium	0.413739	bacteria	2	low GC Gram+	1239	-0.125	Low	0.387928	cellular organisms	131567	low GC Gram+
PWY-5427	naphthalene degradation	Degradation	AROMATIC-COMPOUNDS-DEGRADATION	0.0238445	bacteria	2	bacteria	2	0	Low	0	NA	NA	NA	NA	NA	NA	0	NA	NA	NA	NA	NA	NA	0	NA	NA	NA	NA	NA	NA	0.0243994	purple photosynthetic bacteria and relatives	1224	bacteria	2	0.125	None	0	NA	NA	NA	NA	NA	NA	0.0143756	bacteria	2	bacteria
PWY-5419	catechol degradation to 2-oxopent-4-enoate II	Degradation	AROMATIC-COMPOUNDS-DEGRADATION	0.00669319	cellular organisms	131567	not Actinobacteria Cavalier-Smith 2002	201174	-0.875	Medium	0	NA	NA	NA	NA	NA	NA	0	NA	NA	NA	NA	NA	NA	0	NA	NA	NA	NA	NA	NA	0	NA	NA	NA	NA	NA	NA	0	NA	NA	NA	NA	NA	NA	0.00922616	prokaryotes	99999999	not Actinobacteria Cavalier-Smith 2002
P141-PWY	atrazine degradation I (aerobic)	Degradation	AROMATIC-COMPOUNDS-DEGRADATION	0.00794816	cellular organisms	131567	purple photosynthetic bacteria and relatives	1224	-0.875	Medium	0	NA	NA	NA	NA	NA	NA	0.00692321	bacteria	2	purple photosynthetic bacteria and relatives	1224	-0.125	Low	0	NA	NA	NA	NA	NA	NA	0.00583465	bacteria	2	purple photosynthetic bacteria and relatives	1224	-0.125	Low	0	NA	NA	NA	NA	NA	NA	0.0180232	cellular organisms	131567	purple photosynthetic bacteria and relatives
3-HYDROXYPHENYLACETATE-DEGRADATION-PWY	4-hydroxyphenylacetate degradation	Degradation	AROMATIC-COMPOUNDS-DEGRADATION	0.122151	cellular organisms	131567	purple photosynthetic bacteria and relatives	1224	-0.875	Medium	0.608744	prokaryotes	99999999	purple photosynthetic bacteria and relatives	1224	-0.375	Low	0.0973321	cellular organisms	131567	purple photosynthetic bacteria and relatives	1224	-0.875	Medium	0.459553	prokaryotes	99999999	purple photosynthetic bacteria and relatives	1224	-0.375	Low	0.108206	cellular organisms	131567	purple photosynthetic bacteria and relatives	1224	-0.875	Medium	0	NA	NA	NA	NA	NA	NA	0.131097	cellular organisms	131567	purple photosynthetic bacteria and relatives
METHYLGALLATE-DEGRADATION-PWY	methylgallate degradation	Degradation	AROMATIC-COMPOUNDS-DEGRADATION	0.0221712	prokaryotes	99999999	bacteria	2	-0.25	Low	0.0221361	bacteria	2	bacteria	2	0	Low	0.0134392	cellular organisms	131567	bacteria	2	-0.75	Low	0	NA	NA	NA	NA	NA	NA	0.0143214	prokaryotes	99999999	bacteria	2	-0.25	Low	0	NA	NA	NA	NA	NA	NA	0.0231727	cellular organisms	131567	bacteria
CATECHOL-ORTHO-CLEAVAGE-PWY	catechol degradation to beta-ketoadipate	Degradation	AROMATIC-COMPOUNDS-DEGRADATION	0.0100398	bacteria	2	purple photosynthetic bacteria and relatives	1224	-0.125	Low	0	NA	NA	NA	NA	NA	NA	0.00651596	cellular organisms	131567	purple photosynthetic bacteria and relatives	1224	-0.875	Medium	0	NA	NA	NA	NA	NA	NA	0	NA	NA	NA	NA	NA	NA	0	NA	NA	NA	NA	NA	NA	0.0193106	cellular organisms	131567	purple photosynthetic bacteria and relatives
GALLATE-DEGRADATION-I-PWY	gallate degradation II	Degradation	AROMATIC-COMPOUNDS-DEGRADATION	0.00585654	bacteria	2	bacteria	2	0	Low	0	NA	NA	NA	NA	NA	NA	0	NA	NA	NA	NA	NA	NA	0	NA	NA	NA	NA	NA	NA	0	NA	NA	NA	NA	NA	NA	0	NA	NA	NA	NA	NA	NA	0.00665142	prokaryotes	99999999	bacteria
PWY-5691	urate degradation to allantoin	Degradation	AROMATIC-COMPOUNDS-DEGRADATION	0.00627486	cellular organisms	131567	eukaryotes	2759	-0.5	Low	0	NA	NA	NA	NA	NA	NA	0.00651596	bacteria	2	bacteria	2	0	Low	0	NA	NA	NA	NA	NA	NA	0	NA	NA	NA	NA	NA	NA	0	NA	NA	NA	NA	NA	NA	0.0090116	cellular organisms	131567	eukaryotes
PROTOCATECHUATE-ORTHO-CLEAVAGE-PWY	protocatechuate degradation II (ortho-cleavage pathway)	Degradation	AROMATIC-COMPOUNDS-DEGRADATION	0.0221712	cellular organisms	131567	bacteria	2	-0.75	Low	0.0184468	bacteria	2	bacteria	2	0	Low	0.0114029	cellular organisms	131567	bacteria	2	-0.75	Low	0	NA	NA	NA	NA	NA	NA	0.0164431	cellular organisms	131567	bacteria	2	-0.75	Low	0	NA	NA	NA	NA	NA	NA	0.0448434	cellular organisms	131567	bacteria
P183-PWY	catechol degradation to 2-oxopent-4-enoate I	Degradation	AROMATIC-COMPOUNDS-DEGRADATION	0.00543822	cellular organisms	131567	not Actinobacteria Cavalier-Smith 2002	201174	-0.875	Medium	0	NA	NA	NA	NA	NA	NA	0.00488697	bacteria	2	not Actinobacteria Cavalier-Smith 2002	201174	-0.125	Low	0	NA	NA	NA	NA	NA	NA	0.00742591	bacteria	2	not Actinobacteria Cavalier-Smith 2002	201174	-0.125	Low	0	NA	NA	NA	NA	NA	NA	0.00429124	bacteria	2	not Actinobacteria Cavalier-Smith 2002
QUINATEDEG-PWY	quinate degradation I	Degradation	AROMATIC-COMPOUNDS-DEGRADATION	0.0326293	cellular organisms	131567	bacteria	2	-0.75	Low	0.0276702	bacteria	2	bacteria	2	0	Low	0.039503	cellular organisms	131567	bacteria	2	-0.75	Low	0.0324044	bacteria	2	bacteria	2	0	Low	0.0403121	cellular organisms	131567	bacteria	2	-0.75	Low	0	NA	NA	NA	NA	NA	NA	0.031326	cellular organisms	131567	bacteria
PWY-722	nicotinate degradation I	Degradation	AROMATIC-COMPOUNDS-DEGRADATION	0.0104581	cellular organisms	131567	purple photosynthetic bacteria and relatives	1224	-0.875	Medium	0	NA	NA	NA	NA	NA	NA	0.0158826	prokaryotes	99999999	purple photosynthetic bacteria and relatives	1224	-0.375	Low	0	NA	NA	NA	NA	NA	NA	0.0106084	bacteria	2	purple photosynthetic bacteria and relatives	1224	-0.125	Low	0	NA	NA	NA	NA	NA	NA	0.0242455	prokaryotes	99999999	purple photosynthetic bacteria and relatives
PWY-1501	mandelate degradation I	Degradation	AROMATIC-COMPOUNDS-DEGRADATION	0.0112948	cellular organisms	131567	purple photosynthetic bacteria and relatives	1224	-0.875	Medium	0	NA	NA	NA	NA	NA	NA	0.0077377	cellular organisms	131567	purple photosynthetic bacteria and relatives	1224	-0.875	Medium	0	NA	NA	NA	NA	NA	NA	0.00848676	cellular organisms	131567	purple photosynthetic bacteria and relatives	1224	-0.875	Medium	0	NA	NA	NA	NA	NA	NA	0.0175941	cellular organisms	131567	purple photosynthetic bacteria and relatives
P321-PWY	benzoyl-CoA degradation III (anaerobic)	Degradation	AROMATIC-COMPOUNDS-DEGRADATION	0.0443424	cellular organisms	131567	bacteria	2	-0.75	Low	0.178934	bacteria	2	bacteria	2	0	Low	0.0496842	cellular organisms	131567	bacteria	2	-0.75	Low	0.200318	bacteria	2	bacteria	2	0	Low	0.0461467	bacteria	2	bacteria	2	0	Low	0	NA	NA	NA	NA	NA	NA	0.0439852	prokaryotes	99999999	bacteria
PWY-1361	benzoyl-CoA degradation I (aerobic)	Degradation	AROMATIC-COMPOUNDS-DEGRADATION	0.135537	cellular organisms	131567	bacteria	2	-0.75	Low	0.226895	cellular organisms	131567	bacteria	2	-0.75	Low	0.108735	cellular organisms	131567	bacteria	2	-0.75	Low	0.209156	cellular organisms	131567	bacteria	2	-0.75	Low	0.164431	cellular organisms	131567	bacteria	2	-0.75	Low	0.202966	bacteria	2	bacteria	2	0	Low	0.178515	cellular organisms	131567	bacteria
PWY-6184	methylsalicylate degradation	Degradation	AROMATIC-COMPOUNDS-DEGRADATION	0.0129681	bacteria	2	bacteria	2	0	Low	0	NA	NA	NA	NA	NA	NA	0.0114029	bacteria	2	bacteria	2	0	Low	0	NA	NA	NA	NA	NA	NA	0.0116693	bacteria	2	bacteria	2	0	Low	0	NA	NA	NA	NA	NA	NA	0.00686598	cellular organisms	131567	bacteria
PWY-6210	2-aminophenol degradation	Degradation	AROMATIC-COMPOUNDS-DEGRADATION	0.00752984	cellular organisms	131567	bacteria	2	-0.75	Low	0	NA	NA	NA	NA	NA	NA	0.00651596	cellular organisms	131567	bacteria	2	-0.75	Low	0	NA	NA	NA	NA	NA	NA	0.010078	cellular organisms	131567	bacteria	2	-0.75	Low	0	NA	NA	NA	NA	NA	NA	0.0133028	cellular organisms	131567	bacteria
PWY-6077	anthranilate degradation II (aerobic)	Degradation	AROMATIC-COMPOUNDS-DEGRADATION	0.0121314	bacteria	2	purple photosynthetic bacteria and relatives	1224	-0.125	Low	0	NA	NA	NA	NA	NA	NA	0.0105884	cellular organisms	131567	purple photosynthetic bacteria and relatives	1224	-0.875	Medium	0	NA	NA	NA	NA	NA	NA	0.0148518	prokaryotes	99999999	purple photosynthetic bacteria and relatives	1224	-0.375	Low	0	NA	NA	NA	NA	NA	NA	0.0220999	cellular organisms	131567	purple photosynthetic bacteria and relatives
PWY-6183	salicylate degradation I	Degradation	AROMATIC-COMPOUNDS-DEGRADATION	0.0158963	bacteria	2	bacteria	2	0	Low	0	NA	NA	NA	NA	NA	NA	0.0126247	bacteria	2	bacteria	2	0	Low	0	NA	NA	NA	NA	NA	NA	0.0143214	bacteria	2	bacteria	2	0	Low	0	NA	NA	NA	NA	NA	NA	0.00793879	cellular organisms	131567	bacteria
PWY-6223	gentisate degradation	Degradation	AROMATIC-COMPOUNDS-DEGRADATION	0	NA	NA	NA	NA	NA	NA	0	NA	NA	NA	NA	NA	NA	0.00447972	cellular organisms	131567	archaea	2157	-0.75	Low	0	NA	NA	NA	NA	NA	NA	0	NA	NA	NA	NA	NA	NA	0	NA	NA	NA	NA	NA	NA	0.00858248	bacteria	2	bacteria
PWY-5169	cyanurate degradation	Degradation	AROMATIC-COMPOUNDS-DEGRADATION	0	NA	NA	NA	NA	NA	NA	0	NA	NA	NA	NA	NA	NA	0.0260638	cellular organisms	131567	fungi	4751	-0.875	Medium	0	NA	NA	NA	NA	NA	NA	0	NA	NA	NA	NA	NA	NA	0	NA	NA	NA	NA	NA	NA	0.0326134	cellular organisms	131567	fungi
SHIKIMATEDEG-PWY	shikimate degradation I	Degradation	AROMATIC-COMPOUNDS-DEGRADATION	0	NA	NA	NA	NA	NA	NA	0	NA	NA	NA	NA	NA	NA	0.00407247	bacteria	2	bacteria	2	0	Low	0	NA	NA	NA	NA	NA	NA	0.00689549	bacteria	2	bacteria	2	0	Low	0	NA	NA	NA	NA	NA	NA	0.00815335	prokaryotes	99999999	bacteria
PWY-6550	carbazole degradation	Degradation	AROMATIC-COMPOUNDS-DEGRADATION	0	NA	NA	NA	NA	NA	NA	0	NA	NA	NA	NA	NA	NA	0.00692321	bacteria	2	bacteria	2	0	Low	0	NA	NA	NA	NA	NA	NA	0	NA	NA	NA	NA	NA	NA	0	NA	NA	NA	NA	NA	NA	0	NA	NA	NA
TOLUENE-DEG-4-OH-PWY	toluene degradation to protocatechuate (via p-cresol)	Degradation	AROMATIC-COMPOUNDS-DEGRADATION	0	NA	NA	NA	NA	NA	NA	0	NA	NA	NA	NA	NA	NA	0.00529422	bacteria	2	purple photosynthetic bacteria and relatives	1224	-0.125	Low	0	NA	NA	NA	NA	NA	NA	0	NA	NA	NA	NA	NA	NA	0	NA	NA	NA	NA	NA	NA	0	NA	NA	NA
PWY5F9-12	biphenyl degradation	Degradation	AROMATIC-COMPOUNDS-DEGRADATION	0	NA	NA	NA	NA	NA	NA	0	NA	NA	NA	NA	NA	NA	0.00936669	bacteria	2	bacteria	2	0	Low	0	NA	NA	NA	NA	NA	NA	0	NA	NA	NA	NA	NA	NA	0	NA	NA	NA	NA	NA	NA	0.00407668	prokaryotes	99999999	bacteria
PWY-5033	nicotinate degradation II	Degradation	AROMATIC-COMPOUNDS-DEGRADATION	0	NA	NA	NA	NA	NA	NA	0	NA	NA	NA	NA	NA	NA	0	NA	NA	NA	NA	NA	NA	0	NA	NA	NA	NA	NA	NA	0.0106084	bacteria	2	low GC Gram+	1239	-0.125	Low	0	NA	NA	NA	NA	NA	NA	0	NA	NA	NA
PWY-1341	phenylacetate degradation II (anaerobic)	Degradation	AROMATIC-COMPOUNDS-DEGRADATION	0	NA	NA	NA	NA	NA	NA	0	NA	NA	NA	NA	NA	NA	0	NA	NA	NA	NA	NA	NA	0.0294586	bacteria	2	bacteria	2	0	Low	0.0148518	prokaryotes	99999999	bacteria	2	-0.25	Low	0	NA	NA	NA	NA	NA	NA	0.0240309	prokaryotes	99999999	bacteria
TOLUENE-DEG-CATECHOL-PWY	toluene degradation to benzoate	Degradation	AROMATIC-COMPOUNDS-DEGRADATION	0	NA	NA	NA	NA	NA	NA	0	NA	NA	NA	NA	NA	NA	0	NA	NA	NA	NA	NA	NA	0	NA	NA	NA	NA	NA	NA	0	NA	NA	NA	NA	NA	NA	0	NA	NA	NA	NA	NA	NA	0.00257474	prokaryotes	99999999	purple photosynthetic bacteria and relatives
PWY-5726	deethylsimazine degradation	Degradation	AROMATIC-COMPOUNDS-DEGRADATION	0	NA	NA	NA	NA	NA	NA	0	NA	NA	NA	NA	NA	NA	0	NA	NA	NA	NA	NA	NA	0	NA	NA	NA	NA	NA	NA	0	NA	NA	NA	NA	NA	NA	0	NA	NA	NA	NA	NA	NA	0.00300387	bacteria	2	purple photosynthetic bacteria and relatives
PWY-6504	anthranilate degradation IV (aerobic)	Degradation	AROMATIC-COMPOUNDS-DEGRADATION	0	NA	NA	NA	NA	NA	NA	0	NA	NA	NA	NA	NA	NA	0	NA	NA	NA	NA	NA	NA	0	NA	NA	NA	NA	NA	NA	0	NA	NA	NA	NA	NA	NA	0	NA	NA	NA	NA	NA	NA	0.00321843	bacteria	2	bacteria
PWY-6079	anthranilate degradation I (aerobic)	Degradation	AROMATIC-COMPOUNDS-DEGRADATION	0	NA	NA	NA	NA	NA	NA	0	NA	NA	NA	NA	NA	NA	0	NA	NA	NA	NA	NA	NA	0	NA	NA	NA	NA	NA	NA	0	NA	NA	NA	NA	NA	NA	0	NA	NA	NA	NA	NA	NA	0.00514949	bacteria	2	bacteria
PARATHION-DEGRADATION-PWY	parathion degradation	Degradation	AROMATIC-COMPOUNDS-DEGRADATION	0	NA	NA	NA	NA	NA	NA	0	NA	NA	NA	NA	NA	NA	0	NA	NA	NA	NA	NA	NA	0	NA	NA	NA	NA	NA	NA	0	NA	NA	NA	NA	NA	NA	0	NA	NA	NA	NA	NA	NA	0.00514949	cellular organisms	131567	bacteria
PWY-5450	benzene degradation	Degradation	AROMATIC-COMPOUNDS-DEGRADATION	0	NA	NA	NA	NA	NA	NA	0	NA	NA	NA	NA	NA	NA	0	NA	NA	NA	NA	NA	NA	0	NA	NA	NA	NA	NA	NA	0	NA	NA	NA	NA	NA	NA	0	NA	NA	NA	NA	NA	NA	0.00236018	bacteria	2	bacteria
PWY-283	benzoate degradation II (aerobic and anaerobic)	Degradation	AROMATIC-COMPOUNDS-DEGRADATION	0	NA	NA	NA	NA	NA	NA	0	NA	NA	NA	NA	NA	NA	0	NA	NA	NA	NA	NA	NA	0	NA	NA	NA	NA	NA	NA	0	NA	NA	NA	NA	NA	NA	0	NA	NA	NA	NA	NA	NA	0.0107281	prokaryotes	99999999	bacteria
PWY-6343	ferulate degradation	Degradation	AROMATIC-COMPOUNDS-DEGRADATION	0	NA	NA	NA	NA	NA	NA	0	NA	NA	NA	NA	NA	NA	0	NA	NA	NA	NA	NA	NA	0	NA	NA	NA	NA	NA	NA	0	NA	NA	NA	NA	NA	NA	0	NA	NA	NA	NA	NA	NA	0.00407668	cellular organisms	131567	bacteria
PWY-6041	4-sulfocatechol degradation	Degradation	AROMATIC-COMPOUNDS-DEGRADATION	0	NA	NA	NA	NA	NA	NA	0	NA	NA	NA	NA	NA	NA	0	NA	NA	NA	NA	NA	NA	0	NA	NA	NA	NA	NA	NA	0	NA	NA	NA	NA	NA	NA	0	NA	NA	NA	NA	NA	NA	0.00300387	cellular organisms	131567	bacteria
PWY-6336	protocatechuate degradation III (para-cleavage pathway)	Degradation	AROMATIC-COMPOUNDS-DEGRADATION	0	NA	NA	NA	NA	NA	NA	0	NA	NA	NA	NA	NA	NA	0	NA	NA	NA	NA	NA	NA	0	NA	NA	NA	NA	NA	NA	0	NA	NA	NA	NA	NA	NA	0	NA	NA	NA	NA	NA	NA	0.00772423	prokaryotes	99999999	bacteria
HCAMHPDEG-PWY	3-phenylpropionate and 3-(3-hydroxyphenyl)propionate degradation to 2-oxopent-4-enoate	Degradation	AROMATIC-COMPOUNDS-DEGRADATION	0	NA	NA	NA	NA	NA	NA	0	NA	NA	NA	NA	NA	NA	0	NA	NA	NA	NA	NA	NA	0	NA	NA	NA	NA	NA	NA	0	NA	NA	NA	NA	NA	NA	0	NA	NA	NA	NA	NA	NA	0.00708054	bacteria	2	purple photosynthetic bacteria and relatives
PWY-6640	salicylate degradation IV	Degradation	AROMATIC-COMPOUNDS-DEGRADATION	0	NA	NA	NA	NA	NA	NA	0	NA	NA	NA	NA	NA	NA	0	NA	NA	NA	NA	NA	NA	0	NA	NA	NA	NA	NA	NA	0	NA	NA	NA	NA	NA	NA	0	NA	NA	NA	NA	NA	NA	0.00643686	bacteria	2	bacteria
TOLUENE-DEG-DIOL-PWY	toluene degradation to 2-oxopent-4-enoate (via toluene-cis-diol)	Degradation	AROMATIC-COMPOUNDS-DEGRADATION	0	NA	NA	NA	NA	NA	NA	0	NA	NA	NA	NA	NA	NA	0	NA	NA	NA	NA	NA	NA	0	NA	NA	NA	NA	NA	NA	0	NA	NA	NA	NA	NA	NA	0	NA	NA	NA	NA	NA	NA	0.00386211	bacteria	2	purple photosynthetic bacteria and relatives
PWY-6419	shikimate degradation II	Degradation	AROMATIC-COMPOUNDS-DEGRADATION	0	NA	NA	NA	NA	NA	NA	0	NA	NA	NA	NA	NA	NA	0	NA	NA	NA	NA	NA	NA	0	NA	NA	NA	NA	NA	NA	0	NA	NA	NA	NA	NA	NA	0	NA	NA	NA	NA	NA	NA	0.00407668	prokaryotes	99999999	low GC Gram+
PUTDEG-PWY	putrescine degradation I	Degradation	AMINE-DEG	0.0100398	bacteria	2	bacteria	2	0	Low	0	NA	NA	NA	NA	NA	NA	0.0118102	prokaryotes	99999999	bacteria	2	-0.25	Low	0	NA	NA	NA	NA	NA	NA	0.0148518	cellular organisms	131567	bacteria	2	-0.75	Low	0	NA	NA	NA	NA	NA	NA	0.0266057	cellular organisms	131567	bacteria
PWY-5703	urea degradation I	Degradation	AMINE-DEG	0.030956	cellular organisms	131567	bacteria	2	-0.75	Low	0.0313595	prokaryotes	99999999	bacteria	2	-0.25	Low	0.0297291	cellular organisms	131567	bacteria	2	-0.75	Low	0.0294586	bacteria	2	bacteria	2	0	Low	0.0355383	cellular organisms	131567	bacteria	2	-0.75	Low	0	NA	NA	NA	NA	NA	NA	0.0405522	cellular organisms	131567	bacteria
PWY-6537	4-aminobutyrate degradation II	Degradation	AMINE-DEG	0.0501989	cellular organisms	131567	bacteria	2	-0.75	Low	0.0405829	prokaryotes	99999999	bacteria	2	-0.25	Low	0.036245	cellular organisms	131567	bacteria	2	-0.75	Low	0.0294586	bacteria	2	bacteria	2	0	Low	0.0461467	cellular organisms	131567	bacteria	2	-0.75	Low	0	NA	NA	NA	NA	NA	NA	0.0605065	cellular organisms	131567	bacteria
PWY-3661	glycine betaine degradation	Degradation	AMINE-DEG	0.424599	root	1	eukaryotes	2759	-1.5	High	0.394761	cellular organisms	131567	eukaryotes	2759	-0.5	Low	0.438198	cellular organisms	131567	eukaryotes	2759	-0.5	Low	0.427149	cellular organisms	131567	eukaryotes	2759	-0.5	Low	0.482154	cellular organisms	131567	eukaryotes	2759	-0.5	Low	0.366901	bacteria	2	bacteria	2	0	Low	0.602061	cellular organisms	131567	eukaryotes
PWY-5704	urea degradation II	Degradation	AMINE-DEG	0.0794816	cellular organisms	131567	bacteria	2	-0.75	Low	0.0313595	bacteria	2	bacteria	2	0	Low	0.0781915	bacteria	2	bacteria	2	0	Low	0.0559712	bacteria	2	bacteria	2	0	Low	0.0434946	bacteria	2	bacteria	2	0	Low	0	NA	NA	NA	NA	NA	NA	0.0369046	cellular organisms	131567	bacteria
CARNMET-PWY	carnitine degradation I	Degradation	AMINE-DEG	0.014223	cellular organisms	131567	purple photosynthetic bacteria and relatives	1224	-0.875	Medium	0.0258255	cellular organisms	131567	purple photosynthetic bacteria and relatives	1224	-0.875	Medium	0.00651596	bacteria	2	purple photosynthetic bacteria and relatives	1224	-0.125	Low	0	NA	NA	NA	NA	NA	NA	0.0121997	prokaryotes	99999999	purple photosynthetic bacteria and relatives	1224	-0.375	Low	0	NA	NA	NA	NA	NA	NA	0.0274639	cellular organisms	131567	purple photosynthetic bacteria and relatives
PWY-6536	4-aminobutyrate degradation III	Degradation	AMINE-DEG	0.045179	cellular organisms	131567	bacteria	2	-0.75	Low	0.0350489	prokaryotes	99999999	bacteria	2	-0.25	Low	0.0333943	cellular organisms	131567	bacteria	2	-0.75	Low	0.0294586	bacteria	2	bacteria	2	0	Low	0.0440251	cellular organisms	131567	bacteria	2	-0.75	Low	0	NA	NA	NA	NA	NA	NA	0.0555715	cellular organisms	131567	bacteria
PWY-3602	carnitine degradation II	Degradation	AMINE-DEG	0.00627486	bacteria	2	purple photosynthetic bacteria and relatives	1224	-0.125	Low	0	NA	NA	NA	NA	NA	NA	0.00610871	bacteria	2	purple photosynthetic bacteria and relatives	1224	-0.125	Low	0	NA	NA	NA	NA	NA	NA	0.0111389	bacteria	2	purple photosynthetic bacteria and relatives	1224	-0.125	Low	0	NA	NA	NA	NA	NA	NA	0.0208125	cellular organisms	131567	purple photosynthetic bacteria and relatives
PWY-3	putrescine degradation V	Degradation	AMINE-DEG	0.0100398	bacteria	2	bacteria	2	0	Low	0	NA	NA	NA	NA	NA	NA	0.0114029	prokaryotes	99999999	bacteria	2	-0.25	Low	0	NA	NA	NA	NA	NA	NA	0.0143214	cellular organisms	131567	bacteria	2	-0.75	Low	0	NA	NA	NA	NA	NA	NA	0.0253183	cellular organisms	131567	bacteria
PWY6666-2	dopamine degradation	Degradation	AMINE-DEG	0.0736251	cellular organisms	131567	multicellular animals	33208	-0.875	Medium	0.0774765	cellular organisms	131567	multicellular animals	33208	-0.875	Medium	0.0712683	cellular organisms	131567	multicellular animals	33208	-0.875	Medium	0.0530254	bacteria	2	multicellular animals	33208	-1.625	High	0.0647115	cellular organisms	131567	multicellular animals	33208	-0.875	Medium	0	NA	NA	NA	NA	NA	NA	0.0695181	cellular organisms	131567	multicellular animals
CRNFORCAT-PWY	creatinine degradation I	Degradation	AMINE-DEG	0.263544	cellular organisms	131567	bacteria	2	-0.75	Low	0.162332	cellular organisms	131567	bacteria	2	-0.75	Low	0.259417	cellular organisms	131567	bacteria	2	-0.75	Low	0.144347	bacteria	2	bacteria	2	0	Low	0.277941	cellular organisms	131567	bacteria	2	-0.75	Low	0.148322	bacteria	2	bacteria	2	0	Low	0.345659	cellular organisms	131567	bacteria
PWY-6535	4-aminobutyrate degradation I	Degradation	AMINE-DEG	0.0539638	cellular organisms	131567	green plants	33090	-0.75	Low	0.0534957	prokaryotes	99999999	bacteria	2	-0.25	Low	0.0415392	cellular organisms	131567	green plants	33090	-0.75	Low	0.0530254	cellular organisms	131567	green plants	33090	-0.75	Low	0.0498597	cellular organisms	131567	green plants	33090	-0.75	Low	0	NA	NA	NA	NA	NA	NA	0.0647977	cellular organisms	131567	green plants
PWY-5022	4-aminobutyrate degradation V	Degradation	AMINE-DEG	0.153107	cellular organisms	131567	low GC Gram+	1239	-0.875	Medium	0.34311	cellular organisms	131567	low GC Gram+	1239	-0.875	Medium	0.14498	cellular organisms	131567	low GC Gram+	1239	-0.875	Medium	0.441878	cellular organisms	131567	low GC Gram+	1239	-0.875	Medium	0.185117	cellular organisms	131567	low GC Gram+	1239	-0.875	Medium	0.19516	bacteria	2	low GC Gram+	1239	-0.125	Low	0.251252	cellular organisms	131567	low GC Gram+
PWY-5698	allantoin degradation to ureidoglycolate II (ammonia producing)	Degradation	AMINE-DEG	0.00794816	cellular organisms	131567	eukaryotes	2759	-0.5	Low	0	NA	NA	NA	NA	NA	NA	0.0077377	cellular organisms	131567	eukaryotes	2759	-0.5	Low	0	NA	NA	NA	NA	NA	NA	0.00689549	bacteria	2	bacteria	2	0	Low	0	NA	NA	NA	NA	NA	NA	0.0100844	cellular organisms	131567	eukaryotes
PWY-4722	creatinine degradation II	Degradation	AMINE-DEG	0.300775	cellular organisms	131567	bacteria	2	-0.75	Low	0.243498	cellular organisms	131567	bacteria	2	-0.75	Low	0.275706	cellular organisms	131567	bacteria	2	-0.75	Low	0.200318	prokaryotes	99999999	bacteria	2	-0.25	Low	0.306054	cellular organisms	131567	bacteria	2	-0.75	Low	0.241998	cellular organisms	131567	bacteria	2	-0.75	Low	0.535546	cellular organisms	131567	bacteria
PWY-5697	allantoin degradation to ureidoglycolate I (urea producing)	Degradation	AMINE-DEG	0.00962146	cellular organisms	131567	eukaryotes	2759	-0.5	Low	0	NA	NA	NA	NA	NA	NA	0.0150682	cellular organisms	131567	eukaryotes	2759	-0.5	Low	0	NA	NA	NA	NA	NA	NA	0.0153822	cellular organisms	131567	eukaryotes	2759	-0.5	Low	0	NA	NA	NA	NA	NA	NA	0.0216708	cellular organisms	131567	eukaryotes
PWY0-1221	putrescine degradation II	Degradation	AMINE-DEG	0.0112948	bacteria	2	bacteria	2	0	Low	0	NA	NA	NA	NA	NA	NA	0.0114029	bacteria	2	bacteria	2	0	Low	0.061863	bacteria	2	bacteria	2	0	Low	0.00530422	bacteria	2	bacteria	2	0	Low	0	NA	NA	NA	NA	NA	NA	0.0139465	cellular organisms	131567	bacteria
PWY-2	putrescine degradation IV	Degradation	AMINE-DEG	0.00543822	bacteria	2	not Actinobacteria Cavalier-Smith 2002	201174	-0.125	Low	0	NA	NA	NA	NA	NA	NA	0	NA	NA	NA	NA	NA	NA	0	NA	NA	NA	NA	NA	NA	0	NA	NA	NA	NA	NA	NA	0	NA	NA	NA	NA	NA	NA	0	NA	NA	NA
PWY-6473	4-aminobutyrate degradation IV	Degradation	AMINE-DEG	0.0564738	cellular organisms	131567	green plants	33090	-0.75	Low	0.0664084	cellular organisms	131567	green plants	33090	-0.75	Low	0.0403175	cellular organisms	131567	green plants	33090	-0.75	Low	0.061863	cellular organisms	131567	green plants	33090	-0.75	Low	0.0403121	cellular organisms	131567	green plants	33090	-0.75	Low	0	NA	NA	NA	NA	NA	NA	0.0512803	cellular organisms	131567	green plants
PWY-0	putrescine degradation III	Degradation	AMINE-DEG	0.0849198	prokaryotes	99999999	mammals	40674	-1.49999	High	0.112525	cellular organisms	131567	mammals	40674	-0.999992	High	0.083893	cellular organisms	131567	mammals	40674	-0.999992	High	0.0883757	bacteria	2	mammals	40674	-1.74999	High	0.0795634	cellular organisms	131567	mammals	40674	-0.999992	High	0	NA	NA	NA	NA	NA	NA	0.0879704	cellular organisms	131567	mammals
PWY-6117	spermine and spermidine degradation I	Degradation	AMINE-DEG	0	NA	NA	NA	NA	NA	NA	0	NA	NA	NA	NA	NA	NA	0	NA	NA	NA	NA	NA	NA	0	NA	NA	NA	NA	NA	NA	0	NA	NA	NA	NA	NA	NA	0	NA	NA	NA	NA	NA	NA	0.00321843	cellular organisms	131567	opisthokonts
P561-PWY	stachydrine degradation	Degradation	AMINE-DEG	0	NA	NA	NA	NA	NA	NA	0	NA	NA	NA	NA	NA	NA	0	NA	NA	NA	NA	NA	NA	0	NA	NA	NA	NA	NA	NA	0	NA	NA	NA	NA	NA	NA	0	NA	NA	NA	NA	NA	NA	0.0139465	bacteria	2	purple photosynthetic bacteria and relatives
PWY-6603	dicranin biosynthesis	Metabolic-Clusters	None	0.0129681	cellular organisms	131567	mosses	3208	-0.984375	Medium	0.0221361	cellular organisms	131567	mosses	3208	-0.984375	High	0.0126247	cellular organisms	131567	mosses	3208	-0.984375	Medium	0	NA	NA	NA	NA	NA	NA	0.0111389	cellular organisms	131567	mosses	3208	-0.984375	Medium	0	NA	NA	NA	NA	NA	NA	0.00665142	root	1	mosses
LIPASYN-PWY	phospholipases	Metabolic-Clusters	None	0.00460157	purple photosynthetic bacteria and relatives	1224	bacteria	2	0.125	None	0	NA	NA	NA	NA	NA	NA	0.00488697	cellular organisms	131567	eukaryotes	2759	-0.5	Low	0	NA	NA	NA	NA	NA	NA	0	NA	NA	NA	NA	NA	NA	0	NA	NA	NA	NA	NA	NA	0.00300387	cellular organisms	131567	eukaryotes
PWY-5912	2-deoxymugineic acid phytosiderophore biosynthesis	Biosynthesis	Siderophores-Biosynthesis	0	NA	NA	NA	NA	NA	NA	0	NA	NA	NA	NA	NA	NA	0	NA	NA	NA	NA	NA	NA	0	NA	NA	NA	NA	NA	NA	0	NA	NA	NA	NA	NA	NA	0	NA	NA	NA	NA	NA	NA	0.0986985	cellular organisms	131567	grass family
PWY-5049	rosmarinic acid biosynthesis II	Biosynthesis	SECONDARY-METABOLITE-BIOSYNTHESIS	0.00920313	bacteria	2	vascular plants	58023	-1.73438	High	0	NA	NA	NA	NA	NA	NA	0.00610871	bacteria	2	vascular plants	58023	-1.73438	High	0	NA	NA	NA	NA	NA	NA	0.00530422	cellular organisms	131567	vascular plants	58023	-0.984375	Medium	0	NA	NA	NA	NA	NA	NA	0.00514949	cellular organisms	131567	vascular plants
PWY-5940	streptomycin biosynthesis	Biosynthesis	SECONDARY-METABOLITE-BIOSYNTHESIS	0.134282	cellular organisms	131567	not Actinobacteria Cavalier-Smith 2002	201174	-0.875	Medium	0.0590297	cellular organisms	131567	not Actinobacteria Cavalier-Smith 2002	201174	-0.875	Medium	0.131134	cellular organisms	131567	not Actinobacteria Cavalier-Smith 2002	201174	-0.875	Medium	0.0530254	cellular organisms	131567	not Actinobacteria Cavalier-Smith 2002	201174	-0.875	Medium	0.133136	cellular organisms	131567	not Actinobacteria Cavalier-Smith 2002	201174	-0.875	Medium	0.140515	cellular organisms	131567	not Actinobacteria Cavalier-Smith 2002	201174	-0.875	Medium	0.156201	cellular organisms	131567	not Actinobacteria Cavalier-Smith 2002
PWY-5	canavanine biosynthesis	Biosynthesis	SECONDARY-METABOLITE-BIOSYNTHESIS	0.208325	cellular organisms	131567	pea family	3803	-0.999992	High	0.116215	cellular organisms	131567	pea family	3803	-0.999992	High	0.209325	cellular organisms	131567	pea family	3803	-0.999992	High	0.0972132	cellular organisms	131567	pea family	3803	-0.999992	Medium	0.18883	cellular organisms	131567	pea family	3803	-0.999992	High	0.257611	cellular organisms	131567	pea family	3803	-0.999992	Medium	0.187313	cellular organisms	131567	pea family
PWY-5176	coumarin biosynthesis (via 2-coumarate)	Biosynthesis	SECONDARY-METABOLITE-BIOSYNTHESIS	0.0677685	cellular organisms	131567	flowering plants	3398	-0.998047	Medium	0.0276702	cellular organisms	131567	flowering plants	3398	-0.998047	High	0.0582364	cellular organisms	131567	flowering plants	3398	-0.998047	High	0.0294586	bacteria	2	flowering plants	3398	-1.74805	High	0.0403121	cellular organisms	131567	flowering plants	3398	-0.998047	High	0	NA	NA	NA	NA	NA	NA	0.0323988	cellular organisms	131567	flowering plants
PWY-6475	trans-lycopene biosynthesis II (plants)	Biosynthesis	SECONDARY-METABOLITE-BIOSYNTHESIS	0.0522905	cellular organisms	131567	rhodophytes	2763	-0.75	Low	0	NA	NA	NA	NA	NA	NA	0.0631233	prokaryotes	99999999	cyanophytes	1117	-0.375	Low	0	NA	NA	NA	NA	NA	NA	0.051451	cellular organisms	131567	rhodophytes	2763	-0.75	Low	0.0858704	cyanophytes	1117	cyanophytes	1117	0	Low	0.00793879	prokaryotes	99999999	cyanophytes
PWY-6324	rebeccamycin biosynthesis	Biosynthesis	SECONDARY-METABOLITE-BIOSYNTHESIS	0.00418324	root	1	not Actinobacteria Cavalier-Smith 2002	201174	-1.875	High	0	NA	NA	NA	NA	NA	NA	0.00651596	root	1	not Actinobacteria Cavalier-Smith 2002	201174	-1.875	High	0	NA	NA	NA	NA	NA	NA	0.00795634	root	1	not Actinobacteria Cavalier-Smith 2002	201174	-1.875	High	0	NA	NA	NA	NA	NA	NA	0.00257474	root	1	not Actinobacteria Cavalier-Smith 2002
PWY-5810	usnate biosynthesis	Biosynthesis	SECONDARY-METABOLITE-BIOSYNTHESIS	0.0121314	cellular organisms	131567	Lecanorales	5197	-0.999512	Medium	0	NA	NA	NA	NA	NA	NA	0.00651596	purple photosynthetic bacteria and relatives	1224	Lecanorales	5197	-1.87451	High	0	NA	NA	NA	NA	NA	NA	0	NA	NA	NA	NA	NA	NA	0	NA	NA	NA	NA	NA	NA	0.00257474	bacteria	2	Lecanorales
PWY-6763	salicortin biosynthesis	Biosynthesis	SECONDARY-METABOLITE-BIOSYNTHESIS	0.0163146	cellular organisms	131567	willows	40685	-0.999998	High	0.0313595	cellular organisms	131567	willows	40685	-0.999998	High	0.0215841	cellular organisms	131567	willows	40685	-0.999998	High	0	NA	NA	NA	NA	NA	NA	0.027582	cellular organisms	131567	willows	40685	-0.999998	High	0	NA	NA	NA	NA	NA	NA	0.034759	cellular organisms	131567	willows
PWY-6316	aromatic polyketides biosynthesis	Biosynthesis	SECONDARY-METABOLITE-BIOSYNTHESIS	0.00711151	cellular organisms	131567	bramble	23216	-0.999999	High	0	NA	NA	NA	NA	NA	NA	0	NA	NA	NA	NA	NA	NA	0	NA	NA	NA	NA	NA	NA	0.00583465	cellular organisms	131567	bramble	23216	-0.999999	High	0	NA	NA	NA	NA	NA	NA	0.00429124	cellular organisms	131567	bramble
PWY-5928	(4R)-carvone biosynthesis	Biosynthesis	SECONDARY-METABOLITE-BIOSYNTHESIS	0.0200796	bacteria	2	mint family	4136	-1.74999	High	0.0977679	bacteria	2	mint family	4136	-1.74999	High	0.0236203	bacteria	2	mint family	4136	-1.74999	High	0.0765922	bacteria	2	mint family	4136	-1.74999	High	0.023869	bacteria	2	mint family	4136	-1.74999	High	0.0858704	bacteria	2	mint family	4136	-1.74999	High	0.0236018	prokaryotes	99999999	mint family
PWY-5826	hypoglycin biosynthesis	Biosynthesis	SECONDARY-METABOLITE-BIOSYNTHESIS	0.17235	cellular organisms	131567	plants	3193	-0.96875	Medium	0.11437	bacteria	2	plants	3193	-1.71875	High	0.144573	cellular organisms	131567	plants	3193	-0.96875	Medium	0.0883757	bacteria	2	plants	3193	-1.71875	High	0.130484	cellular organisms	131567	plants	3193	-0.96875	Medium	0.117096	bacteria	2	plants	3193	-1.71875	High	0.17165	cellular organisms	131567	plants
PWY-5829	geraniol and geranial biosynthesis	Biosynthesis	SECONDARY-METABOLITE-BIOSYNTHESIS	0.0250995	cellular organisms	131567	green plants	33090	-0.75	Low	0	NA	NA	NA	NA	NA	NA	0.0175116	purple photosynthetic bacteria and relatives	1224	green plants	33090	-1.625	High	0	NA	NA	NA	NA	NA	NA	0.0228082	bacteria	2	green plants	33090	-1.5	High	0	NA	NA	NA	NA	NA	NA	0.0315406	prokaryotes	99999999	green plants
PWY-5168	ferulate and sinapate biosynthesis	Biosynthesis	SECONDARY-METABOLITE-BIOSYNTHESIS	0.0409958	cellular organisms	131567	seed plants	58024	-0.996094	Medium	0.0387382	bacteria	2	seed plants	58024	-1.74609	High	0.0289146	cellular organisms	131567	seed plants	58024	-0.996094	Medium	0.0324044	bacteria	2	seed plants	58024	-1.74609	High	0.0185648	bacteria	2	seed plants	58024	-1.74609	High	0	NA	NA	NA	NA	NA	NA	0.00579317	cellular organisms	131567	seed plants
PWY-695	abscisic acid biosynthesis	Biosynthesis	SECONDARY-METABOLITE-BIOSYNTHESIS	0.00501989	bacteria	2	plants	3193	-1.71875	High	0	NA	NA	NA	NA	NA	NA	0.00570146	cellular organisms	131567	plants	3193	-0.96875	Medium	0	NA	NA	NA	NA	NA	NA	0.0095476	cellular organisms	131567	plants	3193	-0.96875	Medium	0	NA	NA	NA	NA	NA	NA	0.00708054	cellular organisms	131567	plants
PWY-5943	beta-carotene biosynthesis	Biosynthesis	SECONDARY-METABOLITE-BIOSYNTHESIS	0.0292827	bacteria	2	bacteria	2	0	Low	0	NA	NA	NA	NA	NA	NA	0.0256566	cellular organisms	131567	bacteria	2	-0.75	Low	0	NA	NA	NA	NA	NA	NA	0.0254603	bacteria	2	bacteria	2	0	Low	0	NA	NA	NA	NA	NA	NA	0	NA	NA	NA
PWY-6351	D-myo-inositol (1,4,5)-trisphosphate biosynthesis	Biosynthesis	SECONDARY-METABOLITE-BIOSYNTHESIS	0.00794816	cellular organisms	131567	eukaryotes	2759	-0.5	Low	0	NA	NA	NA	NA	NA	NA	0	NA	NA	NA	NA	NA	NA	0	NA	NA	NA	NA	NA	NA	0.0143214	cellular organisms	131567	eukaryotes	2759	-0.5	Low	0	NA	NA	NA	NA	NA	NA	0.036261	cellular organisms	131567	eukaryotes
PWY-4985	mimosine biosynthesis	Biosynthesis	SECONDARY-METABOLITE-BIOSYNTHESIS	0.00627486	RCC 144	1219	pea family	3803	-1.99218	High	0	NA	NA	NA	NA	NA	NA	0.00407247	RCC 144	1219	pea family	3803	-1.99218	High	0	NA	NA	NA	NA	NA	NA	0	NA	NA	NA	NA	NA	NA	0	NA	NA	NA	NA	NA	NA	0	NA	NA	NA
PWY-6644	fluoroacetate and fluorothreonine biosynthesis	Biosynthesis	SECONDARY-METABOLITE-BIOSYNTHESIS	0.125079	cellular organisms	131567	green plants	33090	-0.75	Low	0.121749	bacteria	2	bacteria	2	0	Low	0.127061	cellular organisms	131567	green plants	33090	-0.75	Low	0	NA	NA	NA	NA	NA	NA	0.12518	cellular organisms	131567	green plants	33090	-0.75	Low	0	NA	NA	NA	NA	NA	NA	0.126377	cellular organisms	131567	green plants
PWY-5174	capsanthin and capsorubin biosynthesis	Biosynthesis	SECONDARY-METABOLITE-BIOSYNTHESIS	0.00460157	RCC 144	1219	flowering plants	3398	-1.99023	High	0	NA	NA	NA	NA	NA	NA	0.00692321	RCC 144	1219	flowering plants	3398	-1.99023	High	0	NA	NA	NA	NA	NA	NA	0	NA	NA	NA	NA	NA	NA	0	NA	NA	NA	NA	NA	NA	0	NA	NA	NA
PWY1F-823	leucopelargonidin and leucocyanidin biosynthesis	Biosynthesis	SECONDARY-METABOLITE-BIOSYNTHESIS	0.0192429	cellular organisms	131567	flowering plants	3398	-0.998047	Medium	0	NA	NA	NA	NA	NA	NA	0.0138464	cellular organisms	131567	flowering plants	3398	-0.998047	High	0	NA	NA	NA	NA	NA	NA	0.0243994	cellular organisms	131567	flowering plants	3398	-0.998047	High	0	NA	NA	NA	NA	NA	NA	0.00922616	cellular organisms	131567	flowering plants
PWY-5751	phenylethanol biosynthesis	Biosynthesis	SECONDARY-METABOLITE-BIOSYNTHESIS	0.0581471	root	1	cellular organisms	131567	-1	High	0.0774765	root	1	cellular organisms	131567	-1	High	0.0541639	root	1	cellular organisms	131567	-1	High	0.0648088	root	1	cellular organisms	131567	-1	Medium	0.0631203	root	1	cellular organisms	131567	-1	High	0	NA	NA	NA	NA	NA	NA	0.101059	root	1	cellular organisms
PWY-6627	salinosporamide A biosynthesis	Biosynthesis	SECONDARY-METABOLITE-BIOSYNTHESIS	0.0506172	cellular organisms	131567	not Actinobacteria Cavalier-Smith 2002	201174	-0.875	Medium	0.0276702	bacteria	2	not Actinobacteria Cavalier-Smith 2002	201174	-0.125	Low	0.046019	cellular organisms	131567	not Actinobacteria Cavalier-Smith 2002	201174	-0.875	Medium	0.0294586	prokaryotes	99999999	not Actinobacteria Cavalier-Smith 2002	201174	-0.375	Low	0.0365991	cellular organisms	131567	not Actinobacteria Cavalier-Smith 2002	201174	-0.875	Medium	0	NA	NA	NA	NA	NA	NA	0.0392648	cellular organisms	131567	not Actinobacteria Cavalier-Smith 2002
PWY-6681	neurosporaxanthin biosynthesis	Biosynthesis	SECONDARY-METABOLITE-BIOSYNTHESIS	0.0577288	cellular organisms	131567	opisthokonts	33154	-0.75	Low	0.0534957	prokaryotes	99999999	opisthokonts	33154	-1.25	High	0.0643451	prokaryotes	99999999	opisthokonts	33154	-1.25	High	0.0441878	bacteria	2	opisthokonts	33154	-1.5	High	0.0530422	cellular organisms	131567	opisthokonts	33154	-0.75	Low	0	NA	NA	NA	NA	NA	NA	0.0257474	cellular organisms	131567	opisthokonts
PWY-4681	kievitone biosynthesis	Biosynthesis	SECONDARY-METABOLITE-BIOSYNTHESIS	0.0376492	prokaryotes	99999999	pea family	3803	-1.49999	High	0.0350489	prokaryotes	99999999	pea family	3803	-1.49999	High	0.0386885	prokaryotes	99999999	pea family	3803	-1.49999	High	0	NA	NA	NA	NA	NA	NA	0.0413729	cellular organisms	131567	pea family	3803	-0.999992	High	0.0858704	bacteria	2	pea family	3803	-1.74999	High	0.0369046	cellular organisms	131567	pea family
PWY-5175	lactucaxanthin biosynthesis	Biosynthesis	SECONDARY-METABOLITE-BIOSYNTHESIS	0.0280277	RCC 144	1219	flowering plants	3398	-1.99023	High	0	NA	NA	NA	NA	NA	NA	0.0285073	RCC 144	1219	flowering plants	3398	-1.99023	High	0	NA	NA	NA	NA	NA	NA	0.0116693	cyanophytes	1117	flowering plants	3398	-1.87305	High	0	NA	NA	NA	NA	NA	NA	0	NA	NA	NA
PWY-5944	zeaxanthin biosynthesis	Biosynthesis	SECONDARY-METABOLITE-BIOSYNTHESIS	0.00501989	bacteria	2	bacteria	2	0	Low	0	NA	NA	NA	NA	NA	NA	0.00610871	bacteria	2	bacteria	2	0	Low	0	NA	NA	NA	NA	NA	NA	0.00848676	bacteria	2	bacteria	2	0	Low	0	NA	NA	NA	NA	NA	NA	0	NA	NA	NA
PWY-5290	secologanin and strictosidine biosynthesis	Biosynthesis	SECONDARY-METABOLITE-BIOSYNTHESIS	0.0280277	cellular organisms	131567	madder family	24966	-0.999992	High	0	NA	NA	NA	NA	NA	NA	0.0211769	cellular organisms	131567	madder family	24966	-0.999992	High	0	NA	NA	NA	NA	NA	NA	0.0270515	cellular organisms	131567	madder family	24966	-0.999992	High	0	NA	NA	NA	NA	NA	NA	0.0467745	cellular organisms	131567	madder family
PWY-5875	staphyloxanthin biosynthesis	Biosynthesis	SECONDARY-METABOLITE-BIOSYNTHESIS	0.00711151	cellular organisms	131567	low GC Gram+	1239	-0.875	Medium	0	NA	NA	NA	NA	NA	NA	0.00610871	bacteria	2	low GC Gram+	1239	-0.125	Low	0	NA	NA	NA	NA	NA	NA	0.00583465	bacteria	2	low GC Gram+	1239	-0.125	Low	0	NA	NA	NA	NA	NA	NA	0	NA	NA	NA
PWY-3581	(S)-reticuline biosynthesis I	Biosynthesis	SECONDARY-METABOLITE-BIOSYNTHESIS	0.015478	cellular organisms	131567	magnolia family	3401	-0.999878	Medium	0	NA	NA	NA	NA	NA	NA	0.0146609	cellular organisms	131567	magnolia family	3401	-0.999878	High	0	NA	NA	NA	NA	NA	NA	0.0121997	cellular organisms	131567	magnolia family	3401	-0.999878	High	0	NA	NA	NA	NA	NA	NA	0.0248892	cellular organisms	131567	magnolia family
PWY-5629	isopenicillin N biosynthesis	Biosynthesis	SECONDARY-METABOLITE-BIOSYNTHESIS	0.0108764	cellular organisms	131567	bacteria	2	-0.75	Low	0	NA	NA	NA	NA	NA	NA	0.0109957	cellular organisms	131567	bacteria	2	-0.75	Low	0	NA	NA	NA	NA	NA	NA	0.0116693	cellular organisms	131567	bacteria	2	-0.75	Low	0	NA	NA	NA	NA	NA	NA	0.00579317	cellular organisms	131567	bacteria
PWY-6287	neurosporene biosynthesis	Biosynthesis	SECONDARY-METABOLITE-BIOSYNTHESIS	0.0531272	cellular organisms	131567	bacteria	2	-0.75	Low	0.0221361	bacteria	2	bacteria	2	0	Low	0.0619016	prokaryotes	99999999	bacteria	2	-0.25	Low	0	NA	NA	NA	NA	NA	NA	0.047738	prokaryotes	99999999	bacteria	2	-0.25	Low	0	NA	NA	NA	NA	NA	NA	0.00986985	prokaryotes	99999999	bacteria
PWY-3061	menthol biosynthesis	Biosynthesis	SECONDARY-METABOLITE-BIOSYNTHESIS	0.00627486	cellular organisms	131567	mint family	4136	-0.999992	High	0	NA	NA	NA	NA	NA	NA	0.00488697	cellular organisms	131567	mint family	4136	-0.999992	High	0	NA	NA	NA	NA	NA	NA	0.00636507	cellular organisms	131567	mint family	4136	-0.999992	High	0	NA	NA	NA	NA	NA	NA	0.00600773	cellular organisms	131567	mint family
PWY-6679	jadomycin biosynthesis	Biosynthesis	SECONDARY-METABOLITE-BIOSYNTHESIS	0.21711	cellular organisms	131567	Streptomycetaceae Waksman and Henrici 1943 (Approved Lists 1980) emend. Zhi et al. 2009	2062	-0.996094	Medium	0	NA	NA	NA	NA	NA	NA	0	NA	NA	NA	NA	NA	NA	0	NA	NA	NA	NA	NA	NA	0	NA	NA	NA	NA	NA	NA	0	NA	NA	NA	NA	NA	NA	0.127879	cellular organisms	131567	Streptomycetaceae Waksman and Henrici 1943 (Approved Lists 1980) emend. Zhi et al. 2009
PWY-5946	delta-carotene biosynthesis	Biosynthesis	SECONDARY-METABOLITE-BIOSYNTHESIS	0.0280277	RCC 144	1219	cyanophytes	1117	0.117188	None	0	NA	NA	NA	NA	NA	NA	0.0285073	RCC 144	1219	cyanophytes	1117	0.117188	None	0	NA	NA	NA	NA	NA	NA	0.0116693	cyanophytes	1117	cyanophytes	1117	0	Low	0	NA	NA	NA	NA	NA	NA	0	NA	NA	NA
PWY-6575	juvenile hormone III biosynthesis I	Biosynthesis	SECONDARY-METABOLITE-BIOSYNTHESIS	0.115458	prokaryotes	99999999	flies	7147	-1.5	High	0.134662	cellular organisms	131567	flies	7147	-0.999996	High	0.107921	cellular organisms	131567	flies	7147	-0.999996	High	0.111942	bacteria	2	flies	7147	-1.75	High	0.106615	cellular organisms	131567	flies	7147	-0.999996	High	0	NA	NA	NA	NA	NA	NA	0.123588	cellular organisms	131567	flies
PWY-4961	beta-pyrazole-1-ylalanine biosynthesis	Biosynthesis	SECONDARY-METABOLITE-BIOSYNTHESIS	0.00627486	RCC 144	1219	Cucurbitales	71239	-1.99217	High	0	NA	NA	NA	NA	NA	NA	0.00407247	RCC 144	1219	Cucurbitales	71239	-1.99217	High	0	NA	NA	NA	NA	NA	NA	0	NA	NA	NA	NA	NA	NA	0	NA	NA	NA	NA	NA	NA	0	NA	NA	NA
PWY-6767	4,4-diapolycopenedioate biosynthesis	Biosynthesis	SECONDARY-METABOLITE-BIOSYNTHESIS	0.00669319	cellular organisms	131567	bacteria	2	-0.75	Low	0	NA	NA	NA	NA	NA	NA	0.00529422	bacteria	2	bacteria	2	0	Low	0	NA	NA	NA	NA	NA	NA	0.00530422	purple photosynthetic bacteria and relatives	1224	bacteria	2	0.125	None	0	NA	NA	NA	NA	NA	NA	0	NA	NA	NA
PWY-6787	flavonoid biosynthesis (in equisetum)	Biosynthesis	SECONDARY-METABOLITE-BIOSYNTHESIS	0.00836649	cellular organisms	131567	green plants	33090	-0.75	Low	0	NA	NA	NA	NA	NA	NA	0.00447972	cellular organisms	131567	green plants	33090	-0.75	Low	0	NA	NA	NA	NA	NA	NA	0.00689549	cellular organisms	131567	green plants	33090	-0.75	Low	0	NA	NA	NA	NA	NA	NA	0.00493492	cellular organisms	131567	green plants
PWY-6363	D-myo-inositol (1,4,5)-trisphosphate degradation	Biosynthesis	SECONDARY-METABOLITE-BIOSYNTHESIS	0.063167	cellular organisms	131567	eukaryotes	2759	-0.5	Low	0	NA	NA	NA	NA	NA	NA	0.0598654	cellular organisms	131567	eukaryotes	2759	-0.5	Low	0	NA	NA	NA	NA	NA	NA	0.0604682	cellular organisms	131567	eukaryotes	2759	-0.5	Low	0	NA	NA	NA	NA	NA	NA	0.0510657	cellular organisms	131567	eukaryotes
PWY-5426	betaxanthin biosynthesis	Biosynthesis	SECONDARY-METABOLITE-BIOSYNTHESIS	0.00460157	cellular organisms	131567	fungi	4751	-0.875	Medium	0	NA	NA	NA	NA	NA	NA	0.00570146	cellular organisms	131567	fungi	4751	-0.875	Medium	0	NA	NA	NA	NA	NA	NA	0	NA	NA	NA	NA	NA	NA	0	NA	NA	NA	NA	NA	NA	0	NA	NA	NA
PWY-6839	2-aminoethylphosphonate biosynthesis	Biosynthesis	SECONDARY-METABOLITE-BIOSYNTHESIS	0.014223	cellular organisms	131567	opisthokonts	33154	-0.75	Low	0	NA	NA	NA	NA	NA	NA	0.0109957	cellular organisms	131567	opisthokonts	33154	-0.75	Low	0	NA	NA	NA	NA	NA	NA	0.0201561	cellular organisms	131567	opisthokonts	33154	-0.75	Low	0	NA	NA	NA	NA	NA	NA	0.0251037	cellular organisms	131567	opisthokonts
PWY-6322	phosphinothricin tripeptide biosynthesis	Biosynthesis	SECONDARY-METABOLITE-BIOSYNTHESIS	0.0163146	cellular organisms	131567	not Actinobacteria Cavalier-Smith 2002	201174	-0.875	Medium	0	NA	NA	NA	NA	NA	NA	0.0114029	cellular organisms	131567	not Actinobacteria Cavalier-Smith 2002	201174	-0.875	Medium	0	NA	NA	NA	NA	NA	NA	0.0217473	cellular organisms	131567	not Actinobacteria Cavalier-Smith 2002	201174	-0.875	Medium	0	NA	NA	NA	NA	NA	NA	0.0272494	cellular organisms	131567	not Actinobacteria Cavalier-Smith 2002
PWY-5152	leucodelphinidin biosynthesis	Biosynthesis	SECONDARY-METABOLITE-BIOSYNTHESIS	0.0188246	cellular organisms	131567	flowering plants	3398	-0.998047	Medium	0	NA	NA	NA	NA	NA	NA	0.0126247	cellular organisms	131567	flowering plants	3398	-0.998047	High	0	NA	NA	NA	NA	NA	NA	0.023869	cellular organisms	131567	flowering plants	3398	-0.998047	High	0	NA	NA	NA	NA	NA	NA	0.00922616	cellular organisms	131567	flowering plants
PWY-2301	myo-inositol biosynthesis	Biosynthesis	SECONDARY-METABOLITE-BIOSYNTHESIS	0.0907764	cellular organisms	131567	eukaryotes	2759	-0.5	Low	0.0313595	cellular organisms	131567	eukaryotes	2759	-0.5	Low	0.0887799	prokaryotes	99999999	bacteria	2	-0.25	Low	0	NA	NA	NA	NA	NA	NA	0.0944152	cellular organisms	131567	eukaryotes	2759	-0.5	Low	0	NA	NA	NA	NA	NA	NA	0.108783	cellular organisms	131567	eukaryotes
PWY-5710	capsaicin biosynthesis	Biosynthesis	SECONDARY-METABOLITE-BIOSYNTHESIS	0.0121314	cellular organisms	131567	nightshade family	4070	-0.999992	High	0	NA	NA	NA	NA	NA	NA	0.0114029	cellular organisms	131567	nightshade family	4070	-0.999992	High	0	NA	NA	NA	NA	NA	NA	0.0143214	cellular organisms	131567	nightshade family	4070	-0.999992	High	0	NA	NA	NA	NA	NA	NA	0.0229581	cellular organisms	131567	nightshade family
PWY-922	mevalonate pathway I	Biosynthesis	SECONDARY-METABOLITE-BIOSYNTHESIS	0.0983062	cellular organisms	131567	bacteria	2	-0.75	Low	0.16971	cellular organisms	131567	bacteria	2	-0.75	Low	0.0924452	cellular organisms	131567	bacteria	2	-0.75	Low	0.162022	cellular organisms	131567	bacteria	2	-0.75	Low	0.126771	cellular organisms	131567	bacteria	2	-0.75	Low	0	NA	NA	NA	NA	NA	NA	0.186883	cellular organisms	131567	bacteria
PWY-5301	ajmaline and sarpagine biosynthesis	Biosynthesis	SECONDARY-METABOLITE-BIOSYNTHESIS	0.00501989	cellular organisms	131567	dogbane family	4056	-0.999992	High	0	NA	NA	NA	NA	NA	NA	0	NA	NA	NA	NA	NA	NA	0.0382961	bacteria	2	dogbane family	4056	-1.74999	High	0	NA	NA	NA	NA	NA	NA	0	NA	NA	NA	NA	NA	NA	0	NA	NA	NA
PWY-6436	perillyl alcohol biosynthesis	Biosynthesis	SECONDARY-METABOLITE-BIOSYNTHESIS	0.0200796	bacteria	2	mint family	4136	-1.74999	High	0.0977679	bacteria	2	mint family	4136	-1.74999	High	0.0236203	bacteria	2	mint family	4136	-1.74999	High	0.0765922	bacteria	2	mint family	4136	-1.74999	High	0.023869	bacteria	2	mint family	4136	-1.74999	High	0.0858704	bacteria	2	mint family	4136	-1.74999	High	0.0233872	bacteria	2	mint family
PWY1F-FLAVSYN	flavonoid biosynthesis	Biosynthesis	SECONDARY-METABOLITE-BIOSYNTHESIS	0.0832465	cellular organisms	131567	flowering plants	3398	-0.998047	Medium	0.0590297	bacteria	2	flowering plants	3398	-1.74805	High	0.0761553	cellular organisms	131567	flowering plants	3398	-0.998047	High	0.0530254	bacteria	2	flowering plants	3398	-1.74805	High	0.0790329	cellular organisms	131567	flowering plants	3398	-0.998047	High	0.0858704	root	1	flowering plants	3398	-1.99805	High	0.0549278	cellular organisms	131567	flowering plants
PWY-5979	3-amino-5-hydroxybenzoate biosynthesis	Biosynthesis	SECONDARY-METABOLITE-BIOSYNTHESIS	0.186573	cellular organisms	131567	not Actinobacteria Cavalier-Smith 2002	201174	-0.875	Medium	0.206604	cellular organisms	131567	not Actinobacteria Cavalier-Smith 2002	201174	-0.875	Medium	0.187741	cellular organisms	131567	not Actinobacteria Cavalier-Smith 2002	201174	-0.875	Medium	0.176751	cellular organisms	131567	not Actinobacteria Cavalier-Smith 2002	201174	-0.875	Medium	0.17557	cellular organisms	131567	not Actinobacteria Cavalier-Smith 2002	201174	-0.875	Medium	0.343482	cellular organisms	131567	not Actinobacteria Cavalier-Smith 2002	201174	-0.875	Medium	0.186883	cellular organisms	131567	not Actinobacteria Cavalier-Smith 2002
PWY-6279	myxol-2 fucoside biosynthesis	Biosynthesis	SECONDARY-METABOLITE-BIOSYNTHESIS	0.00501989	bacteria	2	cyanophytes	1117	-0.125	Low	0	NA	NA	NA	NA	NA	NA	0.00610871	bacteria	2	cyanophytes	1117	-0.125	Low	0	NA	NA	NA	NA	NA	NA	0.00848676	bacteria	2	cyanophytes	1117	-0.125	Low	0	NA	NA	NA	NA	NA	NA	0	NA	NA	NA
PWY-5135	xanthohumol biosynthesis	Biosynthesis	SECONDARY-METABOLITE-BIOSYNTHESIS	0	NA	NA	NA	NA	NA	NA	0.0590297	bacteria	2	hop family	3481	-1.74999	High	0.0753408	cellular organisms	131567	hop family	3481	-0.999992	High	0.0530254	bacteria	2	hop family	3481	-1.74999	High	0.0779721	cellular organisms	131567	hop family	3481	-0.999992	High	0.0858704	root	1	hop family	3481	-1.99999	High	0	NA	NA	NA
PWY-6133	(S)-reticuline biosynthesis II	Biosynthesis	SECONDARY-METABOLITE-BIOSYNTHESIS	0	NA	NA	NA	NA	NA	NA	0	NA	NA	NA	NA	NA	NA	0.00570146	bacteria	2	mammals	40674	-1.74999	High	0	NA	NA	NA	NA	NA	NA	0.00583465	cellular organisms	131567	mammals	40674	-0.999992	High	0	NA	NA	NA	NA	NA	NA	0.0128737	cellular organisms	131567	mammals
PWY-6326	camptothecin biosynthesis	Biosynthesis	SECONDARY-METABOLITE-BIOSYNTHESIS	0	NA	NA	NA	NA	NA	NA	0	NA	NA	NA	NA	NA	NA	0.00407247	cellular organisms	131567	cellular organisms	131567	0	Low	0	NA	NA	NA	NA	NA	NA	0	NA	NA	NA	NA	NA	NA	0	NA	NA	NA	NA	NA	NA	0.0154485	cellular organisms	131567	cellular organisms
PWY-6802	salidroside biosynthesis	Biosynthesis	SECONDARY-METABOLITE-BIOSYNTHESIS	0	NA	NA	NA	NA	NA	NA	0	NA	NA	NA	NA	NA	NA	0.0521277	root	1	green plants	33090	-1.75	High	0	NA	NA	NA	NA	NA	NA	0.0625898	root	1	green plants	33090	-1.75	High	0	NA	NA	NA	NA	NA	NA	0.106852	root	1	green plants
PWY-6098	diploterol and cycloartenol biosynthesis	Biosynthesis	SECONDARY-METABOLITE-BIOSYNTHESIS	0	NA	NA	NA	NA	NA	NA	0	NA	NA	NA	NA	NA	NA	0	NA	NA	NA	NA	NA	NA	0	NA	NA	NA	NA	NA	NA	0.00583465	bacteria	2	Pteridaceae E.D.M.Kirchn., 1831	13819	-1.74976	High	0	NA	NA	NA	NA	NA	NA	0.0130883	bacteria	2	Pteridaceae E.D.M.Kirchn., 1831
PWY-6975	erythromycin biosynthesis	Biosynthesis	SECONDARY-METABOLITE-BIOSYNTHESIS	0	NA	NA	NA	NA	NA	NA	0	NA	NA	NA	NA	NA	NA	0	NA	NA	NA	NA	NA	NA	0	NA	NA	NA	NA	NA	NA	0.00689549	cellular organisms	131567	bacteria	2	-0.75	Low	0	NA	NA	NA	NA	NA	NA	0.0169504	bacteria	2	bacteria
PWY-5315	N-methyl-Delta1-pyrrolinium cation biosynthesis	Biosynthesis	SECONDARY-METABOLITE-BIOSYNTHESIS	0	NA	NA	NA	NA	NA	NA	0	NA	NA	NA	NA	NA	NA	0	NA	NA	NA	NA	NA	NA	0	NA	NA	NA	NA	NA	NA	0	NA	NA	NA	NA	NA	NA	0	NA	NA	NA	NA	NA	NA	0.00364755	cellular organisms	131567	nightshade family
PWY-5679	clavulanate biosynthesis	Biosynthesis	SECONDARY-METABOLITE-BIOSYNTHESIS	0	NA	NA	NA	NA	NA	NA	0	NA	NA	NA	NA	NA	NA	0	NA	NA	NA	NA	NA	NA	0	NA	NA	NA	NA	NA	NA	0	NA	NA	NA	NA	NA	NA	0	NA	NA	NA	NA	NA	NA	0.00236018	bacteria	2	not Actinobacteria Cavalier-Smith 2002
PWY-5403	betaxanthin biosynthesis (via dopamine)	Biosynthesis	SECONDARY-METABOLITE-BIOSYNTHESIS	0	NA	NA	NA	NA	NA	NA	0	NA	NA	NA	NA	NA	NA	0	NA	NA	NA	NA	NA	NA	0	NA	NA	NA	NA	NA	NA	0	NA	NA	NA	NA	NA	NA	0	NA	NA	NA	NA	NA	NA	0.0139465	cellular organisms	131567	fungi
PWY-2464	maackiain biosynthesis	Biosynthesis	SECONDARY-METABOLITE-BIOSYNTHESIS	0	NA	NA	NA	NA	NA	NA	0	NA	NA	NA	NA	NA	NA	0	NA	NA	NA	NA	NA	NA	0	NA	NA	NA	NA	NA	NA	0	NA	NA	NA	NA	NA	NA	0	NA	NA	NA	NA	NA	NA	0.00236018	bacteria	2	pea family
PWY-6105	C30 botryococcene biosynthesis	Biosynthesis	SECONDARY-METABOLITE-BIOSYNTHESIS	0	NA	NA	NA	NA	NA	NA	0	NA	NA	NA	NA	NA	NA	0	NA	NA	NA	NA	NA	NA	0	NA	NA	NA	NA	NA	NA	0	NA	NA	NA	NA	NA	NA	0	NA	NA	NA	NA	NA	NA	0.0027893	prokaryotes	99999999	Botryococcaceae
PWY-3301	sinapate ester biosynthesis	Biosynthesis	SECONDARY-METABOLITE-BIOSYNTHESIS	0	NA	NA	NA	NA	NA	NA	0	NA	NA	NA	NA	NA	NA	0	NA	NA	NA	NA	NA	NA	0	NA	NA	NA	NA	NA	NA	0	NA	NA	NA	NA	NA	NA	0	NA	NA	NA	NA	NA	NA	0.00472036	prokaryotes	99999999	mustard family
PWY-5287	sanguinarine and macarpine biosynthesis	Biosynthesis	SECONDARY-METABOLITE-BIOSYNTHESIS	0	NA	NA	NA	NA	NA	NA	0	NA	NA	NA	NA	NA	NA	0	NA	NA	NA	NA	NA	NA	0	NA	NA	NA	NA	NA	NA	0	NA	NA	NA	NA	NA	NA	0	NA	NA	NA	NA	NA	NA	0.00257474	prokaryotes	99999999	flowering plants
PWY-6401	hispidol biosynthesis	Biosynthesis	SECONDARY-METABOLITE-BIOSYNTHESIS	0	NA	NA	NA	NA	NA	NA	0	NA	NA	NA	NA	NA	NA	0	NA	NA	NA	NA	NA	NA	0	NA	NA	NA	NA	NA	NA	0	NA	NA	NA	NA	NA	NA	0	NA	NA	NA	NA	NA	NA	0.00386211	bacteria	2	pea family
PWY-2463	medicarpin biosynthesis	Biosynthesis	SECONDARY-METABOLITE-BIOSYNTHESIS	0	NA	NA	NA	NA	NA	NA	0	NA	NA	NA	NA	NA	NA	0	NA	NA	NA	NA	NA	NA	0	NA	NA	NA	NA	NA	NA	0	NA	NA	NA	NA	NA	NA	0	NA	NA	NA	NA	NA	NA	0.00236018	bacteria	2	pea family
PWY-5630	penicillin K biosynthesis	Biosynthesis	SECONDARY-METABOLITE-BIOSYNTHESIS	0	NA	NA	NA	NA	NA	NA	0	NA	NA	NA	NA	NA	NA	0	NA	NA	NA	NA	NA	NA	0	NA	NA	NA	NA	NA	NA	0	NA	NA	NA	NA	NA	NA	0	NA	NA	NA	NA	NA	NA	0.00321843	cellular organisms	131567	fungi
PWY-6766	salicin biosynthesis	Biosynthesis	SECONDARY-METABOLITE-BIOSYNTHESIS	0	NA	NA	NA	NA	NA	NA	0	NA	NA	NA	NA	NA	NA	0	NA	NA	NA	NA	NA	NA	0	NA	NA	NA	NA	NA	NA	0	NA	NA	NA	NA	NA	NA	0	NA	NA	NA	NA	NA	NA	0.00214562	prokaryotes	99999999	willows
PWY-5670	epoxysqualene biosynthesis	Biosynthesis	SECONDARY-METABOLITE-BIOSYNTHESIS	0	NA	NA	NA	NA	NA	NA	0	NA	NA	NA	NA	NA	NA	0	NA	NA	NA	NA	NA	NA	0	NA	NA	NA	NA	NA	NA	0	NA	NA	NA	NA	NA	NA	0	NA	NA	NA	NA	NA	NA	0.0027893	prokaryotes	99999999	archaea
PWY-6299	aldehyde oxidation I	Biosynthesis	SECONDARY-METABOLITE-BIOSYNTHESIS	0	NA	NA	NA	NA	NA	NA	0	NA	NA	NA	NA	NA	NA	0	NA	NA	NA	NA	NA	NA	0	NA	NA	NA	NA	NA	NA	0	NA	NA	NA	NA	NA	NA	0	NA	NA	NA	NA	NA	NA	0.0027893	bacteria	2	green plants
UDPNACETYLGALSYN-PWY	UDP-N-acetyl-D-glucosamine biosynthesis II	Biosynthesis	Polyamine-Biosynthesis	0.231752	root	1	eukaryotes	2759	-1.5	High	0	NA	NA	NA	NA	NA	NA	0.244756	root	1	eukaryotes	2759	-1.5	High	0	NA	NA	NA	NA	NA	NA	0.203682	cellular organisms	131567	eukaryotes	2759	-0.5	Low	0	NA	NA	NA	NA	NA	NA	0.158776	cellular organisms	131567	eukaryotes
PWY-3722	glycine betaine biosynthesis II (Gram-positive bacteria)	Biosynthesis	Polyamine-Biosynthesis	0.0932863	root	1	low GC Gram+	1239	-1.875	High	0.101457	root	1	low GC Gram+	1239	-1.875	High	0.0908162	root	1	low GC Gram+	1239	-1.875	High	0.0883757	root	1	low GC Gram+	1239	-1.875	High	0.111919	root	1	low GC Gram+	1239	-1.875	High	0.0858704	cellular organisms	131567	low GC Gram+	1239	-0.875	Medium	0.164569	root	1	low GC Gram+
BETSYN-PWY	glycine betaine biosynthesis I (Gram-negative bacteria)	Biosynthesis	Polyamine-Biosynthesis	0.0991429	root	1	purple photosynthetic bacteria and relatives	1224	-1.875	High	0.0719424	cellular organisms	131567	purple photosynthetic bacteria and relatives	1224	-0.875	Medium	0.0920379	cellular organisms	131567	purple photosynthetic bacteria and relatives	1224	-0.875	Medium	0.061863	cellular organisms	131567	purple photosynthetic bacteria and relatives	1224	-0.875	Medium	0.103432	cellular organisms	131567	purple photosynthetic bacteria and relatives	1224	-0.875	Medium	0	NA	NA	NA	NA	NA	NA	0.154699	root	1	purple photosynthetic bacteria and relatives
CHOLINE-BETAINE-ANA-PWY	choline degradation I	Biosynthesis	Polyamine-Biosynthesis	0.0991429	root	1	green plants	33090	-1.75	High	0.0719424	cellular organisms	131567	green plants	33090	-0.75	Low	0.0920379	cellular organisms	131567	green plants	33090	-0.75	Low	0.061863	cellular organisms	131567	green plants	33090	-0.75	Low	0.103432	cellular organisms	131567	green plants	33090	-0.75	Low	0	NA	NA	NA	NA	NA	NA	0.154699	root	1	green plants
P101-PWY	ectoine biosynthesis	Biosynthesis	Polyamine-Biosynthesis	0.184063	cellular organisms	131567	bacteria	2	-0.75	Low	0	NA	NA	NA	NA	NA	NA	0	NA	NA	NA	NA	NA	NA	0.0942674	prokaryotes	99999999	bacteria	2	-0.25	Low	0	NA	NA	NA	NA	NA	NA	0	NA	NA	NA	NA	NA	NA	0	NA	NA	NA
PWY-43	putrescine biosynthesis II	Biosynthesis	Polyamine-Biosynthesis	0.0711151	root	1	green plants	33090	-1.75	High	0.0258255	bacteria	2	low GC Gram+	1239	-0.125	Low	0.0940741	cellular organisms	131567	green plants	33090	-0.75	Low	0	NA	NA	NA	NA	NA	NA	0.0636507	root	1	green plants	33090	-1.75	High	0	NA	NA	NA	NA	NA	NA	0.0332571	cellular organisms	131567	green plants
PWY-6305	putrescine biosynthesis IV	Biosynthesis	Polyamine-Biosynthesis	0.141394	cellular organisms	131567	green plants	33090	-0.75	Low	0.0479616	cellular organisms	131567	green plants	33090	-0.75	Low	0.141315	cellular organisms	131567	green plants	33090	-0.75	Low	0.0677547	bacteria	2	green plants	33090	-1.5	High	0.0944152	cellular organisms	131567	green plants	33090	-0.75	Low	0.0858704	bacteria	2	green plants	33090	-1.5	High	0.0991276	cellular organisms	131567	green plants
PWY1F-353	glycine betaine biosynthesis III (plants)	Biosynthesis	Polyamine-Biosynthesis	0.0426691	cellular organisms	131567	green plants	33090	-0.75	Low	0	NA	NA	NA	NA	NA	NA	0.0423537	cellular organisms	131567	green plants	33090	-0.75	Low	0	NA	NA	NA	NA	NA	NA	0.057816	cellular organisms	131567	green plants	33090	-0.75	Low	0	NA	NA	NA	NA	NA	NA	0.0720928	cellular organisms	131567	green plants
PWY-6562	norspermidine biosynthesis	Biosynthesis	Polyamine-Biosynthesis	0.186154	cellular organisms	131567	gamma-3 proteobacteria	641	-0.984375	Medium	0.0866999	bacteria	2	gamma-3 proteobacteria	641	-0.234375	Low	0.207289	cellular organisms	131567	gamma-3 proteobacteria	641	-0.984375	Medium	0.0942674	prokaryotes	99999999	gamma-3 proteobacteria	641	-0.484375	Low	0.170796	cellular organisms	131567	gamma-3 proteobacteria	641	-0.984375	Medium	0	NA	NA	NA	NA	NA	NA	0.158347	cellular organisms	131567	gamma-3 proteobacteria
BSUBPOLYAMSYN-PWY	spermidine biosynthesis I	Biosynthesis	Polyamine-Biosynthesis	0.0556371	root	1	eukaryotes	2759	-1.5	High	0.0239808	prokaryotes	99999999	bacteria	2	-0.25	Low	0.0578291	root	1	eukaryotes	2759	-1.5	High	0	NA	NA	NA	NA	NA	NA	0.0403121	root	1	eukaryotes	2759	-1.5	High	0	NA	NA	NA	NA	NA	NA	0.0276785	root	1	eukaryotes
ARGSPECAT-PWY	spermine biosynthesis	Biosynthesis	Polyamine-Biosynthesis	0	NA	NA	NA	NA	NA	NA	0	NA	NA	NA	NA	NA	NA	0.0236203	root	1	eukaryotes	2759	-1.5	High	0	NA	NA	NA	NA	NA	NA	0	NA	NA	NA	NA	NA	NA	0	NA	NA	NA	NA	NA	NA	0.00815335	root	1	eukaryotes
P541-PWY	glycine betaine biosynthesis IV (from glycine)	Biosynthesis	Polyamine-Biosynthesis	0	NA	NA	NA	NA	NA	NA	0	NA	NA	NA	NA	NA	NA	0	NA	NA	NA	NA	NA	NA	0	NA	NA	NA	NA	NA	NA	0	NA	NA	NA	NA	NA	NA	0	NA	NA	NA	NA	NA	NA	0.00236018	prokaryotes	99999999	bacteria
PWY-6173	histamine biosynthesis	Biosynthesis	Polyamine-Biosynthesis	0	NA	NA	NA	NA	NA	NA	0	NA	NA	NA	NA	NA	NA	0	NA	NA	NA	NA	NA	NA	0	NA	NA	NA	NA	NA	NA	0	NA	NA	NA	NA	NA	NA	0	NA	NA	NA	NA	NA	NA	0.0027893	cellular organisms	131567	bacteria
PWY-6840	homoglutathione biosynthesis	Biosynthesis	Other-biosynthesis	0.0715335	cellular organisms	131567	pea family	3803	-0.999992	High	0.0368936	cellular organisms	131567	pea family	3803	-0.999992	High	0.0570146	cellular organisms	131567	pea family	3803	-0.999992	High	0	NA	NA	NA	NA	NA	NA	0.047738	cellular organisms	131567	pea family	3803	-0.999992	High	0.0936768	bacteria	2	pea family	3803	-1.74999	High	0.0334717	cellular organisms	131567	pea family
PWY-5109	2-methylbutyrate biosynthesis	Biosynthesis	Other-biosynthesis	0.24472	cellular organisms	131567	multicellular animals	33208	-0.875	Medium	0.433499	cellular organisms	131567	multicellular animals	33208	-0.875	Medium	0.205253	cellular organisms	131567	multicellular animals	33208	-0.875	Medium	0.438932	cellular organisms	131567	multicellular animals	33208	-0.875	Medium	0.259377	cellular organisms	131567	multicellular animals	33208	-0.875	Medium	0.382514	cellular organisms	131567	multicellular animals	33208	-0.875	Medium	0.323774	cellular organisms	131567	multicellular animals
PWY-2661	trehalose biosynthesis V	Biosynthesis	Other-biosynthesis	0.00920313	cellular organisms	131567	archaea	2157	-0.75	Low	0	NA	NA	NA	NA	NA	NA	0.0077377	bacteria	2	bacteria	2	0	Low	0	NA	NA	NA	NA	NA	NA	0.00530422	bacteria	2	bacteria	2	0	Low	0	NA	NA	NA	NA	NA	NA	0	NA	NA	NA
PWY-6154	autoinducer AI-2 biosynthesis II (Vibrio)	Biosynthesis	Other-biosynthesis	0.0125497	bacteria	2	Vibrionales	135623	-0.21875	Low	0	NA	NA	NA	NA	NA	NA	0.0118102	bacteria	2	Vibrionales	135623	-0.21875	Low	0	NA	NA	NA	NA	NA	NA	0.00530422	bacteria	2	Vibrionales	135623	-0.21875	Low	0	NA	NA	NA	NA	NA	NA	0.00343299	bacteria	2	Vibrionales
PWY0-662	PRPP biosynthesis I	Biosynthesis	Other-biosynthesis	0.0765533	cellular organisms	131567	archaea	2157	-0.75	Low	0.0996126	cellular organisms	131567	archaea	2157	-0.75	Low	0.0883727	cellular organisms	131567	archaea	2157	-0.75	Low	0.159076	bacteria	2	bacteria	2	0	Low	0.0790329	cellular organisms	131567	archaea	2157	-0.75	Low	0.117096	bacteria	2	bacteria	2	0	Low	0.0757403	cellular organisms	131567	archaea
TRESYN-PWY	trehalose biosynthesis I	Biosynthesis	Other-biosynthesis	0.00627486	cellular organisms	131567	bacteria	2	-0.75	Low	0	NA	NA	NA	NA	NA	NA	0.00529422	cellular organisms	131567	bacteria	2	-0.75	Low	0	NA	NA	NA	NA	NA	NA	0	NA	NA	NA	NA	NA	NA	0	NA	NA	NA	NA	NA	NA	0.00836791	cellular organisms	131567	bacteria
PWY0-1534	hydrogen sulfide biosynthesis	Biosynthesis	Other-biosynthesis	0.00878481	bacteria	2	bacteria	2	0	Low	0	NA	NA	NA	NA	NA	NA	0.00814495	bacteria	2	bacteria	2	0	Low	0	NA	NA	NA	NA	NA	NA	0.00583465	bacteria	2	bacteria	2	0	Low	0	NA	NA	NA	NA	NA	NA	0.0126592	prokaryotes	99999999	bacteria
PWY-6055	dimethylsulfoniopropionate biosynthesis II (Spartina)	Biosynthesis	Other-biosynthesis	0.0706968	prokaryotes	99999999	green plants	33090	-1.25	High	0.0756318	cellular organisms	131567	green plants	33090	-0.75	Low	0.0663813	cellular organisms	131567	green plants	33090	-0.75	Low	0.0530254	bacteria	2	green plants	33090	-1.5	High	0.0625898	cellular organisms	131567	green plants	33090	-0.75	Low	0	NA	NA	NA	NA	NA	NA	0.0620084	cellular organisms	131567	green plants
PWY-5656	mannosylglycerate biosynthesis I	Biosynthesis	Other-biosynthesis	0.0188246	bacteria	2	bacteria	2	0	Low	0	NA	NA	NA	NA	NA	NA	0.0211769	bacteria	2	bacteria	2	0	Low	0	NA	NA	NA	NA	NA	NA	0.013791	prokaryotes	99999999	archaea	2157	-0.25	Low	0	NA	NA	NA	NA	NA	NA	0	NA	NA	NA
PWY-6936	seleno-amino acid biosynthesis	Biosynthesis	Other-biosynthesis	0.257688	cellular organisms	131567	green plants	33090	-0.75	Low	0.557093	cellular organisms	131567	green plants	33090	-0.75	Low	0.248421	cellular organisms	131567	green plants	33090	-0.75	Low	0.857244	cellular organisms	131567	green plants	33090	-0.75	Low	0.240812	cellular organisms	131567	green plants	33090	-0.75	Low	0.69477	cellular organisms	131567	green plants	33090	-0.75	Low	0.211773	cellular organisms	131567	green plants
PWY-6054	dimethylsulfoniopropionate biosynthesis I (Wollastonia)	Biosynthesis	Other-biosynthesis	0.0706968	prokaryotes	99999999	green plants	33090	-1.25	High	0.0756318	cellular organisms	131567	green plants	33090	-0.75	Low	0.0663813	cellular organisms	131567	green plants	33090	-0.75	Low	0.0530254	bacteria	2	green plants	33090	-1.5	High	0.0625898	cellular organisms	131567	green plants	33090	-0.75	Low	0	NA	NA	NA	NA	NA	NA	0.0620084	cellular organisms	131567	green plants
PWY1-3	polyhydroxybutyrate biosynthesis	Biosynthesis	Other-biosynthesis	0	NA	NA	NA	NA	NA	NA	0.158642	cellular organisms	131567	archaea	2157	-0.75	Low	0.0794132	cellular organisms	131567	archaea	2157	-0.75	Low	0	NA	NA	NA	NA	NA	NA	0	NA	NA	NA	NA	NA	NA	0	NA	NA	NA	NA	NA	NA	0.126377	cellular organisms	131567	archaea
P121-PWY	adenine and adenosine salvage I	Biosynthesis	Nucleotide-Biosynthesis	0.0430874	cellular organisms	131567	opisthokonts	33154	-0.75	Low	0.0221361	prokaryotes	99999999	bacteria	2	-0.25	Low	0.0464262	cellular organisms	131567	opisthokonts	33154	-0.75	Low	0	NA	NA	NA	NA	NA	NA	0.0397817	cellular organisms	131567	opisthokonts	33154	-0.75	Low	0	NA	NA	NA	NA	NA	NA	0.0452726	cellular organisms	131567	opisthokonts
PWY-6124	inosine-5-phosphate biosynthesis II	Biosynthesis	Nucleotide-Biosynthesis	0.343863	cellular organisms	131567	eukaryotes	2759	-0.5	Low	0.171555	cellular organisms	131567	eukaryotes	2759	-0.5	Low	0.317653	cellular organisms	131567	eukaryotes	2759	-0.5	Low	0.173805	cellular organisms	131567	eukaryotes	2759	-0.5	Low	0.312419	root	1	eukaryotes	2759	-1.5	High	0.226386	bacteria	2	bacteria	2	0	Low	0.261336	root	1	eukaryotes
PWY0-181	salvage pathways of pyrimidine deoxyribonucleotides	Biosynthesis	Nucleotide-Biosynthesis	0.0263544	root	1	opisthokonts	33154	-1.75	High	0	NA	NA	NA	NA	NA	NA	0.0215841	root	1	opisthokonts	33154	-1.75	High	0	NA	NA	NA	NA	NA	NA	0.0217473	root	1	opisthokonts	33154	-1.75	High	0	NA	NA	NA	NA	NA	NA	0.0373338	root	1	opisthokonts
PWY-6609	adenine and adenosine salvage III	Biosynthesis	Nucleotide-Biosynthesis	0.032211	cellular organisms	131567	eukaryotes	2759	-0.5	Low	0.0258255	bacteria	2	bacteria	2	0	Low	0.0338015	cellular organisms	131567	eukaryotes	2759	-0.5	Low	0	NA	NA	NA	NA	NA	NA	0.0403121	cellular organisms	131567	eukaryotes	2759	-0.5	Low	0	NA	NA	NA	NA	NA	NA	0.0609356	cellular organisms	131567	eukaryotes
PWY-6125	guanosine nucleotides de novo biosynthesis	Biosynthesis	Nucleotide-Biosynthesis	0.791051	cellular organisms	131567	bacteria	2	-0.75	Low	0.763697	cellular organisms	131567	bacteria	2	-0.75	Low	0.835672	root	1	bacteria	2	-1.75	High	0.933836	cellular organisms	131567	bacteria	2	-0.75	Low	0.792451	cellular organisms	131567	bacteria	2	-0.75	Low	0.725995	cellular organisms	131567	bacteria	2	-0.75	Low	0.584681	root	1	bacteria
SALVPURINE2-PWY	xanthine and xanthosine salvage	Biosynthesis	Nucleotide-Biosynthesis	0.0163146	cellular organisms	131567	eukaryotes	2759	-0.5	Low	0	NA	NA	NA	NA	NA	NA	0.0138464	cellular organisms	131567	eukaryotes	2759	-0.5	Low	0	NA	NA	NA	NA	NA	NA	0.0127301	cellular organisms	131567	eukaryotes	2759	-0.5	Low	0	NA	NA	NA	NA	NA	NA	0.0128737	cellular organisms	131567	eukaryotes
PWY0-163	salvage pathways of pyrimidine ribonucleotides	Biosynthesis	Nucleotide-Biosynthesis	0.134282	cellular organisms	131567	eukaryotes	2759	-0.5	Low	0.0682531	cellular organisms	131567	eukaryotes	2759	-0.5	Low	0.142129	cellular organisms	131567	eukaryotes	2759	-0.5	Low	0.0854298	bacteria	2	bacteria	2	0	Low	0.114571	cellular organisms	131567	eukaryotes	2759	-0.5	Low	0.124902	cellular organisms	131567	eukaryotes	2759	-0.5	Low	0.0877558	cellular organisms	131567	eukaryotes
PWY-6611	adenine and adenosine salvage V	Biosynthesis	Nucleotide-Biosynthesis	0.0217529	cellular organisms	131567	bacteria	2	-0.75	Low	0	NA	NA	NA	NA	NA	NA	0.0236203	cellular organisms	131567	bacteria	2	-0.75	Low	0	NA	NA	NA	NA	NA	NA	0	NA	NA	NA	NA	NA	NA	0	NA	NA	NA	NA	NA	NA	0.0411959	cellular organisms	131567	bacteria
PWY-6610	adenine and adenosine salvage IV	Biosynthesis	Nucleotide-Biosynthesis	0.043924	cellular organisms	131567	Euglenozoans	33682	-0.75	Low	0	NA	NA	NA	NA	NA	NA	0.0484624	cellular organisms	131567	Euglenozoans	33682	-0.75	Low	0.0382961	cellular organisms	131567	Euglenozoans	33682	-0.75	Low	0.047738	cellular organisms	131567	Euglenozoans	33682	-0.75	Low	0	NA	NA	NA	NA	NA	NA	0.0858248	cellular organisms	131567	Euglenozoans
PWY-5686	uridine-5-phosphate biosynthesis	Biosynthesis	Nucleotide-Biosynthesis	0.680195	cellular organisms	131567	eukaryotes	2759	-0.5	Low	0.361557	cellular organisms	131567	eukaryotes	2759	-0.5	Low	0.719606	root	1	eukaryotes	2759	-1.5	High	0.353503	cellular organisms	131567	eukaryotes	2759	-0.5	Low	0.691671	root	1	eukaryotes	2759	-1.5	High	0.523029	cellular organisms	131567	eukaryotes	2759	-0.5	Low	0.595838	root	1	eukaryotes
PWY-5687	pyrimidine ribonucleotides interconversion	Biosynthesis	Nucleotide-Biosynthesis	0.281114	cellular organisms	131567	eukaryotes	2759	-0.5	Low	0.212138	cellular organisms	131567	eukaryotes	2759	-0.5	Low	0.298512	root	1	eukaryotes	2759	-1.5	High	0.220939	cellular organisms	131567	eukaryotes	2759	-0.5	Low	0.26415	cellular organisms	131567	eukaryotes	2759	-0.5	Low	0.327869	cellular organisms	131567	eukaryotes	2759	-0.5	Low	0.229796	cellular organisms	131567	eukaryotes
PWY-6700	queuosine biosynthesis	Biosynthesis	Nucleotide-Biosynthesis	0.100816	root	1	bacteria	2	-1.75	High	0.0313595	bacteria	2	bacteria	2	0	Low	0.111586	cellular organisms	131567	bacteria	2	-0.75	Low	0	NA	NA	NA	NA	NA	NA	0.118284	cellular organisms	131567	bacteria	2	-0.75	Low	0	NA	NA	NA	NA	NA	NA	0.100844	cellular organisms	131567	bacteria
PWY-6123	inosine-5-phosphate biosynthesis I	Biosynthesis	Nucleotide-Biosynthesis	0.385695	cellular organisms	131567	bacteria	2	-0.75	Low	0.188157	cellular organisms	131567	bacteria	2	-0.75	Low	0.35512	cellular organisms	131567	bacteria	2	-0.75	Low	0.179697	cellular organisms	131567	bacteria	2	-0.75	Low	0.345835	root	1	bacteria	2	-1.75	High	0.265418	bacteria	2	bacteria	2	0	Low	0.280647	root	1	bacteria
PWY-6545	pyrimidine deoxyribonucleotides de novo biosynthesis II	Biosynthesis	Nucleotide-Biosynthesis	0.699438	root	1	viruses	10239	-1	High	0.680686	root	1	viruses	10239	-1	High	0.763182	root	1	viruses	10239	-1	High	0.821894	root	1	viruses	10239	-1	Medium	0.776538	root	1	viruses	10239	-1	High	0.624512	root	1	viruses	10239	-1	Medium	0.452082	root	1	viruses
PWY-6620	guanine and guanosine salvage I	Biosynthesis	Nucleotide-Biosynthesis	0.0267728	cellular organisms	131567	bacteria	2	-0.75	Low	0	NA	NA	NA	NA	NA	NA	0.0232131	cellular organisms	131567	bacteria	2	-0.75	Low	0	NA	NA	NA	NA	NA	NA	0.0243994	cellular organisms	131567	bacteria	2	-0.75	Low	0	NA	NA	NA	NA	NA	NA	0.0315406	cellular organisms	131567	bacteria
PWY0-166	pyrimidine deoxyribonucleotides de novo biosynthesis I	Biosynthesis	Nucleotide-Biosynthesis	0.660952	root	1	green plants	33090	-1.75	High	0.675152	root	1	green plants	33090	-1.75	High	0.714312	root	1	green plants	33090	-1.75	High	0.827785	root	1	green plants	33090	-1.75	High	0.705462	root	1	green plants	33090	-1.75	High	0.632319	root	1	green plants	33090	-1.75	High	0.44071	root	1	green plants
PWY0-1479	tRNA processing pathway I	Biosynthesis	Nucleotide-Biosynthesis	0.211254	cellular organisms	131567	bacteria	2	-0.75	Low	0.210293	cellular organisms	131567	bacteria	2	-0.75	Low	0.21014	cellular organisms	131567	bacteria	2	-0.75	Low	0.191481	cellular organisms	131567	bacteria	2	-0.75	Low	0.174509	cellular organisms	131567	bacteria	2	-0.75	Low	0.171741	cellular organisms	131567	bacteria	2	-0.75	Low	0.0974111	cellular organisms	131567	bacteria
PWY-6599	guanine and guanosine salvage II	Biosynthesis	Nucleotide-Biosynthesis	0.0163146	bacteria	2	bacteria	2	0	Low	0	NA	NA	NA	NA	NA	NA	0.0138464	cellular organisms	131567	eukaryotes	2759	-0.5	Low	0	NA	NA	NA	NA	NA	NA	0.0281124	bacteria	2	bacteria	2	0	Low	0	NA	NA	NA	NA	NA	NA	0.0272494	cellular organisms	131567	eukaryotes
PWY-6126	adenosine nucleotides de novo biosynthesis	Biosynthesis	Nucleotide-Biosynthesis	1.36457	cellular organisms	131567	eukaryotes	2759	-0.5	Low	3.00683	cellular organisms	131567	eukaryotes	2759	-0.5	Low	1.41356	root	1	eukaryotes	2759	-1.5	High	2.71902	cellular organisms	131567	eukaryotes	2759	-0.5	Low	1.40668	root	1	eukaryotes	2759	-1.5	High	4.23107	cellular organisms	131567	eukaryotes	2759	-0.5	Low	0.994923	root	1	eukaryotes
PWY-6121	5-aminoimidazole ribonucleotide biosynthesis I	Biosynthesis	Nucleotide-Biosynthesis	0.595694	root	1	eukaryotes	2759	-1.5	High	0.236119	root	1	eukaryotes	2759	-1.5	High	0.600283	root	1	eukaryotes	2759	-1.5	High	0.226831	root	1	eukaryotes	2759	-1.5	High	0.544213	root	1	eukaryotes	2759	-1.5	High	0.257611	cellular organisms	131567	eukaryotes	2759	-0.5	Low	0.469676	root	1	eukaryotes
P1-PWY	purine and pyrimidine metabolism	Biosynthesis	Nucleotide-Biosynthesis	0.335496	root	1	bacteria	2	-1.75	High	0.208449	cellular organisms	131567	bacteria	2	-0.75	Low	0.326205	root	1	bacteria	2	-1.75	High	0.191481	cellular organisms	131567	bacteria	2	-0.75	Low	0.288019	root	1	bacteria	2	-1.75	High	0.234192	cellular organisms	131567	bacteria	2	-0.75	Low	0.283007	root	1	bacteria
PWY-6122	5-aminoimidazole ribonucleotide biosynthesis II	Biosynthesis	Nucleotide-Biosynthesis	0	NA	NA	NA	NA	NA	NA	0	NA	NA	NA	NA	NA	NA	0.573812	root	1	bacteria	2	-1.75	High	0	NA	NA	NA	NA	NA	NA	0.513449	root	1	bacteria	2	-1.75	High	0	NA	NA	NA	NA	NA	NA	0.453369	root	1	bacteria
PWY-6689	tRNA splicing	Biosynthesis	Nucleotide-Biosynthesis	0	NA	NA	NA	NA	NA	NA	0	NA	NA	NA	NA	NA	NA	0	NA	NA	NA	NA	NA	NA	0	NA	NA	NA	NA	NA	NA	0	NA	NA	NA	NA	NA	NA	0	NA	NA	NA	NA	NA	NA	0.00944072	archaea	2157	archaea
PWY-6619	adenine and adenosine salvage VI	Biosynthesis	Nucleotide-Biosynthesis	0	NA	NA	NA	NA	NA	NA	0	NA	NA	NA	NA	NA	NA	0	NA	NA	NA	NA	NA	NA	0	NA	NA	NA	NA	NA	NA	0	NA	NA	NA	NA	NA	NA	0	NA	NA	NA	NA	NA	NA	0.00600773	cellular organisms	131567	eukaryotes
PWY-6605	adenine and adenosine salvage II	Biosynthesis	Nucleotide-Biosynthesis	0	NA	NA	NA	NA	NA	NA	0	NA	NA	NA	NA	NA	NA	0	NA	NA	NA	NA	NA	NA	0.0294586	cellular organisms	131567	eukaryotes	2759	-0.5	Low	0	NA	NA	NA	NA	NA	NA	0	NA	NA	NA	NA	NA	NA	0.0411959	cellular organisms	131567	eukaryotes
PPGPPMET-PWY	ppGpp biosynthesis	Biosynthesis	Metabolic-Regulators	0.226732	cellular organisms	131567	bacteria	2	-0.75	Low	0.130972	cellular organisms	131567	bacteria	2	-0.75	Low	0.239054	cellular organisms	131567	bacteria	2	-0.75	Low	0.141401	bacteria	2	bacteria	2	0	Low	0.209517	cellular organisms	131567	bacteria	2	-0.75	Low	0.171741	cellular organisms	131567	bacteria	2	-0.75	Low	0.137534	cellular organisms	131567	bacteria
PWY-6100	L-carnitine biosynthesis	Biosynthesis	Metabolic-Regulators	0.045179	cellular organisms	131567	eukaryotes	2759	-0.5	Low	0	NA	NA	NA	NA	NA	NA	0.0399102	cellular organisms	131567	eukaryotes	2759	-0.5	Low	0	NA	NA	NA	NA	NA	NA	0.03766	cellular organisms	131567	eukaryotes	2759	-0.5	Low	0	NA	NA	NA	NA	NA	NA	0.0360464	cellular organisms	131567	eukaryotes
PWY-6405	Rapoport-Luebering glycolytic shunt	Biosynthesis	Metabolic-Regulators	0	NA	NA	NA	NA	NA	NA	0	NA	NA	NA	NA	NA	NA	0	NA	NA	NA	NA	NA	NA	0	NA	NA	NA	NA	NA	NA	0	NA	NA	NA	NA	NA	NA	0	NA	NA	NA	NA	NA	NA	0.00300387	cellular organisms	131567	dictyostelid cellular slime molds
PWY-6000	gamma-linolenate biosynthesis II (animals)	Biosynthesis	Lipid-Biosynthesis	0.13972	cellular organisms	131567	opisthokonts	33154	-0.75	Low	0.110681	cellular organisms	131567	opisthokonts	33154	-0.75	Low	0.140093	cellular organisms	131567	opisthokonts	33154	-0.75	Low	0.135509	cellular organisms	131567	opisthokonts	33154	-0.75	Low	0.142684	cellular organisms	131567	opisthokonts	33154	-0.75	Low	0.0858704	bacteria	2	opisthokonts	33154	-1.5	High	0.131097	cellular organisms	131567	opisthokonts
PWY-5269	cardiolipin biosynthesis II	Biosynthesis	Lipid-Biosynthesis	0.0426691	prokaryotes	99999999	eukaryotes	2759	-1	High	0	NA	NA	NA	NA	NA	NA	0.0390957	cellular organisms	131567	eukaryotes	2759	-0.5	Low	0	NA	NA	NA	NA	NA	NA	0.0482684	cellular organisms	131567	eukaryotes	2759	-0.5	Low	0	NA	NA	NA	NA	NA	NA	0.0401231	cellular organisms	131567	eukaryotes
PWY-4381	fatty acid biosynthesis initiation I	Biosynthesis	Lipid-Biosynthesis	0.328385	cellular organisms	131567	eukaryotes	2759	-0.5	Low	0.20107	cellular organisms	131567	eukaryotes	2759	-0.5	Low	0.313173	cellular organisms	131567	eukaryotes	2759	-0.5	Low	0.185589	cellular organisms	131567	eukaryotes	2759	-0.5	Low	0.303932	cellular organisms	131567	eukaryotes	2759	-0.5	Low	0.320062	bacteria	2	bacteria	2	0	Low	0.209842	cellular organisms	131567	eukaryotes
PWY-6013	crepenynic acid biosynthesis	Biosynthesis	Lipid-Biosynthesis	0.0246811	RCC 144	1219	green plants	33090	-1.74219	High	0	NA	NA	NA	NA	NA	NA	0.0211769	cellular organisms	131567	green plants	33090	-0.75	Low	0	NA	NA	NA	NA	NA	NA	0.0106084	cellular organisms	131567	green plants	33090	-0.75	Low	0	NA	NA	NA	NA	NA	NA	0	NA	NA	NA
PWY-5668	cardiolipin biosynthesis I	Biosynthesis	Lipid-Biosynthesis	0.0426691	prokaryotes	99999999	bacteria	2	-0.25	Low	0	NA	NA	NA	NA	NA	NA	0	NA	NA	NA	NA	NA	NA	0	NA	NA	NA	NA	NA	NA	0.0482684	cellular organisms	131567	bacteria	2	-0.75	Low	0	NA	NA	NA	NA	NA	NA	0.0401231	cellular organisms	131567	bacteria
PWY-6282	palmitoleate biosynthesis I	Biosynthesis	Lipid-Biosynthesis	0.243465	cellular organisms	131567	bacteria	2	-0.75	Low	0.309906	cellular organisms	131567	bacteria	2	-0.75	Low	0.232945	cellular organisms	131567	bacteria	2	-0.75	Low	0.415366	cellular organisms	131567	bacteria	2	-0.75	Low	0.268394	cellular organisms	131567	bacteria	2	-0.75	Low	0.288837	cellular organisms	131567	bacteria	2	-0.75	Low	0.287513	root	1	bacteria
PWY-4942	cyclopropane and cyclopropene fatty acid biosynthesis	Biosynthesis	Lipid-Biosynthesis	0.0623303	cellular organisms	131567	plants	3193	-0.96875	Medium	0.0239808	cellular organisms	131567	plants	3193	-0.96875	Medium	0.0598654	cellular organisms	131567	plants	3193	-0.96875	Medium	0	NA	NA	NA	NA	NA	NA	0.0684245	cellular organisms	131567	plants	3193	-0.96875	Medium	0	NA	NA	NA	NA	NA	NA	0.0403376	cellular organisms	131567	plants
PWY-5989	stearate biosynthesis II (plants)	Biosynthesis	Lipid-Biosynthesis	0.259779	cellular organisms	131567	green plants	33090	-0.75	Low	0.326508	cellular organisms	131567	green plants	33090	-0.75	Low	0.241498	cellular organisms	131567	green plants	33090	-0.75	Low	0.421257	cellular organisms	131567	green plants	33090	-0.75	Low	0.269985	cellular organisms	131567	green plants	33090	-0.75	Low	0.28103	cellular organisms	131567	green plants	33090	-0.75	Low	0.294808	root	1	green plants
PWY0-1319	CDP-diacylglycerol biosynthesis II	Biosynthesis	Lipid-Biosynthesis	0.200377	cellular organisms	131567	green plants	33090	-0.75	Low	0.0885445	cellular organisms	131567	green plants	33090	-0.75	Low	0.183669	cellular organisms	131567	green plants	33090	-0.75	Low	0.126672	cellular organisms	131567	green plants	33090	-0.75	Low	0.180874	cellular organisms	131567	green plants	33090	-0.75	Low	0.226386	cellular organisms	131567	green plants	33090	-0.75	Low	0.137749	cellular organisms	131567	green plants
PWY-5148	acyl-CoA hydrolysis	Biosynthesis	Lipid-Biosynthesis	0.015478	cellular organisms	131567	eukaryotes	2759	-0.5	Low	0	NA	NA	NA	NA	NA	NA	0.0154754	bacteria	2	bacteria	2	0	Low	0	NA	NA	NA	NA	NA	NA	0.00848676	bacteria	2	bacteria	2	0	Low	0	NA	NA	NA	NA	NA	NA	0.00858248	cellular organisms	131567	eukaryotes
PWY-6799	fatty acid biosynthesis (plant mitochondria)	Biosynthesis	Lipid-Biosynthesis	0.0719518	cellular organisms	131567	green plants	33090	-0.75	Low	0	NA	NA	NA	NA	NA	NA	0.0452045	cellular organisms	131567	green plants	33090	-0.75	Low	0	NA	NA	NA	NA	NA	NA	0.0647115	cellular organisms	131567	green plants	33090	-0.75	Low	0	NA	NA	NA	NA	NA	NA	0	NA	NA	NA
PWY0-541	cyclopropane fatty acid (CFA) biosynthesis	Biosynthesis	Lipid-Biosynthesis	0.0706968	cellular organisms	131567	bacteria	2	-0.75	Low	0.0239808	cellular organisms	131567	bacteria	2	-0.75	Low	0.0659741	cellular organisms	131567	bacteria	2	-0.75	Low	0	NA	NA	NA	NA	NA	NA	0.0705462	cellular organisms	131567	bacteria	2	-0.75	Low	0	NA	NA	NA	NA	NA	NA	0.0426978	cellular organisms	131567	bacteria
PWY-5996	oleate biosynthesis II (animals)	Biosynthesis	Lipid-Biosynthesis	0.0368125	cellular organisms	131567	opisthokonts	33154	-0.75	Low	0.0627191	cellular organisms	131567	opisthokonts	33154	-0.75	Low	0.0431682	cellular organisms	131567	opisthokonts	33154	-0.75	Low	0.0530254	cellular organisms	131567	opisthokonts	33154	-0.75	Low	0.0360687	cellular organisms	131567	opisthokonts	33154	-0.75	Low	0.0858704	bacteria	2	opisthokonts	33154	-1.5	High	0.0133028	root	1	opisthokonts
PWYG-321	mycolate biosynthesis	Biosynthesis	Lipid-Biosynthesis	0.39197	cellular organisms	131567	Mycobacteriaceae Chester 1897 (Approved Lists 1980) emend. Zhi et al. 2009	1762	-0.996094	Medium	0.577384	cellular organisms	131567	Mycobacteriaceae Chester 1897 (Approved Lists 1980) emend. Zhi et al. 2009	1762	-0.996094	High	0.379147	root	1	Mycobacteriaceae Chester 1897 (Approved Lists 1980) emend. Zhi et al. 2009	1762	-1.99609	High	0.539091	cellular organisms	131567	Mycobacteriaceae Chester 1897 (Approved Lists 1980) emend. Zhi et al. 2009	1762	-0.996094	Medium	0.419034	root	1	Mycobacteriaceae Chester 1897 (Approved Lists 1980) emend. Zhi et al. 2009	1762	-1.99609	High	0.69477	cellular organisms	131567	Mycobacteriaceae Chester 1897 (Approved Lists 1980) emend. Zhi et al. 2009	1762	-0.996094	Medium	0.4332	root	1	Mycobacteriaceae Chester 1897 (Approved Lists 1980) emend. Zhi et al. 2009
PWY0-862	cis-dodecenoyl biosynthesis	Biosynthesis	Lipid-Biosynthesis	0.166493	cellular organisms	131567	bacteria	2	-0.75	Low	0.166021	cellular organisms	131567	bacteria	2	-0.75	Low	0.160863	cellular organisms	131567	bacteria	2	-0.75	Low	0.167914	cellular organisms	131567	bacteria	2	-0.75	Low	0.181404	cellular organisms	131567	bacteria	2	-0.75	Low	0.19516	cellular organisms	131567	bacteria	2	-0.75	Low	0.229796	root	1	bacteria
PWY-5667	CDP-diacylglycerol biosynthesis I	Biosynthesis	Lipid-Biosynthesis	0.203306	cellular organisms	131567	eukaryotes	2759	-0.5	Low	0.0903892	cellular organisms	131567	eukaryotes	2759	-0.5	Low	0.186112	cellular organisms	131567	eukaryotes	2759	-0.5	Low	0.126672	cellular organisms	131567	eukaryotes	2759	-0.5	Low	0.185117	cellular organisms	131567	eukaryotes	2759	-0.5	Low	0.241998	cellular organisms	131567	eukaryotes	2759	-0.5	Low	0.140538	cellular organisms	131567	eukaryotes
PWY-5367	petroselinate biosynthesis	Biosynthesis	Lipid-Biosynthesis	0.245138	cellular organisms	131567	flowering plants	3398	-0.998047	Medium	0.311751	cellular organisms	131567	flowering plants	3398	-0.998047	High	0.234167	cellular organisms	131567	flowering plants	3398	-0.998047	High	0.415366	cellular organisms	131567	flowering plants	3398	-0.998047	Medium	0.272107	cellular organisms	131567	flowering plants	3398	-0.998047	High	0.288837	cellular organisms	131567	flowering plants	3398	-0.998047	Medium	0.290517	root	1	flowering plants
TRIGLSYN-PWY	triacylglycerol biosynthesis	Biosynthesis	Lipid-Biosynthesis	0.130935	cellular organisms	131567	eukaryotes	2759	-0.5	Low	0	NA	NA	NA	NA	NA	NA	0.120138	cellular organisms	131567	eukaryotes	2759	-0.5	Low	0.0707005	cellular organisms	131567	eukaryotes	2759	-0.5	Low	0	NA	NA	NA	NA	NA	NA	0	NA	NA	NA	NA	NA	NA	0.0843228	cellular organisms	131567	eukaryotes
PWY-5973	cis-vaccenate biosynthesis	Biosynthesis	Lipid-Biosynthesis	0.303285	cellular organisms	131567	bacteria	2	-0.75	Low	0.533112	cellular organisms	131567	bacteria	2	-0.75	Low	0.297291	root	1	bacteria	2	-1.75	High	0.509633	cellular organisms	131567	bacteria	2	-0.75	Low	0.328862	root	1	bacteria	2	-1.75	High	0.647931	cellular organisms	131567	bacteria	2	-0.75	Low	0.330425	root	1	bacteria
KDO-LIPASYN-PWY	(KDO)2-lipid A biosynthesis I	Biosynthesis	Lipid-Biosynthesis	0.0217529	bacteria	2	purple photosynthetic bacteria and relatives	1224	-0.125	Low	0	NA	NA	NA	NA	NA	NA	0.0146609	bacteria	2	purple photosynthetic bacteria and relatives	1224	-0.125	Low	0	NA	NA	NA	NA	NA	NA	0.0121997	bacteria	2	purple photosynthetic bacteria and relatives	1224	-0.125	Low	0	NA	NA	NA	NA	NA	NA	0.0186669	bacteria	2	purple photosynthetic bacteria and relatives
PWY-6349	CDP-archaeol biosynthesis	Biosynthesis	Lipid-Biosynthesis	0.00460157	prokaryotes	99999999	archaea	2157	-0.25	Low	0	NA	NA	NA	NA	NA	NA	0	NA	NA	NA	NA	NA	NA	0	NA	NA	NA	NA	NA	NA	0.00742591	prokaryotes	99999999	archaea	2157	-0.25	Low	0	NA	NA	NA	NA	NA	NA	0.0315406	prokaryotes	99999999	archaea
PWY-5080	very long chain fatty acid biosynthesis	Biosynthesis	Lipid-Biosynthesis	0.0158963	cellular organisms	131567	eukaryotes	2759	-0.5	Low	0.0258255	root	1	eukaryotes	2759	-1.5	High	0.0122174	cellular organisms	131567	eukaryotes	2759	-0.5	Low	0	NA	NA	NA	NA	NA	NA	0.0127301	cellular organisms	131567	eukaryotes	2759	-0.5	Low	0	NA	NA	NA	NA	NA	NA	0.0109427	cellular organisms	131567	eukaryotes
PWYQT-4427	sulfolipid biosynthesis	Biosynthesis	Lipid-Biosynthesis	0.0368125	bacteria	2	green plants	33090	-1.5	High	0.0368936	cyanophytes	1117	green plants	33090	-1.625	High	0.036245	bacteria	2	green plants	33090	-1.5	High	0	NA	NA	NA	NA	NA	NA	0.023869	bacteria	2	green plants	33090	-1.5	High	0.163934	cyanophytes	1117	green plants	33090	-1.625	High	0.00257474	cellular organisms	131567	green plants
FASYN-ELONG-PWY	fatty acid elongation -- saturated	Biosynthesis	Lipid-Biosynthesis	0.274002	cellular organisms	131567	green plants	33090	-0.75	Low	0.335731	cellular organisms	131567	green plants	33090	-0.75	Low	0.261046	cellular organisms	131567	green plants	33090	-0.75	Low	0.433041	cellular organisms	131567	green plants	33090	-0.75	Low	0.288019	cellular organisms	131567	green plants	33090	-0.75	Low	0.327869	cellular organisms	131567	green plants	33090	-0.75	Low	0.306823	root	1	green plants
PWY0-1264	biotin-carboxyl carrier protein assembly	Biosynthesis	Lipid-Biosynthesis	0.280696	cellular organisms	131567	green plants	33090	-0.75	Low	0.14204	cellular organisms	131567	green plants	33090	-0.75	Low	0.293625	root	1	green plants	33090	-1.75	High	0.135509	cellular organisms	131567	green plants	33090	-0.75	Low	0.249299	cellular organisms	131567	green plants	33090	-0.75	Low	0.226386	bacteria	2	bacteria	2	0	Low	0.191818	cellular organisms	131567	green plants
KDOSYN-PWY	KDO transfer to lipid IVA I	Biosynthesis	Lipid-Biosynthesis	0.0163146	cellular organisms	131567	Chlamydiales/Verrucomicrobia group	51290	-0.875	Medium	0	NA	NA	NA	NA	NA	NA	0.0122174	bacteria	2	Chlamydiales/Verrucomicrobia group	51290	-0.125	Low	0	NA	NA	NA	NA	NA	NA	0.00742591	bacteria	2	Chlamydiales/Verrucomicrobia group	51290	-0.125	Low	0	NA	NA	NA	NA	NA	NA	0.0113718	cellular organisms	131567	Chlamydiales/Verrucomicrobia group
PWY-5669	phosphatidylethanolamine biosynthesis I	Biosynthesis	Lipid-Biosynthesis	0.0435057	cellular organisms	131567	green plants	33090	-0.75	Low	0.0350489	cellular organisms	131567	green plants	33090	-0.75	Low	0.0403175	root	1	green plants	33090	-1.75	High	0.0294586	bacteria	2	bacteria	2	0	Low	0.0493293	prokaryotes	99999999	bacteria	2	-0.25	Low	0	NA	NA	NA	NA	NA	NA	0.0465599	cellular organisms	131567	green plants
PWY-5994	palmitate biosynthesis I (animals)	Biosynthesis	Lipid-Biosynthesis	0.236772	cellular organisms	131567	opisthokonts	33154	-0.75	Low	0.308061	cellular organisms	131567	opisthokonts	33154	-0.75	Low	0.219506	cellular organisms	131567	opisthokonts	33154	-0.75	Low	0.409474	cellular organisms	131567	opisthokonts	33154	-0.75	Low	0.261498	cellular organisms	131567	opisthokonts	33154	-0.75	Low	0.241998	cellular organisms	131567	opisthokonts	33154	-0.75	Low	0.287727	root	1	opisthokonts
PWY-5995	linoleate biosynthesis I (plants)	Biosynthesis	Lipid-Biosynthesis	0.138884	cellular organisms	131567	green plants	33090	-0.75	Low	0.110681	cellular organisms	131567	green plants	33090	-0.75	Low	0.138057	cellular organisms	131567	green plants	33090	-0.75	Low	0.132563	cellular organisms	131567	green plants	33090	-0.75	Low	0.142153	cellular organisms	131567	green plants	33090	-0.75	Low	0.0858704	bacteria	2	green plants	33090	-1.5	High	0.130025	cellular organisms	131567	green plants
LIPA-CORESYN-PWY	Lipid A-core biosynthesis	Biosynthesis	Lipid-Biosynthesis	0.00711151	bacteria	2	purple photosynthetic bacteria and relatives	1224	-0.125	Low	0	NA	NA	NA	NA	NA	NA	0.00733045	bacteria	2	purple photosynthetic bacteria and relatives	1224	-0.125	Low	0	NA	NA	NA	NA	NA	NA	0.0111389	bacteria	2	purple photosynthetic bacteria and relatives	1224	-0.125	Low	0	NA	NA	NA	NA	NA	NA	0.0173795	prokaryotes	99999999	purple photosynthetic bacteria and relatives
PWY-6352	3-phosphoinositide biosynthesis	Biosynthesis	Lipid-Biosynthesis	0.00794816	cellular organisms	131567	eukaryotes	2759	-0.5	Low	0	NA	NA	NA	NA	NA	NA	0.00977394	cellular organisms	131567	eukaryotes	2759	-0.5	Low	0	NA	NA	NA	NA	NA	NA	0.0164431	cellular organisms	131567	eukaryotes	2759	-0.5	Low	0	NA	NA	NA	NA	NA	NA	0.0358318	cellular organisms	131567	eukaryotes
PWY-5966	fatty acid biosynthesis initiation II	Biosynthesis	Lipid-Biosynthesis	0.110856	cellular organisms	131567	bacteria	2	-0.75	Low	0	NA	NA	NA	NA	NA	NA	0.10059	cellular organisms	131567	bacteria	2	-0.75	Low	0.259235	cellular organisms	131567	bacteria	2	-0.75	Low	0.110328	cellular organisms	131567	bacteria	2	-0.75	Low	0.148322	bacteria	2	bacteria	2	0	Low	0.0757403	cellular organisms	131567	bacteria
PWY-5971	palmitate biosynthesis II (bacteria and plants)	Biosynthesis	Lipid-Biosynthesis	0.276931	cellular organisms	131567	green plants	33090	-0.75	Low	0.337576	cellular organisms	131567	green plants	33090	-0.75	Low	0.262267	cellular organisms	131567	green plants	33090	-0.75	Low	0.433041	cellular organisms	131567	green plants	33090	-0.75	Low	0.292263	cellular organisms	131567	green plants	33090	-0.75	Low	0.327869	cellular organisms	131567	green plants	33090	-0.75	Low	0.309398	root	1	green plants
PWY-6803	phosphatidylcholine acyl editing	Biosynthesis	Lipid-Biosynthesis	0.218365	cellular organisms	131567	seed plants	58024	-0.996094	Medium	0	NA	NA	NA	NA	NA	NA	0.217063	cellular organisms	131567	seed plants	58024	-0.996094	Medium	0.167914	cellular organisms	131567	seed plants	58024	-0.996094	Medium	0.218534	cellular organisms	131567	seed plants	58024	-0.996094	High	0	NA	NA	NA	NA	NA	NA	0.224861	cellular organisms	131567	seed plants
PWY-3561	choline biosynthesis III	Biosynthesis	Lipid-Biosynthesis	0	NA	NA	NA	NA	NA	NA	0	NA	NA	NA	NA	NA	NA	0.00447972	root	1	green plants	33090	-1.75	High	0	NA	NA	NA	NA	NA	NA	0	NA	NA	NA	NA	NA	NA	0	NA	NA	NA	NA	NA	NA	0	NA	NA	NA
PWY-6710	poly-hydroxy fatty acids biosynthesis	Biosynthesis	Lipid-Biosynthesis	0	NA	NA	NA	NA	NA	NA	0	NA	NA	NA	NA	NA	NA	0	NA	NA	NA	NA	NA	NA	0	NA	NA	NA	NA	NA	NA	0.00689549	cellular organisms	131567	green plants	33090	-0.75	Low	0	NA	NA	NA	NA	NA	NA	0.00493492	cellular organisms	131567	green plants
PWY4FS-3	phosphatidylcholine biosynthesis III	Biosynthesis	Lipid-Biosynthesis	0	NA	NA	NA	NA	NA	NA	0	NA	NA	NA	NA	NA	NA	0	NA	NA	NA	NA	NA	NA	0	NA	NA	NA	NA	NA	NA	0	NA	NA	NA	NA	NA	NA	0	NA	NA	NA	NA	NA	NA	0.00386211	cellular organisms	131567	green plants
PWY-5129	sphingolipid biosynthesis (plants)	Biosynthesis	Lipid-Biosynthesis	0	NA	NA	NA	NA	NA	NA	0	NA	NA	NA	NA	NA	NA	0	NA	NA	NA	NA	NA	NA	0	NA	NA	NA	NA	NA	NA	0	NA	NA	NA	NA	NA	NA	0	NA	NA	NA	NA	NA	NA	0.00343299	cellular organisms	131567	green plants
PWY-5970	fatty acids biosynthesis (yeast)	Biosynthesis	Lipid-Biosynthesis	0	NA	NA	NA	NA	NA	NA	0	NA	NA	NA	NA	NA	NA	0	NA	NA	NA	NA	NA	NA	0	NA	NA	NA	NA	NA	NA	0	NA	NA	NA	NA	NA	NA	0	NA	NA	NA	NA	NA	NA	0.00321843	bacteria	2	fungi
PWY-5147	oleate biosynthesis I (plants)	Biosynthesis	Lipid-Biosynthesis	0	NA	NA	NA	NA	NA	NA	0	NA	NA	NA	NA	NA	NA	0	NA	NA	NA	NA	NA	NA	0	NA	NA	NA	NA	NA	NA	0	NA	NA	NA	NA	NA	NA	0	NA	NA	NA	NA	NA	NA	0.00600773	Actinomycetales Buchanan 1917 (Approved Lists 1980) emend. Zhi et al. 2009	2037	green plants
PWY-3385	choline biosynthesis I	Biosynthesis	Lipid-Biosynthesis	0	NA	NA	NA	NA	NA	NA	0	NA	NA	NA	NA	NA	NA	0	NA	NA	NA	NA	NA	NA	0	NA	NA	NA	NA	NA	NA	0	NA	NA	NA	NA	NA	NA	0	NA	NA	NA	NA	NA	NA	0.00343299	cellular organisms	131567	green plants
PWY4FS-2	phosphatidylcholine biosynthesis II	Biosynthesis	Lipid-Biosynthesis	0	NA	NA	NA	NA	NA	NA	0	NA	NA	NA	NA	NA	NA	0	NA	NA	NA	NA	NA	NA	0	NA	NA	NA	NA	NA	NA	0	NA	NA	NA	NA	NA	NA	0	NA	NA	NA	NA	NA	NA	0.00300387	cellular organisms	131567	green plants
PWY4FS-4	phosphatidylcholine biosynthesis IV	Biosynthesis	Lipid-Biosynthesis	0	NA	NA	NA	NA	NA	NA	0	NA	NA	NA	NA	NA	NA	0	NA	NA	NA	NA	NA	NA	0	NA	NA	NA	NA	NA	NA	0	NA	NA	NA	NA	NA	NA	0	NA	NA	NA	NA	NA	NA	0.00386211	cellular organisms	131567	green plants
PWY-6825	phosphatidylcholine biosynthesis V	Biosynthesis	Lipid-Biosynthesis	0	NA	NA	NA	NA	NA	NA	0	NA	NA	NA	NA	NA	NA	0	NA	NA	NA	NA	NA	NA	0	NA	NA	NA	NA	NA	NA	0	NA	NA	NA	NA	NA	NA	0	NA	NA	NA	NA	NA	NA	0.00236018	prokaryotes	99999999	bacteria
PWY-5142	acyl-ACP thioesterase pathway	Biosynthesis	Lipid-Biosynthesis	0	NA	NA	NA	NA	NA	NA	0	NA	NA	NA	NA	NA	NA	0	NA	NA	NA	NA	NA	NA	0	NA	NA	NA	NA	NA	NA	0	NA	NA	NA	NA	NA	NA	0	NA	NA	NA	NA	NA	NA	0.00343299	cellular organisms	131567	eukaryotes
SPHINGOLIPID-SYN-PWY	sphingolipid metabolism	Biosynthesis	Lipid-Biosynthesis	0	NA	NA	NA	NA	NA	NA	0	NA	NA	NA	NA	NA	NA	0	NA	NA	NA	NA	NA	NA	0	NA	NA	NA	NA	NA	NA	0	NA	NA	NA	NA	NA	NA	0	NA	NA	NA	NA	NA	NA	0.00922616	cellular organisms	131567	fungi
PWY-735	jasmonic acid biosynthesis	Biosynthesis	HORMONE-SYN	0.298684	cellular organisms	131567	green plants	33090	-0.75	Low	0.518355	cellular organisms	131567	green plants	33090	-0.75	Low	0.247199	cellular organisms	131567	green plants	33090	-0.75	Low	0.527308	cellular organisms	131567	green plants	33090	-0.75	Low	0.318784	cellular organisms	131567	green plants	33090	-0.75	Low	0.398126	cellular organisms	131567	green plants	33090	-0.75	Low	0.360464	cellular organisms	131567	green plants
PWY66-375	leukotriene biosynthesis	Biosynthesis	HORMONE-SYN	0.114621	cellular organisms	131567	vertebrates	7742	-0.998047	Medium	0.101457	cellular organisms	131567	vertebrates	7742	-0.998047	High	0.0969249	cellular organisms	131567	vertebrates	7742	-0.998047	High	0.0677547	bacteria	2	vertebrates	7742	-1.74805	High	0.089111	cellular organisms	131567	vertebrates	7742	-0.998047	High	0.0936768	bacteria	2	vertebrates	7742	-1.74805	High	0.15663	cellular organisms	131567	vertebrates
PWY-581	IAA biosynthesis I	Biosynthesis	HORMONE-SYN	0.0824099	cellular organisms	131567	green plants	33090	-0.75	Low	0.0590297	cellular organisms	131567	green plants	33090	-0.75	Low	0.0745263	cellular organisms	131567	green plants	33090	-0.75	Low	0.0648088	bacteria	2	green plants	33090	-1.5	High	0.065242	cellular organisms	131567	green plants	33090	-0.75	Low	0.0858704	cellular organisms	131567	green plants	33090	-0.75	Low	0.0871121	cellular organisms	131567	green plants
PWY-2781	cis-zeatin biosynthesis	Biosynthesis	HORMONE-SYN	0.0506172	cellular organisms	131567	plants	3193	-0.96875	Medium	0	NA	NA	NA	NA	NA	NA	0.0537567	cellular organisms	131567	plants	3193	-0.96875	Medium	0	NA	NA	NA	NA	NA	NA	0.047738	bacteria	2	plants	3193	-1.71875	High	0	NA	NA	NA	NA	NA	NA	0.0345445	cellular organisms	131567	plants
PWY-6650	juvenile hormone III biosynthesis II	Biosynthesis	HORMONE-SYN	0.115458	prokaryotes	99999999	moths	7088	-1.5	High	0.134662	cellular organisms	131567	moths	7088	-0.999998	High	0.107921	cellular organisms	131567	moths	7088	-0.999998	High	0.111942	bacteria	2	moths	7088	-1.75	High	0.106615	cellular organisms	131567	moths	7088	-0.999998	High	0	NA	NA	NA	NA	NA	NA	0.123588	cellular organisms	131567	moths
PWY-6303	methyl indole-3-acetate interconversion	Biosynthesis	HORMONE-SYN	0.014223	cellular organisms	131567	plants	3193	-0.96875	Medium	0.0276702	cellular organisms	131567	plants	3193	-0.96875	Medium	0.0171044	cellular organisms	131567	plants	3193	-0.96875	Medium	0	NA	NA	NA	NA	NA	NA	0.0217473	cellular organisms	131567	plants	3193	-0.96875	Medium	0	NA	NA	NA	NA	NA	NA	0.0218853	cellular organisms	131567	plants
ETHYL-PWY	ethylene biosynthesis I (plants)	Biosynthesis	HORMONE-SYN	0	NA	NA	NA	NA	NA	NA	0	NA	NA	NA	NA	NA	NA	0	NA	NA	NA	NA	NA	NA	0	NA	NA	NA	NA	NA	NA	0.111919	cellular organisms	131567	plants	3193	-0.96875	Medium	0	NA	NA	NA	NA	NA	NA	0.0991276	cellular organisms	131567	plants
PWY-6030	serotonin and melatonin biosynthesis	Biosynthesis	HORMONE-SYN	0	NA	NA	NA	NA	NA	NA	0	NA	NA	NA	NA	NA	NA	0	NA	NA	NA	NA	NA	NA	0	NA	NA	NA	NA	NA	NA	0	NA	NA	NA	NA	NA	NA	0	NA	NA	NA	NA	NA	NA	0.0141611	cellular organisms	131567	multicellular animals
PWY66-301	catecholamine biosynthesis	Biosynthesis	HORMONE-SYN	0	NA	NA	NA	NA	NA	NA	0	NA	NA	NA	NA	NA	NA	0	NA	NA	NA	NA	NA	NA	0	NA	NA	NA	NA	NA	NA	0	NA	NA	NA	NA	NA	NA	0	NA	NA	NA	NA	NA	NA	0.0145902	cellular organisms	131567	multicellular animals
PWY66-380	estrogen biosynthesis	Biosynthesis	HORMONE-SYN	0	NA	NA	NA	NA	NA	NA	0	NA	NA	NA	NA	NA	NA	0	NA	NA	NA	NA	NA	NA	0	NA	NA	NA	NA	NA	NA	0	NA	NA	NA	NA	NA	NA	0	NA	NA	NA	NA	NA	NA	0.00236018	prokaryotes	99999999	vertebrates
PWY-6519	7-keto-8-aminopelargonate biosynthesis I	Biosynthesis	Cofactor-Biosynthesis	0.330058	cellular organisms	131567	bacteria	2	-0.75	Low	0.352334	cellular organisms	131567	bacteria	2	-0.75	Low	0.316024	cellular organisms	131567	bacteria	2	-0.75	Low	0.444824	cellular organisms	131567	bacteria	2	-0.75	Low	0.353792	cellular organisms	131567	bacteria	2	-0.75	Low	0.351288	cellular organisms	131567	bacteria	2	-0.75	Low	0.355314	root	1	bacteria
PWY-5871	ubiquinol-9 biosynthesis (eukaryotic)	Biosynthesis	Cofactor-Biosynthesis	0.0292827	cellular organisms	131567	eukaryotes	2759	-0.5	Low	0	NA	NA	NA	NA	NA	NA	0.0236203	cellular organisms	131567	eukaryotes	2759	-0.5	Low	0	NA	NA	NA	NA	NA	NA	0.0175039	cellular organisms	131567	eukaryotes	2759	-0.5	Low	0	NA	NA	NA	NA	NA	NA	0.0163067	cellular organisms	131567	eukaryotes
PWY-5839	menaquinol-7 biosynthesis	Biosynthesis	Cofactor-Biosynthesis	0.0347209	cellular organisms	131567	archaea	2157	-0.75	Low	0	NA	NA	NA	NA	NA	NA	0.0464262	cellular organisms	131567	archaea	2157	-0.75	Low	0	NA	NA	NA	NA	NA	NA	0.0323558	cellular organisms	131567	archaea	2157	-0.75	Low	0	NA	NA	NA	NA	NA	NA	0.0360464	cellular organisms	131567	archaea
HEME-BIOSYNTHESIS-II	heme biosynthesis from uroporphyrinogen-III I	Biosynthesis	Cofactor-Biosynthesis	0.224222	cellular organisms	131567	eukaryotes	2759	-0.5	Low	0.0682531	cellular organisms	131567	eukaryotes	2759	-0.5	Low	0.230095	cellular organisms	131567	eukaryotes	2759	-0.5	Low	0.0707005	cellular organisms	131567	eukaryotes	2759	-0.5	Low	0.171857	root	1	eukaryotes	2759	-1.5	High	0.140515	bacteria	2	purple photosynthetic bacteria and relatives	1224	-0.125	Low	0.0823918	cellular organisms	131567	eukaryotes
PWY-5083	NAD/NADH phosphorylation and dephosphorylation	Biosynthesis	Cofactor-Biosynthesis	0.947504	root	1	green plants	33090	-1.75	High	0.822726	cellular organisms	131567	green plants	33090	-0.75	Low	0.947665	cellular organisms	131567	green plants	33090	-0.75	Low	1.08113	cellular organisms	131567	green plants	33090	-0.75	Low	1.00727	cellular organisms	131567	green plants	33090	-0.75	Low	1.11632	cellular organisms	131567	green plants	33090	-0.75	Low	0.958233	cellular organisms	131567	green plants
PWY-6383	mono-trans, poly-cis decaprenyl phosphate biosynthesis	Biosynthesis	Cofactor-Biosynthesis	0.0481073	cellular organisms	131567	Mycobacteriaceae Chester 1897 (Approved Lists 1980) emend. Zhi et al. 2009	1762	-0.996094	Medium	0	NA	NA	NA	NA	NA	NA	0.042761	cellular organisms	131567	Mycobacteriaceae Chester 1897 (Approved Lists 1980) emend. Zhi et al. 2009	1762	-0.996094	Medium	0	NA	NA	NA	NA	NA	NA	0.0525118	cellular organisms	131567	Mycobacteriaceae Chester 1897 (Approved Lists 1980) emend. Zhi et al. 2009	1762	-0.996094	High	0	NA	NA	NA	NA	NA	NA	0	NA	NA	NA
PWY-3841	folate transformations II	Biosynthesis	Cofactor-Biosynthesis	0.474798	root	1	green plants	33090	-1.75	High	0.463014	cellular organisms	131567	green plants	33090	-0.75	Low	0.474443	root	1	green plants	33090	-1.75	High	0.486066	cellular organisms	131567	green plants	33090	-0.75	Low	0.448207	root	1	green plants	33090	-1.75	High	0	NA	NA	NA	NA	NA	NA	0.469891	root	1	green plants
PWY-5521	L-ascorbate biosynthesis V	Biosynthesis	Cofactor-Biosynthesis	0.014223	prokaryotes	99999999	bacteria	2	-0.25	Low	0.0258255	bacteria	2	bacteria	2	0	Low	0.0109957	prokaryotes	99999999	bacteria	2	-0.25	Low	0	NA	NA	NA	NA	NA	NA	0.0116693	prokaryotes	99999999	bacteria	2	-0.25	Low	0	NA	NA	NA	NA	NA	NA	0.0214562	cellular organisms	131567	bacteria
PWY-5199	factor 420 polyglutamylation	Biosynthesis	Cofactor-Biosynthesis	0.00543822	prokaryotes	99999999	archaea	2157	-0.25	Low	0	NA	NA	NA	NA	NA	NA	0.00447972	prokaryotes	99999999	archaea	2157	-0.25	Low	0	NA	NA	NA	NA	NA	NA	0.00795634	prokaryotes	99999999	archaea	2157	-0.25	Low	0	NA	NA	NA	NA	NA	NA	0.0160921	prokaryotes	99999999	archaea
PWY-5964	guanylyl molybdenum cofactor biosynthesis	Biosynthesis	Cofactor-Biosynthesis	0.00501989	prokaryotes	99999999	bacteria	2	-0.25	Low	0	NA	NA	NA	NA	NA	NA	0	NA	NA	NA	NA	NA	NA	0	NA	NA	NA	NA	NA	NA	0	NA	NA	NA	NA	NA	NA	0	NA	NA	NA	NA	NA	NA	0.00665142	prokaryotes	99999999	bacteria
PWY-5508	adenosylcobalamin biosynthesis from cobyrinate a,c-diamide II	Biosynthesis	Cofactor-Biosynthesis	0.160637	bacteria	2	bacteria	2	0	Low	0.0479616	cellular organisms	131567	bacteria	2	-0.75	Low	0.185705	cellular organisms	131567	bacteria	2	-0.75	Low	0.061863	root	1	bacteria	2	-1.75	High	0.11351	cellular organisms	131567	bacteria	2	-0.75	Low	0.10929	cyanophytes	1117	bacteria	2	0.125	None	0.114791	cellular organisms	131567	bacteria
PWY-5915	phycoerythrobilin biosynthesis	Biosynthesis	Cofactor-Biosynthesis	0.0389042	root	1	cyanophytes	1117	-1.875	High	0	NA	NA	NA	NA	NA	NA	0.0590509	root	1	cyanophytes	1117	-1.875	High	0	NA	NA	NA	NA	NA	NA	0.051451	root	1	cyanophytes	1117	-1.875	High	0	NA	NA	NA	NA	NA	NA	0	NA	NA	NA
PYRIDOXSYN-PWY	pyridoxal 5-phosphate biosynthesis I	Biosynthesis	Cofactor-Biosynthesis	0.335914	cellular organisms	131567	bacteria	2	-0.75	Low	0.271168	cellular organisms	131567	bacteria	2	-0.75	Low	0.304621	cellular organisms	131567	bacteria	2	-0.75	Low	0.279856	cellular organisms	131567	bacteria	2	-0.75	Low	0.285898	cellular organisms	131567	bacteria	2	-0.75	Low	0.273224	cellular organisms	131567	bacteria	2	-0.75	Low	0.216064	cellular organisms	131567	bacteria
PWY0-1507	biotin biosynthesis from 7-keto-8-aminopelargonate	Biosynthesis	Cofactor-Biosynthesis	0.0857565	cellular organisms	131567	green plants	33090	-0.75	Low	0.0313595	cellular organisms	131567	green plants	33090	-0.75	Low	0.0989611	cellular organisms	131567	green plants	33090	-0.75	Low	0.0324044	cellular organisms	131567	green plants	33090	-0.75	Low	0.0742591	prokaryotes	99999999	bacteria	2	-0.25	Low	0.0936768	bacteria	2	bacteria	2	0	Low	0.0602919	cellular organisms	131567	green plants
PWY-5891	menaquinol-11 biosynthesis	Biosynthesis	Cofactor-Biosynthesis	0.0347209	cellular organisms	131567	not Actinobacteria Cavalier-Smith 2002	201174	-0.875	Medium	0	NA	NA	NA	NA	NA	NA	0.0464262	cellular organisms	131567	not Actinobacteria Cavalier-Smith 2002	201174	-0.875	Medium	0	NA	NA	NA	NA	NA	NA	0.0323558	cellular organisms	131567	not Actinobacteria Cavalier-Smith 2002	201174	-0.875	Medium	0	NA	NA	NA	NA	NA	NA	0.0360464	cellular organisms	131567	not Actinobacteria Cavalier-Smith 2002
PWY-5122	geranyl diphosphate biosynthesis	Biosynthesis	Cofactor-Biosynthesis	0.0397408	prokaryotes	99999999	archaea	2157	-0.25	Low	0.0368936	prokaryotes	99999999	archaea	2157	-0.25	Low	0.0390957	prokaryotes	99999999	archaea	2157	-0.25	Low	0	NA	NA	NA	NA	NA	NA	0.0434946	cellular organisms	131567	eukaryotes	2759	-0.5	Low	0.0858704	bacteria	2	bacteria	2	0	Low	0.0377629	cellular organisms	131567	eukaryotes
PWY-5805	nonaprenyl diphosphate biosynthesis I	Biosynthesis	Cofactor-Biosynthesis	0.0163146	bacteria	2	bacteria	2	0	Low	0	NA	NA	NA	NA	NA	NA	0.0211769	cellular organisms	131567	eukaryotes	2759	-0.5	Low	0.0294586	bacteria	2	bacteria	2	0	Low	0.0169735	bacteria	2	bacteria	2	0	Low	0	NA	NA	NA	NA	NA	NA	0.0126592	prokaryotes	99999999	bacteria
PWY-5189	tetrapyrrole biosynthesis II	Biosynthesis	Cofactor-Biosynthesis	0.181553	cellular organisms	131567	Euglenozoans	33682	-0.75	Low	0.140196	cellular organisms	131567	Euglenozoans	33682	-0.75	Low	0.169415	cellular organisms	131567	Euglenozoans	33682	-0.75	Low	0.132563	cellular organisms	131567	Euglenozoans	33682	-0.75	Low	0.142684	cellular organisms	131567	Euglenozoans	33682	-0.75	Low	0.202966	cellular organisms	131567	Euglenozoans	33682	-0.75	Low	0.117365	cellular organisms	131567	Euglenozoans
PWY-6893	thiamin diphosphate biosynthesis II (Bacillus)	Biosynthesis	Cofactor-Biosynthesis	0.110019	cellular organisms	131567	bacteria	2	-0.75	Low	0.110681	bacteria	2	bacteria	2	0	Low	0.12421	cellular organisms	131567	bacteria	2	-0.75	Low	0.12078	bacteria	2	bacteria	2	0	Low	0.0822155	cellular organisms	131567	bacteria	2	-0.75	Low	0.19516	bacteria	2	bacteria	2	0	Low	0.0662996	cellular organisms	131567	bacteria
PANTO-PWY	phosphopantothenate biosynthesis I	Biosynthesis	Cofactor-Biosynthesis	0.175696	cellular organisms	131567	green plants	33090	-0.75	Low	0.0737871	cellular organisms	131567	green plants	33090	-0.75	Low	0.197108	root	1	green plants	33090	-1.75	High	0.0795381	cellular organisms	131567	green plants	33090	-0.75	Low	0.155944	root	1	green plants	33090	-1.75	High	0.171741	cellular organisms	131567	green plants	33090	-0.75	Low	0.119082	root	1	green plants
PWY-5890	menaquinol-10 biosynthesis	Biosynthesis	Cofactor-Biosynthesis	0.0347209	cellular organisms	131567	not Actinobacteria Cavalier-Smith 2002	201174	-0.875	Medium	0	NA	NA	NA	NA	NA	NA	0.0464262	cellular organisms	131567	not Actinobacteria Cavalier-Smith 2002	201174	-0.875	Medium	0	NA	NA	NA	NA	NA	NA	0.0323558	cellular organisms	131567	not Actinobacteria Cavalier-Smith 2002	201174	-0.875	Medium	0	NA	NA	NA	NA	NA	NA	0.0360464	cellular organisms	131567	not Actinobacteria Cavalier-Smith 2002
GLUT-REDOX-PWY	glutathione redox reactions II	Biosynthesis	Cofactor-Biosynthesis	0.0430874	cellular organisms	131567	eukaryotes	2759	-0.5	Low	0.0184468	cellular organisms	131567	eukaryotes	2759	-0.5	Low	0.04439	cellular organisms	131567	eukaryotes	2759	-0.5	Low	0	NA	NA	NA	NA	NA	NA	0.0281124	cellular organisms	131567	eukaryotes	2759	-0.5	Low	0	NA	NA	NA	NA	NA	NA	0.0100844	cellular organisms	131567	eukaryotes
PWY-5120	geranylgeranyldiphosphate biosynthesis	Biosynthesis	Cofactor-Biosynthesis	0.029701	prokaryotes	99999999	bacteria	2	-0.25	Low	0.0295148	prokaryotes	99999999	bacteria	2	-0.25	Low	0.0260638	prokaryotes	99999999	bacteria	2	-0.25	Low	0	NA	NA	NA	NA	NA	NA	0.033947	cellular organisms	131567	eukaryotes	2759	-0.5	Low	0.101483	bacteria	2	bacteria	2	0	Low	0.0266057	cellular organisms	131567	eukaryotes
PWY1G-0	mycothiol biosynthesis	Biosynthesis	Cofactor-Biosynthesis	0.00501989	cellular organisms	131567	not Actinobacteria Cavalier-Smith 2002	201174	-0.875	Medium	0	NA	NA	NA	NA	NA	NA	0.0105884	prokaryotes	99999999	not Actinobacteria Cavalier-Smith 2002	201174	-0.375	Low	0	NA	NA	NA	NA	NA	NA	0.0148518	cellular organisms	131567	not Actinobacteria Cavalier-Smith 2002	201174	-0.875	Medium	0	NA	NA	NA	NA	NA	NA	0.0472036	cellular organisms	131567	not Actinobacteria Cavalier-Smith 2002
PWY-6168	flavin biosynthesis III (fungi)	Biosynthesis	Cofactor-Biosynthesis	0.247648	cellular organisms	131567	fungi	4751	-0.875	Medium	0	NA	NA	NA	NA	NA	NA	0	NA	NA	NA	NA	NA	NA	0	NA	NA	NA	NA	NA	NA	0	NA	NA	NA	NA	NA	NA	0	NA	NA	NA	NA	NA	NA	0.162852	cellular organisms	131567	fungi
PWY-1422	vitamin E biosynthesis	Biosynthesis	Cofactor-Biosynthesis	0.0129681	bacteria	2	cyanophytes	1117	-0.125	Low	0	NA	NA	NA	NA	NA	NA	0.0162899	cellular organisms	131567	rhodophytes	2763	-0.75	Low	0	NA	NA	NA	NA	NA	NA	0.0095476	cellular organisms	131567	rhodophytes	2763	-0.75	Low	0	NA	NA	NA	NA	NA	NA	0.01223	cellular organisms	131567	rhodophytes
PWY-6466	pyridoxal 5-phosphate biosynthesis II	Biosynthesis	Cofactor-Biosynthesis	0.00501989	cellular organisms	131567	green plants	33090	-0.75	Low	0	NA	NA	NA	NA	NA	NA	0.00447972	cellular organisms	131567	green plants	33090	-0.75	Low	0	NA	NA	NA	NA	NA	NA	0.010078	cellular organisms	131567	green plants	33090	-0.75	Low	0	NA	NA	NA	NA	NA	NA	0.0143756	cellular organisms	131567	green plants
MENAQUINONESYN-PWY	menaquinol-8 biosynthesis	Biosynthesis	Cofactor-Biosynthesis	0.0372309	cellular organisms	131567	archaea	2157	-0.75	Low	0	NA	NA	NA	NA	NA	NA	0.0354305	cellular organisms	131567	archaea	2157	-0.75	Low	0	NA	NA	NA	NA	NA	NA	0.0318253	cellular organisms	131567	archaea	2157	-0.75	Low	0	NA	NA	NA	NA	NA	NA	0.0392648	cellular organisms	131567	archaea
NONMEVIPP-PWY	methylerythritol phosphate pathway	Biosynthesis	Cofactor-Biosynthesis	0.555953	cellular organisms	131567	bacteria	2	-0.75	Low	0.756318	cellular organisms	131567	bacteria	2	-0.75	Low	0.546933	cellular organisms	131567	bacteria	2	-0.75	Low	0.512579	cellular organisms	131567	bacteria	2	-0.75	Low	0.491171	cellular organisms	131567	bacteria	2	-0.75	Low	0.749415	cellular organisms	131567	bacteria	2	-0.75	Low	0.35274	cellular organisms	131567	bacteria
PWY-2161	folate polyglutamylation	Biosynthesis	Cofactor-Biosynthesis	0.212509	root	1	eukaryotes	2759	-1.5	High	0.22874	cellular organisms	131567	eukaryotes	2759	-0.5	Low	0.219506	cellular organisms	131567	eukaryotes	2759	-0.5	Low	0.271019	cellular organisms	131567	eukaryotes	2759	-0.5	Low	0.219595	cellular organisms	131567	eukaryotes	2759	-0.5	Low	0.179547	cellular organisms	131567	eukaryotes	2759	-0.5	Low	0.216708	cellular organisms	131567	eukaryotes
PWY-5381	pyridine nucleotide cycling (plants)	Biosynthesis	Cofactor-Biosynthesis	0.16482	cellular organisms	131567	green plants	33090	-0.75	Low	0.0700978	cellular organisms	131567	green plants	33090	-0.75	Low	0.164528	cellular organisms	131567	green plants	33090	-0.75	Low	0.0648088	cellular organisms	131567	green plants	33090	-0.75	Low	0.157005	root	1	green plants	33090	-1.75	High	0.078064	bacteria	2	green plants	33090	-1.5	High	0.133672	cellular organisms	131567	green plants
PWY-6147	6-hydroxymethyl-dihydropterin diphosphate biosynthesis I	Biosynthesis	Cofactor-Biosynthesis	0.104999	cellular organisms	131567	archaea	2157	-0.75	Low	0.132817	root	1	archaea	2157	-1.75	High	0.108735	root	1	archaea	2157	-1.75	High	0.12078	cellular organisms	131567	archaea	2157	-0.75	Low	0.0922935	root	1	archaea	2157	-1.75	High	0.132709	bacteria	2	bacteria	2	0	Low	0.0669433	cellular organisms	131567	archaea
P261-PWY	coenzyme M biosynthesis I	Biosynthesis	Cofactor-Biosynthesis	0.0280277	cellular organisms	131567	purple photosynthetic bacteria and relatives	1224	-0.875	Medium	0	NA	NA	NA	NA	NA	NA	0.0215841	cellular organisms	131567	purple photosynthetic bacteria and relatives	1224	-0.875	Medium	0	NA	NA	NA	NA	NA	NA	0.0180344	cellular organisms	131567	purple photosynthetic bacteria and relatives	1224	-0.875	Medium	0	NA	NA	NA	NA	NA	NA	0.0184523	cellular organisms	131567	purple photosynthetic bacteria and relatives
PWY0-501	lipoate biosynthesis and incorporation I	Biosynthesis	Cofactor-Biosynthesis	0.125916	cellular organisms	131567	eukaryotes	2759	-0.5	Low	0.0590297	bacteria	2	bacteria	2	0	Low	0.142537	cellular organisms	131567	eukaryotes	2759	-0.5	Low	0.0530254	bacteria	2	bacteria	2	0	Low	0.110328	cellular organisms	131567	eukaryotes	2759	-0.5	Low	0.0858704	bacteria	2	bacteria	2	0	Low	0.0714491	cellular organisms	131567	eukaryotes
PWY-6708	ubiquinol-8 biosynthesis (prokaryotic)	Biosynthesis	Cofactor-Biosynthesis	0.0811549	cellular organisms	131567	bacteria	2	-0.75	Low	0.0368936	prokaryotes	99999999	bacteria	2	-0.25	Low	0.0781915	cellular organisms	131567	bacteria	2	-0.75	Low	0.0441878	prokaryotes	99999999	bacteria	2	-0.25	Low	0.089111	cellular organisms	131567	bacteria	2	-0.75	Low	0.0858704	cellular organisms	131567	bacteria	2	-0.75	Low	0.0995567	cellular organisms	131567	bacteria
HEMESYN2-PWY	heme biosynthesis from uroporphyrinogen-III II	Biosynthesis	Cofactor-Biosynthesis	0.209999	cellular organisms	131567	alveolates	33630	-0.75	Low	0.0885445	cellular organisms	131567	alveolates	33630	-0.75	Low	0.209325	cellular organisms	131567	alveolates	33630	-0.75	Low	0.0883757	cellular organisms	131567	alveolates	33630	-0.75	Low	0.16284	root	1	alveolates	33630	-1.75	High	0.124902	cellular organisms	131567	alveolates	33630	-0.75	Low	0.0931199	cellular organisms	131567	alveolates
PWY-4081	glutathione redox reactions I	Biosynthesis	Cofactor-Biosynthesis	0.0861748	cellular organisms	131567	eukaryotes	2759	-0.5	Low	0.0682531	cellular organisms	131567	eukaryotes	2759	-0.5	Low	0.077377	cellular organisms	131567	eukaryotes	2759	-0.5	Low	0.0765922	bacteria	2	bacteria	2	0	Low	0.0546335	cellular organisms	131567	eukaryotes	2759	-0.5	Low	0	NA	NA	NA	NA	NA	NA	0.0236018	cellular organisms	131567	eukaryotes
PWY-6654	phosphopantothenate biosynthesis III	Biosynthesis	Cofactor-Biosynthesis	0.0790633	cellular organisms	131567	archaea	2157	-0.75	Low	0	NA	NA	NA	NA	NA	NA	0.0912234	root	1	archaea	2157	-1.75	High	0	NA	NA	NA	NA	NA	NA	0.0790329	root	1	archaea	2157	-1.75	High	0	NA	NA	NA	NA	NA	NA	0.102775	root	1	archaea
PWY-5523	5,6-dimethylbenzimidazole biosynthesis	Biosynthesis	Cofactor-Biosynthesis	0.0610753	bacteria	2	bacteria	2	0	Low	0	NA	NA	NA	NA	NA	NA	0	NA	NA	NA	NA	NA	NA	0	NA	NA	NA	NA	NA	NA	0	NA	NA	NA	NA	NA	NA	0	NA	NA	NA	NA	NA	NA	0.0489201	cellular organisms	131567	bacteria
PWY-5194	siroheme biosynthesis	Biosynthesis	Cofactor-Biosynthesis	0.0405775	cellular organisms	131567	green plants	33090	-0.75	Low	0.0350489	bacteria	2	bacteria	2	0	Low	0.046019	cellular organisms	131567	green plants	33090	-0.75	Low	0	NA	NA	NA	NA	NA	NA	0.0429642	cellular organisms	131567	green plants	33090	-0.75	Low	0	NA	NA	NA	NA	NA	NA	0.0630812	cellular organisms	131567	green plants
PWY-6520	nonaprenyl diphosphate biosynthesis II	Biosynthesis	Cofactor-Biosynthesis	0.0213345	cyanophytes	1117	green plants	33090	-1.625	High	0	NA	NA	NA	NA	NA	NA	0.0256566	cellular organisms	131567	green plants	33090	-0.75	Low	0	NA	NA	NA	NA	NA	NA	0.0169735	cellular organisms	131567	green plants	33090	-0.75	Low	0	NA	NA	NA	NA	NA	NA	0.0027893	cellular organisms	131567	green plants
COBALSYN-PWY	adenosylcobalamin salvage from cobinamide I	Biosynthesis	Cofactor-Biosynthesis	0.0949596	bacteria	2	purple photosynthetic bacteria and relatives	1224	-0.125	Low	0.0276702	cellular organisms	131567	purple photosynthetic bacteria and relatives	1224	-0.875	Medium	0.114029	cellular organisms	131567	purple photosynthetic bacteria and relatives	1224	-0.875	Medium	0.0353503	root	1	purple photosynthetic bacteria and relatives	1224	-1.875	High	0.0678941	cellular organisms	131567	purple photosynthetic bacteria and relatives	1224	-0.875	Medium	0	NA	NA	NA	NA	NA	NA	0.0639394	cellular organisms	131567	purple photosynthetic bacteria and relatives
PWY-5851	demethylmenaquinol-9 biosynthesis	Biosynthesis	Cofactor-Biosynthesis	0.015478	cellular organisms	131567	bacteria	2	-0.75	Low	0	NA	NA	NA	NA	NA	NA	0.0244348	prokaryotes	99999999	bacteria	2	-0.25	Low	0	NA	NA	NA	NA	NA	NA	0.0143214	cellular organisms	131567	bacteria	2	-0.75	Low	0	NA	NA	NA	NA	NA	NA	0.0145902	prokaryotes	99999999	bacteria
PWY-5892	menaquinol-12 biosynthesis	Biosynthesis	Cofactor-Biosynthesis	0.0347209	cellular organisms	131567	Prevotella Shah and Collins 1990 emend. Willems and Collins 1995	838	-0.996094	Medium	0	NA	NA	NA	NA	NA	NA	0.0464262	cellular organisms	131567	Prevotella Shah and Collins 1990 emend. Willems and Collins 1995	838	-0.996094	Medium	0	NA	NA	NA	NA	NA	NA	0.0323558	cellular organisms	131567	Prevotella Shah and Collins 1990 emend. Willems and Collins 1995	838	-0.996094	High	0	NA	NA	NA	NA	NA	NA	0.0360464	cellular organisms	131567	Prevotella Shah and Collins 1990 emend. Willems and Collins 1995
PWY-6613	tetrahydrofolate salvage from 5,10-methenyltetrahydrofolate	Biosynthesis	Cofactor-Biosynthesis	0.1347	cellular organisms	131567	eukaryotes	2759	-0.5	Low	0.0387382	cellular organisms	131567	eukaryotes	2759	-0.5	Low	0.119731	root	1	eukaryotes	2759	-1.5	High	0.0382961	cellular organisms	131567	eukaryotes	2759	-0.5	Low	0.121997	root	1	eukaryotes	2759	-1.5	High	0.117096	cellular organisms	131567	eukaryotes	2759	-0.5	Low	0.0995567	cellular organisms	131567	eukaryotes
PWY-882	ascorbate biosynthesis I (L-galactose pathway)	Biosynthesis	Cofactor-Biosynthesis	0.201632	root	1	green plants	33090	-1.75	High	0.057185	root	1	green plants	33090	-1.75	High	0.230909	root	1	green plants	33090	-1.75	High	0.0795381	root	1	green plants	33090	-1.75	High	0.202091	root	1	green plants	33090	-1.75	High	0.171741	root	1	green plants	33090	-1.75	High	0.173366	root	1	green plants
PYRIDNUCSAL-PWY	NAD salvage pathway I	Biosynthesis	Cofactor-Biosynthesis	0.135119	cellular organisms	131567	bacteria	2	-0.75	Low	0.0534957	cellular organisms	131567	bacteria	2	-0.75	Low	0.128283	cellular organisms	131567	bacteria	2	-0.75	Low	0.0530254	cellular organisms	131567	bacteria	2	-0.75	Low	0.135788	root	1	bacteria	2	-1.75	High	0	NA	NA	NA	NA	NA	NA	0.109641	cellular organisms	131567	bacteria
PWY-5086	chlorophyll a biosynthesis I	Biosynthesis	Cofactor-Biosynthesis	0.0204979	RCC 144	1219	cyanophytes	1117	0.117188	None	0.046117	bacteria	2	cyanophytes	1117	-0.125	Low	0.0276928	bacteria	2	cyanophytes	1117	-0.125	Low	0.12078	bacteria	2	cyanophytes	1117	-0.125	Low	0.013791	cyanophytes	1117	cyanophytes	1117	0	Low	0	NA	NA	NA	NA	NA	NA	0	NA	NA	NA
PWY-5849	menaquinol-6 biosynthesis	Biosynthesis	Cofactor-Biosynthesis	0.032211	cellular organisms	131567	bacteria	2	-0.75	Low	0	NA	NA	NA	NA	NA	NA	0.0305436	cellular organisms	131567	bacteria	2	-0.75	Low	0	NA	NA	NA	NA	NA	NA	0.0243994	cellular organisms	131567	bacteria	2	-0.75	Low	0	NA	NA	NA	NA	NA	NA	0.0304678	cellular organisms	131567	bacteria
PWY-6415	ascorbate biosynthesis VII	Biosynthesis	Cofactor-Biosynthesis	0.111693	root	1	Euglena Ehrenberg, 1830	3038	-1.98438	High	0	NA	NA	NA	NA	NA	NA	0	NA	NA	NA	NA	NA	NA	0	NA	NA	NA	NA	NA	NA	0	NA	NA	NA	NA	NA	NA	0	NA	NA	NA	NA	NA	NA	0.0871121	cellular organisms	131567	Euglena Ehrenberg, 1830
PWY-5852	demethylmenaquinol-8 biosynthesis I	Biosynthesis	Cofactor-Biosynthesis	0.0175696	cellular organisms	131567	bacteria	2	-0.75	Low	0	NA	NA	NA	NA	NA	NA	0.0301363	prokaryotes	99999999	bacteria	2	-0.25	Low	0	NA	NA	NA	NA	NA	NA	0.0196256	cellular organisms	131567	bacteria	2	-0.75	Low	0	NA	NA	NA	NA	NA	NA	0.017165	prokaryotes	99999999	bacteria
PWY-5068	chlorophyll cycle	Biosynthesis	Cofactor-Biosynthesis	0.0209162	RCC 144	1219	cyanophytes	1117	0.117188	None	0	NA	NA	NA	NA	NA	NA	0	NA	NA	NA	NA	NA	NA	0	NA	NA	NA	NA	NA	NA	0.0159127	cellular organisms	131567	Euglenozoans	33682	-0.75	Low	0	NA	NA	NA	NA	NA	NA	0.00257474	bacteria	2	cyanophytes
PWY-6268	adenosylcobalamin salvage from cobalamin	Biosynthesis	Cofactor-Biosynthesis	0.0568921	bacteria	2	bacteria	2	0	Low	0	NA	NA	NA	NA	NA	NA	0.079006	cellular organisms	131567	archaea	2157	-0.75	Low	0	NA	NA	NA	NA	NA	NA	0.0445555	cellular organisms	131567	archaea	2157	-0.75	Low	0	NA	NA	NA	NA	NA	NA	0.0321843	cellular organisms	131567	archaea
PWY-5791	1,4-dihydroxy-2-naphthoate biosynthesis II (plants)	Biosynthesis	Cofactor-Biosynthesis	0.176115	cellular organisms	131567	green plants	33090	-0.75	Low	0.0645637	bacteria	2	cyanophytes	1117	-0.125	Low	0.189777	cellular organisms	131567	green plants	33090	-0.75	Low	0.0648088	bacteria	2	cyanophytes	1117	-0.125	Low	0.155414	cellular organisms	131567	green plants	33090	-0.75	Low	0.101483	cellular organisms	131567	green plants	33090	-0.75	Low	0.0922616	cellular organisms	131567	green plants
PWY-5853	demethylmenaquinol-6 biosynthesis	Biosynthesis	Cofactor-Biosynthesis	0.015478	cellular organisms	131567	bacteria	2	-0.75	Low	0	NA	NA	NA	NA	NA	NA	0.0244348	prokaryotes	99999999	bacteria	2	-0.25	Low	0	NA	NA	NA	NA	NA	NA	0.0143214	cellular organisms	131567	bacteria	2	-0.75	Low	0	NA	NA	NA	NA	NA	NA	0.0145902	prokaryotes	99999999	bacteria
PYRIDNUCSYN-PWY	NAD biosynthesis I (from aspartate)	Biosynthesis	Cofactor-Biosynthesis	0.258106	root	1	eukaryotes	2759	-1.5	High	0.0977679	bacteria	2	bacteria	2	0	Low	0.287517	root	1	eukaryotes	2759	-1.5	High	0.12078	root	1	eukaryotes	2759	-1.5	High	0.242933	root	1	eukaryotes	2759	-1.5	High	0.140515	cellular organisms	131567	eukaryotes	2759	-0.5	Low	0.174653	root	1	eukaryotes
PWY-6823	molybdenum cofactor biosynthesis	Biosynthesis	Cofactor-Biosynthesis	0.156453	cellular organisms	131567	eukaryotes	2759	-0.5	Low	0.166021	cellular organisms	131567	eukaryotes	2759	-0.5	Low	0.183669	cellular organisms	131567	eukaryotes	2759	-0.5	Low	0.179697	cellular organisms	131567	eukaryotes	2759	-0.5	Low	0.182996	cellular organisms	131567	eukaryotes	2759	-0.5	Low	0	NA	NA	NA	NA	NA	NA	0.167144	cellular organisms	131567	eukaryotes
COA-PWY	coenzyme A biosynthesis	Biosynthesis	Cofactor-Biosynthesis	0.122987	cellular organisms	131567	eukaryotes	2759	-0.5	Low	0.0645637	cellular organisms	131567	eukaryotes	2759	-0.5	Low	0.154347	cellular organisms	131567	eukaryotes	2759	-0.5	Low	0.0530254	bacteria	2	bacteria	2	0	Low	0.12518	cellular organisms	131567	eukaryotes	2759	-0.5	Low	0.179547	bacteria	2	bacteria	2	0	Low	0.131312	root	1	eukaryotes
PWY-5895	menaquinol-13 biosynthesis	Biosynthesis	Cofactor-Biosynthesis	0.0347209	cellular organisms	131567	Prevotella Shah and Collins 1990 emend. Willems and Collins 1995	838	-0.996094	Medium	0	NA	NA	NA	NA	NA	NA	0.0464262	cellular organisms	131567	Prevotella Shah and Collins 1990 emend. Willems and Collins 1995	838	-0.996094	Medium	0	NA	NA	NA	NA	NA	NA	0.0323558	cellular organisms	131567	Prevotella Shah and Collins 1990 emend. Willems and Collins 1995	838	-0.996094	High	0	NA	NA	NA	NA	NA	NA	0.0360464	cellular organisms	131567	Prevotella Shah and Collins 1990 emend. Willems and Collins 1995
CHLOROPHYLL-SYN	chlorophyllide a biosynthesis I	Biosynthesis	Cofactor-Biosynthesis	0.425436	cellular organisms	131567	rhodophytes	2763	-0.75	Low	0.291459	cellular organisms	131567	rhodophytes	2763	-0.75	Low	0.472	cellular organisms	131567	rhodophytes	2763	-0.75	Low	0.232723	cellular organisms	131567	rhodophytes	2763	-0.75	Low	0.306584	cellular organisms	131567	rhodophytes	2763	-0.75	Low	0.530835	cellular organisms	131567	rhodophytes	2763	-0.75	Low	0.092047	cellular organisms	131567	rhodophytes
PWY3O-19	ubiquinol-6 biosynthesis (eukaryotic)	Biosynthesis	Cofactor-Biosynthesis	0.043924	cellular organisms	131567	fungi	4751	-0.875	Medium	0.0202915	purple photosynthetic bacteria and relatives	1224	fungi	4751	-1.75	High	0.032987	cellular organisms	131567	fungi	4751	-0.875	Medium	0	NA	NA	NA	NA	NA	NA	0.0270515	cellular organisms	131567	fungi	4751	-0.875	Medium	0	NA	NA	NA	NA	NA	NA	0.0227436	cellular organisms	131567	fungi
SAM-PWY	S-adenosyl-L-methionine biosynthesis	Biosynthesis	Cofactor-Biosynthesis	0.117549	cellular organisms	131567	green plants	33090	-0.75	Low	0.103302	cellular organisms	131567	green plants	33090	-0.75	Low	0.103034	cellular organisms	131567	green plants	33090	-0.75	Low	0.12078	bacteria	2	bacteria	2	0	Low	0.111389	cellular organisms	131567	green plants	33090	-0.75	Low	0.179547	bacteria	2	bacteria	2	0	Low	0.0984839	cellular organisms	131567	green plants
PWY-6894	thiamin diphosphate biosynthesis I (E. coli)	Biosynthesis	Cofactor-Biosynthesis	0.110019	cellular organisms	131567	bacteria	2	-0.75	Low	0.110681	bacteria	2	bacteria	2	0	Low	0.12421	cellular organisms	131567	bacteria	2	-0.75	Low	0.12078	bacteria	2	bacteria	2	0	Low	0.0822155	cellular organisms	131567	bacteria	2	-0.75	Low	0.19516	bacteria	2	bacteria	2	0	Low	0.0662996	cellular organisms	131567	bacteria
PWY-5664	tetrahydrobiopterin biosynthesis II	Biosynthesis	Cofactor-Biosynthesis	0.092868	root	1	multicellular animals	33208	-1.875	High	0.232429	root	1	multicellular animals	33208	-1.875	High	0.109142	root	1	multicellular animals	33208	-1.875	High	0.159076	root	1	multicellular animals	33208	-1.875	High	0.0769112	root	1	multicellular animals	33208	-1.875	High	0.156128	bacteria	2	multicellular animals	33208	-1.625	High	0.0568589	root	1	multicellular animals
PWY-6907	thiamin diphosphate biosynthesis III (Staphylococcus)	Biosynthesis	Cofactor-Biosynthesis	0.0853382	cellular organisms	131567	bacteria	2	-0.75	Low	0.103302	bacteria	2	bacteria	2	0	Low	0.0932596	cellular organisms	131567	bacteria	2	-0.75	Low	0.117834	bacteria	2	bacteria	2	0	Low	0.0594073	cellular organisms	131567	bacteria	2	-0.75	Low	0	NA	NA	NA	NA	NA	NA	0.0474182	cellular organisms	131567	bacteria
1CMET2-PWY	formylTHF biosynthesis I	Biosynthesis	Cofactor-Biosynthesis	0.528762	root	1	bacteria	2	-1.75	High	0.486995	cellular organisms	131567	bacteria	2	-0.75	Low	0.532272	root	1	bacteria	2	-1.75	High	0.500795	cellular organisms	131567	bacteria	2	-0.75	Low	0.484276	root	1	bacteria	2	-1.75	High	0.39032	cellular organisms	131567	bacteria	2	-0.75	Low	0.494351	root	1	bacteria
PWY-5509	adenosylcobalamin biosynthesis from cobyrinate a,c-diamide I	Biosynthesis	Cofactor-Biosynthesis	0.160218	bacteria	2	bacteria	2	0	Low	0.046117	cellular organisms	131567	bacteria	2	-0.75	Low	0.185705	cellular organisms	131567	bacteria	2	-0.75	Low	0.061863	root	1	bacteria	2	-1.75	High	0.11298	cellular organisms	131567	bacteria	2	-0.75	Low	0.10929	cyanophytes	1117	bacteria	2	0.125	None	0.104706	cellular organisms	131567	bacteria
PWY-6578	7-keto-8-aminopelargonate biosynthesis II	Biosynthesis	Cofactor-Biosynthesis	0.0472706	prokaryotes	99999999	bacteria	2	-0.25	Low	0.0184468	bacteria	2	bacteria	2	0	Low	0.0439827	cellular organisms	131567	bacteria	2	-0.75	Low	0	NA	NA	NA	NA	NA	NA	0.0413729	cellular organisms	131567	bacteria	2	-0.75	Low	0	NA	NA	NA	NA	NA	NA	0.0354027	cellular organisms	131567	bacteria
PLPSAL-PWY	pyridoxal 5-phosphate salvage pathway	Biosynthesis	Cofactor-Biosynthesis	0.0368125	cellular organisms	131567	bacteria	2	-0.75	Low	0	NA	NA	NA	NA	NA	NA	0.0297291	cellular organisms	131567	bacteria	2	-0.75	Low	0	NA	NA	NA	NA	NA	NA	0.0387208	cellular organisms	131567	bacteria	2	-0.75	Low	0	NA	NA	NA	NA	NA	NA	0.0289659	cellular organisms	131567	bacteria
PWY-6543	p-aminobenzoate biosynthesis	Biosynthesis	Cofactor-Biosynthesis	0.0752984	cellular organisms	131567	archaea	2157	-0.75	Low	0	NA	NA	NA	NA	NA	NA	0.100183	prokaryotes	99999999	archaea	2157	-0.25	Low	0	NA	NA	NA	NA	NA	NA	0.0769112	cellular organisms	131567	archaea	2157	-0.75	Low	0	NA	NA	NA	NA	NA	NA	0.0454871	cellular organisms	131567	archaea
PWY-5783	octaprenyl diphosphate biosynthesis	Biosynthesis	Cofactor-Biosynthesis	0.0276094	bacteria	2	bacteria	2	0	Low	0.0387382	prokaryotes	99999999	bacteria	2	-0.25	Low	0.0199551	bacteria	2	bacteria	2	0	Low	0.0353503	bacteria	2	bacteria	2	0	Low	0.0254603	prokaryotes	99999999	bacteria	2	-0.25	Low	0	NA	NA	NA	NA	NA	NA	0.0300387	cellular organisms	131567	eukaryotes
PWY-5123	trans, trans-farnesyl diphosphate biosynthesis	Biosynthesis	Cofactor-Biosynthesis	0.0623303	cellular organisms	131567	eukaryotes	2759	-0.5	Low	0.0498063	prokaryotes	99999999	archaea	2157	-0.25	Low	0.0537567	cellular organisms	131567	eukaryotes	2759	-0.5	Low	0.0294586	bacteria	2	bacteria	2	0	Low	0.0641811	cellular organisms	131567	eukaryotes	2759	-0.5	Low	0.10929	bacteria	2	bacteria	2	0	Low	0.0609356	cellular organisms	131567	eukaryotes
PWY-6908	thiamin diphosphate biosynthesis IV (eukaryotes)	Biosynthesis	Cofactor-Biosynthesis	0.0886847	cellular organisms	131567	alveolates	33630	-0.75	Low	0.103302	bacteria	2	alveolates	33630	-1.5	High	0.0957031	cellular organisms	131567	alveolates	33630	-0.75	Low	0.117834	bacteria	2	alveolates	33630	-1.5	High	0.061529	cellular organisms	131567	alveolates	33630	-0.75	Low	0.163934	bacteria	2	alveolates	33630	-1.5	High	0.0489201	cellular organisms	131567	alveolates
PWY-5188	tetrapyrrole biosynthesis I	Biosynthesis	Cofactor-Biosynthesis	0.381512	cellular organisms	131567	archaea	2157	-0.75	Low	0.190002	prokaryotes	99999999	archaea	2157	-0.25	Low	0.368559	cellular organisms	131567	archaea	2157	-0.75	Low	0.185589	cellular organisms	131567	archaea	2157	-0.75	Low	0.346366	cellular organisms	131567	archaea	2157	-0.75	Low	0.616706	cellular organisms	131567	archaea	2157	-0.75	Low	0.368403	cellular organisms	131567	archaea
PWY0-522	lipoate salvage and modification	Biosynthesis	Cofactor-Biosynthesis	0.0188246	bacteria	2	bacteria	2	0	Low	0	NA	NA	NA	NA	NA	NA	0.0183261	bacteria	2	bacteria	2	0	Low	0	NA	NA	NA	NA	NA	NA	0.010078	bacteria	2	bacteria	2	0	Low	0	NA	NA	NA	NA	NA	NA	0.0045058	prokaryotes	99999999	archaea
PWY-6857	retinol biosynthesis	Biosynthesis	Cofactor-Biosynthesis	0.0443424	root	1	multicellular animals	33208	-1.875	High	0.0368936	cellular organisms	131567	multicellular animals	33208	-0.875	Medium	0.0403175	root	1	multicellular animals	33208	-1.875	High	0.0324044	root	1	multicellular animals	33208	-1.875	High	0.0312949	cellular organisms	131567	multicellular animals	33208	-0.875	Medium	0	NA	NA	NA	NA	NA	NA	0.0343299	cellular organisms	131567	multicellular animals
PWY-5837	1,4-dihydroxy-2-naphthoate biosynthesis I	Biosynthesis	Cofactor-Biosynthesis	0.176115	cellular organisms	131567	bacteria	2	-0.75	Low	0.0645637	bacteria	2	bacteria	2	0	Low	0.191406	cellular organisms	131567	bacteria	2	-0.75	Low	0.0648088	bacteria	2	bacteria	2	0	Low	0.155414	cellular organisms	131567	bacteria	2	-0.75	Low	0.101483	cellular organisms	131567	bacteria	2	-0.75	Low	0.0924762	cellular organisms	131567	bacteria
THIOREDOX-PWY	thioredoxin pathway	Biosynthesis	Cofactor-Biosynthesis	0.148087	cellular organisms	131567	eukaryotes	2759	-0.5	Low	0.108836	cellular organisms	131567	eukaryotes	2759	-0.5	Low	0.147016	cellular organisms	131567	eukaryotes	2759	-0.5	Low	0.153184	cellular organisms	131567	eukaryotes	2759	-0.5	Low	0.137379	cellular organisms	131567	eukaryotes	2759	-0.5	Low	0.327869	cellular organisms	131567	eukaryotes	2759	-0.5	Low	0.108139	cellular organisms	131567	eukaryotes
NADPHOS-DEPHOS-PWY	NAD phosphorylation and dephosphorylation	Biosynthesis	Cofactor-Biosynthesis	0.29701	cellular organisms	131567	bacteria	2	-0.75	Low	0.273012	cellular organisms	131567	bacteria	2	-0.75	Low	0.280186	cellular organisms	131567	bacteria	2	-0.75	Low	0.315207	prokaryotes	99999999	bacteria	2	-0.25	Low	0.254072	cellular organisms	131567	bacteria	2	-0.75	Low	0.437158	bacteria	2	bacteria	2	0	Low	0.19096	cellular organisms	131567	bacteria
PWY-6614	tetrahydrofolate biosynthesis	Biosynthesis	Cofactor-Biosynthesis	0.0920313	root	1	green plants	33090	-1.75	High	0.0424276	bacteria	2	bacteria	2	0	Low	0.112808	root	1	green plants	33090	-1.75	High	0	NA	NA	NA	NA	NA	NA	0.109797	cellular organisms	131567	green plants	33090	-0.75	Low	0	NA	NA	NA	NA	NA	NA	0.090116	root	1	green plants
PWY3DJ-35471	L-ascorbate biosynthesis VI	Biosynthesis	Cofactor-Biosynthesis	0.116294	root	1	vertebrates	7742	-1.99805	High	0.116215	cellular organisms	131567	vertebrates	7742	-0.998047	High	0.129912	root	1	vertebrates	7742	-1.99805	High	0.0883757	cellular organisms	131567	vertebrates	7742	-0.998047	Medium	0.136849	root	1	vertebrates	7742	-1.99805	High	0.10929	cellular organisms	131567	vertebrates	7742	-0.998047	Medium	0.126806	cellular organisms	131567	vertebrates
PWY-6577	farnesylcysteine salvage pathway	Biosynthesis	Cofactor-Biosynthesis	0.0259361	bacteria	2	green plants	33090	-1.5	High	0.0239808	bacteria	2	green plants	33090	-1.5	High	0.0179189	RCC 144	1219	green plants	33090	-1.74219	High	0	NA	NA	NA	NA	NA	NA	0	NA	NA	NA	NA	NA	NA	0	NA	NA	NA	NA	NA	NA	0.0326134	cellular organisms	131567	green plants
PWY-5198	factor 420 biosynthesis	Biosynthesis	Cofactor-Biosynthesis	0.014223	cellular organisms	131567	archaea	2157	-0.75	Low	0.0239808	prokaryotes	99999999	archaea	2157	-0.25	Low	0.0215841	cellular organisms	131567	archaea	2157	-0.75	Low	0.0471337	prokaryotes	99999999	archaea	2157	-0.25	Low	0.0259907	cellular organisms	131567	archaea	2157	-0.75	Low	0	NA	NA	NA	NA	NA	NA	0.0948364	cellular organisms	131567	archaea
PWY-5870	ubiquinol-8 biosynthesis (eukaryotic)	Biosynthesis	Cofactor-Biosynthesis	0.0648403	cellular organisms	131567	sac fungi	4890	-0.96875	Medium	0.0258255	purple photosynthetic bacteria and relatives	1224	sac fungi	4890	-1.84375	High	0.0586436	cellular organisms	131567	sac fungi	4890	-0.96875	Medium	0.0324044	prokaryotes	99999999	sac fungi	4890	-1.46875	High	0.0503901	cellular organisms	131567	sac fungi	4890	-0.96875	Medium	0	NA	NA	NA	NA	NA	NA	0.0354027	cellular organisms	131567	sac fungi
PWY-5872	ubiquinol-10 biosynthesis (eukaryotic)	Biosynthesis	Cofactor-Biosynthesis	0.0472706	cellular organisms	131567	eukaryotes	2759	-0.5	Low	0.0221361	cellular organisms	131567	eukaryotes	2759	-0.5	Low	0.0382813	cellular organisms	131567	eukaryotes	2759	-0.5	Low	0	NA	NA	NA	NA	NA	NA	0.0302341	cellular organisms	131567	eukaryotes	2759	-0.5	Low	0	NA	NA	NA	NA	NA	NA	0.0240309	cellular organisms	131567	eukaryotes
PWY-6643	coenzyme M biosynthesis II	Biosynthesis	Cofactor-Biosynthesis	0.111693	prokaryotes	99999999	Methanomicrobiales Balch and Wolfe 1981	2191	-0.46875	Low	0.0627191	bacteria	2	Methanomicrobiales Balch and Wolfe 1981	2191	-0.71875	Low	0.125432	cellular organisms	131567	Methanomicrobiales Balch and Wolfe 1981	2191	-0.96875	Medium	0.0736464	bacteria	2	Methanomicrobiales Balch and Wolfe 1981	2191	-0.71875	Low	0.154353	cellular organisms	131567	Methanomicrobiales Balch and Wolfe 1981	2191	-0.96875	Medium	0.132709	cellular organisms	131567	Methanomicrobiales Balch and Wolfe 1981	2191	-0.96875	Medium	0.139251	cellular organisms	131567	Methanomicrobiales Balch and Wolfe 1981
PWY-6012	acyl carrier protein metabolism	Biosynthesis	Cofactor-Biosynthesis	0.0221712	bacteria	2	bacteria	2	0	Low	0	NA	NA	NA	NA	NA	NA	0.0285073	bacteria	2	bacteria	2	0	Low	0	NA	NA	NA	NA	NA	NA	0.0164431	bacteria	2	bacteria	2	0	Low	0	NA	NA	NA	NA	NA	NA	0.0141611	prokaryotes	99999999	bacteria
PWY-5844	menaquinol-9 biosynthesis	Biosynthesis	Cofactor-Biosynthesis	0.0192429	cellular organisms	131567	bacteria	2	-0.75	Low	0	NA	NA	NA	NA	NA	NA	0.0219914	cellular organisms	131567	bacteria	2	-0.75	Low	0	NA	NA	NA	NA	NA	NA	0.0180344	cellular organisms	131567	bacteria	2	-0.75	Low	0	NA	NA	NA	NA	NA	NA	0.0214562	cellular organisms	131567	bacteria
PWY-5917	phycocyanobilin biosynthesis	Biosynthesis	Cofactor-Biosynthesis	0.0267728	root	1	cyanophytes	1117	-1.875	High	0	NA	NA	NA	NA	NA	NA	0.0439827	root	1	cyanophytes	1117	-1.875	High	0	NA	NA	NA	NA	NA	NA	0.0424338	root	1	cyanophytes	1117	-1.875	High	0	NA	NA	NA	NA	NA	NA	0	NA	NA	NA
PWY-2201	folate transformations I	Biosynthesis	Cofactor-Biosynthesis	0.467268	root	1	eukaryotes	2759	-1.5	High	0.453791	cellular organisms	131567	eukaryotes	2759	-0.5	Low	0.474443	cellular organisms	131567	eukaryotes	2759	-0.5	Low	0.480174	cellular organisms	131567	eukaryotes	2759	-0.5	Low	0.440251	cellular organisms	131567	eukaryotes	2759	-0.5	Low	0.359094	cellular organisms	131567	eukaryotes	2759	-0.5	Low	0.460879	cellular organisms	131567	eukaryotes
RIBOSYN2-PWY	flavin biosynthesis I (bacteria and plants)	Biosynthesis	Cofactor-Biosynthesis	0.330058	cellular organisms	131567	green plants	33090	-0.75	Low	0.166021	cellular organisms	131567	green plants	33090	-0.75	Low	0.300141	cellular organisms	131567	green plants	33090	-0.75	Low	0.215047	bacteria	2	bacteria	2	0	Low	0.279002	cellular organisms	131567	green plants	33090	-0.75	Low	0.296643	prokaryotes	99999999	bacteria	2	-0.25	Low	0.197182	cellular organisms	131567	green plants
PWY-5785	di-trans,poly-cis-undecaprenyl phosphate biosynthesis	Biosynthesis	Cofactor-Biosynthesis	0.0338843	prokaryotes	99999999	bacteria	2	-0.25	Low	0.0258255	bacteria	2	bacteria	2	0	Low	0.0464262	cellular organisms	131567	bacteria	2	-0.75	Low	0	NA	NA	NA	NA	NA	NA	0.0493293	cellular organisms	131567	bacteria	2	-0.75	Low	0	NA	NA	NA	NA	NA	NA	0.0429124	cellular organisms	131567	bacteria
PWY-6899	base-degraded thiamin salvage	Biosynthesis	Cofactor-Biosynthesis	0.0209162	cellular organisms	131567	archaea	2157	-0.75	Low	0	NA	NA	NA	NA	NA	NA	0.0166971	bacteria	2	bacteria	2	0	Low	0	NA	NA	NA	NA	NA	NA	0	NA	NA	NA	NA	NA	NA	0	NA	NA	NA	NA	NA	NA	0.00214562	prokaryotes	99999999	archaea
PWY-4181	glutathione amide metabolism	Biosynthesis	Cofactor-Biosynthesis	0.00543822	bacteria	2	bacteria	2	0	Low	0	NA	NA	NA	NA	NA	NA	0.00895944	prokaryotes	99999999	bacteria	2	-0.25	Low	0	NA	NA	NA	NA	NA	NA	0.00689549	prokaryotes	99999999	bacteria	2	-0.25	Low	0	NA	NA	NA	NA	NA	NA	0.00686598	prokaryotes	99999999	bacteria
GLUTATHIONESYN-PWY	glutathione biosynthesis	Biosynthesis	Cofactor-Biosynthesis	0.124242	cellular organisms	131567	eukaryotes	2759	-0.5	Low	0.0682531	cellular organisms	131567	eukaryotes	2759	-0.5	Low	0.102626	cellular organisms	131567	eukaryotes	2759	-0.5	Low	0.041242	cellular organisms	131567	eukaryotes	2759	-0.5	Low	0.0785025	cellular organisms	131567	eukaryotes	2759	-0.5	Low	0.101483	bacteria	2	bacteria	2	0	Low	0.0506366	cellular organisms	131567	eukaryotes
PWY-6896	thiamin salvage I	Biosynthesis	Cofactor-Biosynthesis	0.0401591	bacteria	2	gamma subgroup	1236	-0.1875	Low	0	NA	NA	NA	NA	NA	NA	0.046019	bacteria	2	gamma subgroup	1236	-0.1875	Low	0	NA	NA	NA	NA	NA	NA	0.0302341	bacteria	2	gamma subgroup	1236	-0.1875	Low	0	NA	NA	NA	NA	NA	NA	0.0261766	prokaryotes	99999999	gamma subgroup
PWY-6167	flavin biosynthesis II (archaea)	Biosynthesis	Cofactor-Biosynthesis	0	NA	NA	NA	NA	NA	NA	0	NA	NA	NA	NA	NA	NA	0.227244	cellular organisms	131567	archaea	2157	-0.75	Low	0	NA	NA	NA	NA	NA	NA	0	NA	NA	NA	NA	NA	NA	0	NA	NA	NA	NA	NA	NA	0.174653	cellular organisms	131567	archaea
PWY-5207	coenzyme B/coenzyme M regeneration	Biosynthesis	Cofactor-Biosynthesis	0	NA	NA	NA	NA	NA	NA	0	NA	NA	NA	NA	NA	NA	0.00570146	prokaryotes	99999999	Methanopyri Garrity and Holt 2002	183988	-0.4375	Low	0	NA	NA	NA	NA	NA	NA	0.00742591	bacteria	2	Methanopyri Garrity and Holt 2002	183988	-0.6875	Low	0	NA	NA	NA	NA	NA	NA	0.0246746	prokaryotes	99999999	Methanopyri Garrity and Holt 2002
PWY-6797	6-hydroxymethyl-dihydropterin diphosphate biosynthesis II (archaea)	Biosynthesis	Cofactor-Biosynthesis	0	NA	NA	NA	NA	NA	NA	0	NA	NA	NA	NA	NA	NA	0.0480552	bacteria	2	archaea	2157	-0.5	Low	0	NA	NA	NA	NA	NA	NA	0	NA	NA	NA	NA	NA	NA	0	NA	NA	NA	NA	NA	NA	0	NA	NA	NA
PWY-6148	tetrahydromethanopterin biosynthesis	Biosynthesis	Cofactor-Biosynthesis	0	NA	NA	NA	NA	NA	NA	0	NA	NA	NA	NA	NA	NA	0	NA	NA	NA	NA	NA	NA	0	NA	NA	NA	NA	NA	NA	0.0111389	cellular organisms	131567	Methanomicrobia	224756	-0.9375	Medium	0	NA	NA	NA	NA	NA	NA	0.00236018	prokaryotes	99999999	Methanomicrobia
PWY0-1275	lipoate biosynthesis and incorporation II	Biosynthesis	Cofactor-Biosynthesis	0	NA	NA	NA	NA	NA	NA	0	NA	NA	NA	NA	NA	NA	0	NA	NA	NA	NA	NA	NA	0	NA	NA	NA	NA	NA	NA	0.0795634	cellular organisms	131567	bacteria	2	-0.75	Low	0.0858704	bacteria	2	bacteria	2	0	Low	0	NA	NA	NA
PWY-5663	tetrahydrobiopterin biosynthesis I	Biosynthesis	Cofactor-Biosynthesis	0	NA	NA	NA	NA	NA	NA	0.232429	root	1	Euglenozoans	33682	-1.75	High	0	NA	NA	NA	NA	NA	NA	0.159076	root	1	Euglenozoans	33682	-1.75	High	0.0769112	root	1	Euglenozoans	33682	-1.75	High	0.156128	bacteria	2	Cytophagales/Green sulfur bacteria group	68336	-0.125	Low	0.0568589	root	1	Euglenozoans
PWY-5807	heptaprenyl diphosphate biosynthesis	Biosynthesis	Cofactor-Biosynthesis	0	NA	NA	NA	NA	NA	NA	0	NA	NA	NA	NA	NA	NA	0	NA	NA	NA	NA	NA	NA	0	NA	NA	NA	NA	NA	NA	0.00689549	bacteria	2	bacteria	2	0	Low	0	NA	NA	NA	NA	NA	NA	0.00686598	bacteria	2	bacteria
PWY-6898	thiamin salvage III	Biosynthesis	Cofactor-Biosynthesis	0	NA	NA	NA	NA	NA	NA	0	NA	NA	NA	NA	NA	NA	0	NA	NA	NA	NA	NA	NA	0	NA	NA	NA	NA	NA	NA	0	NA	NA	NA	NA	NA	NA	0	NA	NA	NA	NA	NA	NA	0.00493492	bacteria	2	bacteria
PWY1G-126	mycothiol oxidation	Biosynthesis	Cofactor-Biosynthesis	0	NA	NA	NA	NA	NA	NA	0	NA	NA	NA	NA	NA	NA	0	NA	NA	NA	NA	NA	NA	0	NA	NA	NA	NA	NA	NA	0	NA	NA	NA	NA	NA	NA	0	NA	NA	NA	NA	NA	NA	0.00364755	bacteria	2	not Actinobacteria Cavalier-Smith 2002
PWY3O-4106	NAD salvage pathway III	Biosynthesis	Cofactor-Biosynthesis	0	NA	NA	NA	NA	NA	NA	0	NA	NA	NA	NA	NA	NA	0	NA	NA	NA	NA	NA	NA	0	NA	NA	NA	NA	NA	NA	0	NA	NA	NA	NA	NA	NA	0	NA	NA	NA	NA	NA	NA	0.00708054	prokaryotes	99999999	bacteria
PWY-5499	vitamin B6 degradation	Biosynthesis	Cofactor-Biosynthesis	0	NA	NA	NA	NA	NA	NA	0	NA	NA	NA	NA	NA	NA	0	NA	NA	NA	NA	NA	NA	0	NA	NA	NA	NA	NA	NA	0	NA	NA	NA	NA	NA	NA	0	NA	NA	NA	NA	NA	NA	0.00622229	cellular organisms	131567	purple photosynthetic bacteria and relatives
PWY-1121	suberin biosynthesis	Biosynthesis	Cell-Structure-Biosynthesis	0.0874298	cellular organisms	131567	vascular plants	58023	-0.984375	Medium	0.057185	bacteria	2	vascular plants	58023	-1.73438	High	0.080635	cellular organisms	131567	vascular plants	58023	-0.984375	Medium	0.0530254	bacteria	2	vascular plants	58023	-1.73438	High	0.0843372	cellular organisms	131567	vascular plants	58023	-0.984375	Medium	0	NA	NA	NA	NA	NA	NA	0.0699472	cellular organisms	131567	vascular plants
PWY-5833	CDP-3,6-dideoxyhexose biosynthesis	Biosynthesis	Cell-Structure-Biosynthesis	0.0405775	cellular organisms	131567	gamma-3 proteobacteria	91347	-0.96875	Medium	0	NA	NA	NA	NA	NA	NA	0.0382813	prokaryotes	99999999	gamma-3 proteobacteria	91347	-0.46875	Low	0	NA	NA	NA	NA	NA	NA	0.0424338	cellular organisms	131567	gamma-3 proteobacteria	91347	-0.96875	Medium	0	NA	NA	NA	NA	NA	NA	0.0502075	cellular organisms	131567	gamma-3 proteobacteria
TEICHOICACID-PWY	teichoic acid (poly-glycerol) biosynthesis	Biosynthesis	Cell-Structure-Biosynthesis	0.0418324	root	1	low GC Gram+	1239	-1.875	High	0.0239808	prokaryotes	99999999	low GC Gram+	1239	-0.375	Low	0.0358378	root	1	low GC Gram+	1239	-1.875	High	0	NA	NA	NA	NA	NA	NA	0.0509205	root	1	low GC Gram+	1239	-1.875	High	0	NA	NA	NA	NA	NA	NA	0.0431269	prokaryotes	99999999	low GC Gram+
NAGLIPASYN-PWY	lipid IVA biosynthesis	Biosynthesis	Cell-Structure-Biosynthesis	0.201214	root	1	bacteria	2	-1.75	High	0.151264	root	1	bacteria	2	-1.75	High	0.172673	root	1	bacteria	2	-1.75	High	0.15613	root	1	bacteria	2	-1.75	High	0.158596	root	1	bacteria	2	-1.75	High	0.187354	bacteria	2	bacteria	2	0	Low	0.123373	root	1	bacteria
PWY-361	phenylpropanoid biosynthesis	Biosynthesis	Cell-Structure-Biosynthesis	0.0853382	cellular organisms	131567	seed plants	58024	-0.996094	Medium	0	NA	NA	NA	NA	NA	NA	0.0785987	cellular organisms	131567	seed plants	58024	-0.996094	Medium	0	NA	NA	NA	NA	NA	NA	0.0827459	cellular organisms	131567	seed plants	58024	-0.996094	High	0	NA	NA	NA	NA	NA	NA	0.0669433	cellular organisms	131567	seed plants
PWY-5834	CDP-tyvelose biosynthesis	Biosynthesis	Cell-Structure-Biosynthesis	0.00836649	prokaryotes	99999999	gamma-3 proteobacteria	91347	-0.46875	Low	0	NA	NA	NA	NA	NA	NA	0.0077377	prokaryotes	99999999	gamma-3 proteobacteria	91347	-0.46875	Low	0	NA	NA	NA	NA	NA	NA	0.00795634	prokaryotes	99999999	gamma-3 proteobacteria	91347	-0.46875	Low	0	NA	NA	NA	NA	NA	NA	0.00944072	prokaryotes	99999999	gamma-3 proteobacteria
PWY-5514	UDP-N-acetyl-D-galactosamine biosynthesis II	Biosynthesis	Cell-Structure-Biosynthesis	0.193266	root	1	Giardiinae	68459	-1.96875	High	0.0959233	cellular organisms	131567	Giardiinae	68459	-0.96875	Medium	0.195886	root	1	Giardiinae	68459	-1.96875	High	0.111942	prokaryotes	99999999	Giardiinae	68459	-1.46875	High	0.176631	root	1	Giardiinae	68459	-1.96875	High	0.163934	root	1	Giardiinae	68459	-1.96875	High	0.124446	cellular organisms	131567	Giardiinae
PWY-6386	UDP-N-acetylmuramoyl-pentapeptide biosynthesis II (lysine-containing)	Biosynthesis	Cell-Structure-Biosynthesis	0.463503	cellular organisms	131567	not Actinobacteria Cavalier-Smith 2002	201174	-0.875	Medium	0.140196	bacteria	2	not Actinobacteria Cavalier-Smith 2002	201174	-0.125	Low	0.468742	cellular organisms	131567	not Actinobacteria Cavalier-Smith 2002	201174	-0.875	Medium	0.179697	cellular organisms	131567	not Actinobacteria Cavalier-Smith 2002	201174	-0.875	Medium	0.380843	cellular organisms	131567	not Actinobacteria Cavalier-Smith 2002	201174	-0.875	Medium	0.202966	bacteria	2	not Actinobacteria Cavalier-Smith 2002	201174	-0.125	Low	0.271421	cellular organisms	131567	not Actinobacteria Cavalier-Smith 2002
PWY-6387	UDP-N-acetylmuramoyl-pentapeptide biosynthesis III (meso-DAP-containing)	Biosynthesis	Cell-Structure-Biosynthesis	0.5342	cellular organisms	131567	bacteria	2	-0.75	Low	0.167866	cellular organisms	131567	bacteria	2	-0.75	Low	0.544082	cellular organisms	131567	bacteria	2	-0.75	Low	0.203264	cellular organisms	131567	bacteria	2	-0.75	Low	0.442372	cellular organisms	131567	bacteria	2	-0.75	Low	0.234192	bacteria	2	bacteria	2	0	Low	0.311758	cellular organisms	131567	bacteria
PWY0-1338	polymyxin resistance	Biosynthesis	Cell-Structure-Biosynthesis	0.0372309	root	1	purple photosynthetic bacteria and relatives	1224	-1.875	High	0	NA	NA	NA	NA	NA	NA	0.0472407	prokaryotes	99999999	purple photosynthetic bacteria and relatives	1224	-0.375	Low	0	NA	NA	NA	NA	NA	NA	0.0631203	root	1	purple photosynthetic bacteria and relatives	1224	-1.875	High	0	NA	NA	NA	NA	NA	NA	0.0420541	cellular organisms	131567	purple photosynthetic bacteria and relatives
UDPNAGSYN-PWY	UDP-N-acetyl-D-glucosamine biosynthesis I	Biosynthesis	Cell-Structure-Biosynthesis	0.312488	cellular organisms	131567	opisthokonts	33154	-0.75	Low	0.158642	cellular organisms	131567	opisthokonts	33154	-0.75	Low	0.333128	root	1	opisthokonts	33154	-1.75	High	0.15613	prokaryotes	99999999	archaea	2157	-0.25	Low	0.258846	cellular organisms	131567	opisthokonts	33154	-0.75	Low	0.124902	bacteria	2	bacteria	2	0	Low	0.198899	cellular organisms	131567	opisthokonts
PWY-282	cuticular wax biosynthesis	Biosynthesis	Cell-Structure-Biosynthesis	0.0146413	RCC 144	1219	green plants	33090	-1.74219	High	0	NA	NA	NA	NA	NA	NA	0.0179189	RCC 144	1219	green plants	33090	-1.74219	High	0.0294586	RCC 144	1219	green plants	33090	-1.74219	High	0.00689549	cyanophytes	1117	green plants	33090	-1.625	High	0.163934	cyanophytes	1117	green plants	33090	-1.625	High	0	NA	NA	NA
PWY-6397	mycolyl-arabinogalactan-peptidoglycan complex biosynthesis	Biosynthesis	Cell-Structure-Biosynthesis	0.140557	root	1	Mycobacteriaceae Chester 1897 (Approved Lists 1980) emend. Zhi et al. 2009	1762	-1.99609	High	0.0664084	root	1	Mycobacteriaceae Chester 1897 (Approved Lists 1980) emend. Zhi et al. 2009	1762	-1.99609	High	0.127876	root	1	Mycobacteriaceae Chester 1897 (Approved Lists 1980) emend. Zhi et al. 2009	1762	-1.99609	High	0	NA	NA	NA	NA	NA	NA	0.144805	root	1	Mycobacteriaceae Chester 1897 (Approved Lists 1980) emend. Zhi et al. 2009	1762	-1.99609	High	0	NA	NA	NA	NA	NA	NA	0.140109	root	1	Mycobacteriaceae Chester 1897 (Approved Lists 1980) emend. Zhi et al. 2009
PWY-6461	peptidoglycan cross-bridge biosynthesis II (E. faecium)	Biosynthesis	Cell-Structure-Biosynthesis	0.00418324	bacteria	2	Lactobacillales Ludwig et al. 2010	186826	-0.21875	Low	0	NA	NA	NA	NA	NA	NA	0.00529422	bacteria	2	Lactobacillales Ludwig et al. 2010	186826	-0.21875	Low	0	NA	NA	NA	NA	NA	NA	0.00530422	prokaryotes	99999999	Lactobacillales Ludwig et al. 2010	186826	-0.46875	Low	0	NA	NA	NA	NA	NA	NA	0.0107281	cellular organisms	131567	Lactobacillales Ludwig et al. 2010
ECASYN-PWY	enterobacterial common antigen biosynthesis	Biosynthesis	Cell-Structure-Biosynthesis	0.145995	root	1	purple photosynthetic bacteria and relatives	1224	-1.875	High	0.0682531	prokaryotes	99999999	purple photosynthetic bacteria and relatives	1224	-0.375	Low	0.157197	root	1	purple photosynthetic bacteria and relatives	1224	-1.875	High	0.0648088	cellular organisms	131567	purple photosynthetic bacteria and relatives	1224	-0.875	Medium	0.164961	root	1	purple photosynthetic bacteria and relatives	1224	-1.875	High	0.140515	root	1	purple photosynthetic bacteria and relatives	1224	-1.875	High	0.166071	root	1	purple photosynthetic bacteria and relatives
PWY-6733	sporopollenin precursor biosynthesis	Biosynthesis	Cell-Structure-Biosynthesis	0	NA	NA	NA	NA	NA	NA	0	NA	NA	NA	NA	NA	NA	0	NA	NA	NA	NA	NA	NA	0	NA	NA	NA	NA	NA	NA	0	NA	NA	NA	NA	NA	NA	0	NA	NA	NA	NA	NA	NA	0.00429124	bacteria	2	plants
SUCSYN-PWY	sucrose biosynthesis	Biosynthesis	Carbohydrates-Biosynthesis	0.581471	root	1	green plants	33090	-1.75	High	0.431655	cellular organisms	131567	green plants	33090	-0.75	Low	0.559151	cellular organisms	131567	green plants	33090	-0.75	Low	0.377069	cellular organisms	131567	green plants	33090	-0.75	Low	0.51451	cellular organisms	131567	green plants	33090	-0.75	Low	0.858704	cellular organisms	131567	green plants	33090	-0.75	Low	0.391361	cellular organisms	131567	green plants
PWY0-1241	ADP-L-glycero-beta-D-manno-heptose biosynthesis	Biosynthesis	Carbohydrates-Biosynthesis	0.0334659	root	1	purple photosynthetic bacteria and relatives	1224	-1.875	High	0	NA	NA	NA	NA	NA	NA	0.0309508	root	1	purple photosynthetic bacteria and relatives	1224	-1.875	High	0	NA	NA	NA	NA	NA	NA	0.0344775	root	1	purple photosynthetic bacteria and relatives	1224	-1.875	High	0	NA	NA	NA	NA	NA	NA	0.0487055	root	1	purple photosynthetic bacteria and relatives
PWY-6333	acetaldehyde biosynthesis I	Biosynthesis	Carbohydrates-Biosynthesis	0.0840832	root	1	green plants	33090	-1.75	High	0.0940786	root	1	green plants	33090	-1.75	High	0.0728973	root	1	green plants	33090	-1.75	High	0.12078	root	1	green plants	33090	-1.75	High	0.0880501	root	1	green plants	33090	-1.75	High	0	NA	NA	NA	NA	NA	NA	0.132814	root	1	green plants
PWY-5750	itaconate biosynthesis	Biosynthesis	Carbohydrates-Biosynthesis	0.30203	cellular organisms	131567	fungi	4751	-0.875	Medium	0.335731	cellular organisms	131567	fungi	4751	-0.875	Medium	0.324169	cellular organisms	131567	fungi	4751	-0.875	Medium	0.312261	cellular organisms	131567	fungi	4751	-0.875	Medium	0.316662	cellular organisms	131567	fungi	4751	-0.875	Medium	0.351288	cellular organisms	131567	fungi	4751	-0.875	Medium	0.280218	cellular organisms	131567	fungi
GLUCONEO-PWY	gluconeogenesis I	Biosynthesis	Carbohydrates-Biosynthesis	0.996867	cellular organisms	131567	eukaryotes	2759	-0.5	Low	0.848552	cellular organisms	131567	eukaryotes	2759	-0.5	Low	1.02993	cellular organisms	131567	eukaryotes	2759	-0.5	Low	0.877865	cellular organisms	131567	eukaryotes	2759	-0.5	Low	0.905431	cellular organisms	131567	eukaryotes	2759	-0.5	Low	1.30367	cellular organisms	131567	eukaryotes	2759	-0.5	Low	0.799887	cellular organisms	131567	eukaryotes
PWY-66	GDP-L-fucose biosynthesis I (from GDP-D-mannose)	Biosynthesis	Carbohydrates-Biosynthesis	0.122151	root	1	eukaryotes	2759	-1.5	High	0.0368936	root	1	eukaryotes	2759	-1.5	High	0.119731	root	1	eukaryotes	2759	-1.5	High	0.0500795	root	1	eukaryotes	2759	-1.5	High	0.140562	root	1	eukaryotes	2759	-1.5	High	0.124902	cellular organisms	131567	eukaryotes	2759	-0.5	Low	0.0849665	root	1	eukaryotes
DTDPRHAMSYN-PWY	dTDP-L-rhamnose biosynthesis I	Biosynthesis	Carbohydrates-Biosynthesis	0.148087	root	1	bacteria	2	-1.75	High	0.0590297	prokaryotes	99999999	bacteria	2	-0.25	Low	0.152718	root	1	bacteria	2	-1.75	High	0.0648088	cellular organisms	131567	bacteria	2	-0.75	Low	0.157005	root	1	bacteria	2	-1.75	High	0.10929	root	1	bacteria	2	-1.75	High	0.17122	root	1	bacteria
PWY-6478	GDP-D-glycero-alpha-D-manno-heptose biosynthesis	Biosynthesis	Carbohydrates-Biosynthesis	0.0234262	root	1	bacteria	2	-1.75	High	0	NA	NA	NA	NA	NA	NA	0.0252493	root	1	bacteria	2	-1.75	High	0	NA	NA	NA	NA	NA	NA	0.023869	root	1	bacteria	2	-1.75	High	0	NA	NA	NA	NA	NA	NA	0.032828	root	1	bacteria
PWY-5659	GDP-mannose biosynthesis	Biosynthesis	Carbohydrates-Biosynthesis	0.255596	cellular organisms	131567	eukaryotes	2759	-0.5	Low	0.0811658	cellular organisms	131567	eukaryotes	2759	-0.5	Low	0.272041	cellular organisms	131567	eukaryotes	2759	-0.5	Low	0.0913215	cellular organisms	131567	eukaryotes	2759	-0.5	Low	0.242403	root	1	eukaryotes	2759	-1.5	High	0.179547	bacteria	2	bacteria	2	0	Low	0.20083	cellular organisms	131567	eukaryotes
PWY-1269	CMP-KDO biosynthesis I	Biosynthesis	Carbohydrates-Biosynthesis	0.1347	root	1	Chlamydiales/Verrucomicrobia group	51290	-1.875	High	0.0627191	cellular organisms	131567	Chlamydiales/Verrucomicrobia group	51290	-0.875	Medium	0.12136	cellular organisms	131567	Chlamydiales/Verrucomicrobia group	51290	-0.875	Medium	0.0559712	cellular organisms	131567	Chlamydiales/Verrucomicrobia group	51290	-0.875	Medium	0.132606	cellular organisms	131567	Chlamydiales/Verrucomicrobia group	51290	-0.875	Medium	0	NA	NA	NA	NA	NA	NA	0.11007	cellular organisms	131567	Chlamydiales/Verrucomicrobia group
PWY-5782	2-keto-L-gulonate biosynthesis	Biosynthesis	Carbohydrates-Biosynthesis	0.014223	prokaryotes	99999999	bacteria	2	-0.25	Low	0.0258255	bacteria	2	bacteria	2	0	Low	0.0109957	prokaryotes	99999999	bacteria	2	-0.25	Low	0	NA	NA	NA	NA	NA	NA	0.0116693	prokaryotes	99999999	bacteria	2	-0.25	Low	0	NA	NA	NA	NA	NA	NA	0.0214562	cellular organisms	131567	bacteria
PWY-6942	dTDP-D-desosamine biosynthesis	Biosynthesis	Carbohydrates-Biosynthesis	0.102071	root	1	bacteria	2	-1.75	High	0	NA	NA	NA	NA	NA	NA	0.114844	root	1	bacteria	2	-1.75	High	0	NA	NA	NA	NA	NA	NA	0.114571	root	1	bacteria	2	-1.75	High	0	NA	NA	NA	NA	NA	NA	0.118224	root	1	bacteria
PWY-4821	UDP-D-xylose and UDP-D-glucuronate biosynthesis	Biosynthesis	Carbohydrates-Biosynthesis	0.104581	root	1	eukaryotes	2759	-1.5	High	0.0700978	cellular organisms	131567	eukaryotes	2759	-0.5	Low	0.11688	root	1	eukaryotes	2759	-1.5	High	0.0559712	cellular organisms	131567	eukaryotes	2759	-0.5	Low	0.121467	root	1	eukaryotes	2759	-1.5	High	0.0936768	cellular organisms	131567	eukaryotes	2759	-0.5	Low	0.093549	cellular organisms	131567	eukaryotes
PWY-622	starch biosynthesis	Biosynthesis	Carbohydrates-Biosynthesis	0.274421	cellular organisms	131567	rhodophytes	2763	-0.75	Low	0.118059	cellular organisms	131567	rhodophytes	2763	-0.75	Low	0.29444	cellular organisms	131567	rhodophytes	2763	-0.75	Low	0.0913215	cellular organisms	131567	rhodophytes	2763	-0.75	Low	0.217473	cellular organisms	131567	rhodophytes	2763	-0.75	Low	0.28103	cellular organisms	131567	rhodophytes	2763	-0.75	Low	0.133672	cellular organisms	131567	rhodophytes
PWY-6622	heptadecane biosynthesis	Biosynthesis	Carbohydrates-Biosynthesis	0.0125497	RCC 144	1219	bacteria	2	0.242188	None	0	NA	NA	NA	NA	NA	NA	0.0134392	RCC 144	1219	bacteria	2	0.242188	None	0.0294586	RCC 144	1219	bacteria	2	0.242188	None	0.00583465	cyanophytes	1117	bacteria	2	0.125	None	0.156128	cyanophytes	1117	bacteria	2	0.125	None	0	NA	NA	NA
PWY-5530	sorbitol biosynthesis II	Biosynthesis	Carbohydrates-Biosynthesis	0.0112948	cellular organisms	131567	purple photosynthetic bacteria and relatives	1224	-0.875	Medium	0.0239808	bacteria	2	purple photosynthetic bacteria and relatives	1224	-0.125	Low	0.0146609	bacteria	2	purple photosynthetic bacteria and relatives	1224	-0.125	Low	0.0441878	bacteria	2	purple photosynthetic bacteria and relatives	1224	-0.125	Low	0.0243994	cellular organisms	131567	purple photosynthetic bacteria and relatives	1224	-0.875	Medium	0	NA	NA	NA	NA	NA	NA	0.0375483	cellular organisms	131567	purple photosynthetic bacteria and relatives
PWY-6139	CMP-N-acetylneuraminate biosynthesis II (bacteria)	Biosynthesis	Carbohydrates-Biosynthesis	0.0836649	cellular organisms	131567	bacteria	2	-0.75	Low	0.0313595	prokaryotes	99999999	bacteria	2	-0.25	Low	0.0997756	cellular organisms	131567	bacteria	2	-0.75	Low	0.0441878	cellular organisms	131567	bacteria	2	-0.75	Low	0.0986586	cellular organisms	131567	bacteria	2	-0.75	Low	0	NA	NA	NA	NA	NA	NA	0.128308	root	1	bacteria
GLYCOGENSYNTH-PWY	glycogen biosynthesis I (from ADP-D-Glucose)	Biosynthesis	Carbohydrates-Biosynthesis	0.135119	cellular organisms	131567	bacteria	2	-0.75	Low	0.0737871	bacteria	2	bacteria	2	0	Low	0.163306	cellular organisms	131567	bacteria	2	-0.75	Low	0.061863	bacteria	2	bacteria	2	0	Low	0.095476	prokaryotes	99999999	bacteria	2	-0.25	Low	0.19516	bacteria	2	bacteria	2	0	Low	0.0298241	cellular organisms	131567	bacteria
PWY-4861	UDP-D-galacturonate biosynthesis I (from UDP-D-glucuronate)	Biosynthesis	Carbohydrates-Biosynthesis	0.0292827	cellular organisms	131567	plants	3193	-0.96875	Medium	0	NA	NA	NA	NA	NA	NA	0.0195479	cellular organisms	131567	plants	3193	-0.96875	Medium	0	NA	NA	NA	NA	NA	NA	0.0164431	cellular organisms	131567	plants	3193	-0.96875	Medium	0	NA	NA	NA	NA	NA	NA	0.0139465	cellular organisms	131567	plants
MANNOSYL-CHITO-DOLICHOL-BIOSYNTHESIS	dolichyl-diphosphooligosaccharide biosynthesis	Biosynthesis	Carbohydrates-Biosynthesis	0.0401591	cellular organisms	131567	eukaryotes	2759	-0.5	Low	0	NA	NA	NA	NA	NA	NA	0.0439827	cellular organisms	131567	eukaryotes	2759	-0.5	Low	0	NA	NA	NA	NA	NA	NA	0.03766	prokaryotes	99999999	eukaryotes	2759	-1	High	0.0936768	prokaryotes	99999999	eukaryotes	2759	-1	Medium	0.0660851	cellular organisms	131567	eukaryotes
PWY-6138	CMP-N-acetylneuraminate biosynthesis I (eukaryotes)	Biosynthesis	Carbohydrates-Biosynthesis	0.0418324	cellular organisms	131567	eukaryotes	2759	-0.5	Low	0	NA	NA	NA	NA	NA	NA	0.0517204	cellular organisms	131567	eukaryotes	2759	-0.5	Low	0	NA	NA	NA	NA	NA	NA	0.0583465	prokaryotes	99999999	eukaryotes	2759	-1	High	0	NA	NA	NA	NA	NA	NA	0.0581463	root	1	eukaryotes
GDPRHAMSYN-PWY	GDP-D-rhamnose biosynthesis	Biosynthesis	Carbohydrates-Biosynthesis	0.0740434	root	1	low GC Gram+	1239	-1.875	High	0.0313595	root	1	low GC Gram+	1239	-1.875	High	0.0769698	root	1	low GC Gram+	1239	-1.875	High	0.041242	root	1	low GC Gram+	1239	-1.875	High	0.105554	root	1	low GC Gram+	1239	-1.875	High	0	NA	NA	NA	NA	NA	NA	0.0656559	root	1	low GC Gram+
PWY-6143	CMP-pseudaminate biosynthesis	Biosynthesis	Carbohydrates-Biosynthesis	0.00794816	prokaryotes	99999999	bacteria	2	-0.25	Low	0	NA	NA	NA	NA	NA	NA	0.00407247	bacteria	2	bacteria	2	0	Low	0	NA	NA	NA	NA	NA	NA	0.00848676	prokaryotes	99999999	bacteria	2	-0.25	Low	0	NA	NA	NA	NA	NA	NA	0.00665142	prokaryotes	99999999	bacteria
PWY-5739	GDP-alpha-D-perosamine biosynthesis	Biosynthesis	Carbohydrates-Biosynthesis	0	NA	NA	NA	NA	NA	NA	0	NA	NA	NA	NA	NA	NA	0.0753408	root	1	bacteria	2	-1.75	High	0	NA	NA	NA	NA	NA	NA	0.101841	root	1	bacteria	2	-1.75	High	0	NA	NA	NA	NA	NA	NA	0.0628666	root	1	bacteria
PWY-5067	glycogen biosynthesis II (from UDP-D-Glucose)	Biosynthesis	Carbohydrates-Biosynthesis	0	NA	NA	NA	NA	NA	NA	0	NA	NA	NA	NA	NA	NA	0.0989611	cellular organisms	131567	fungi	4751	-0.875	Medium	0	NA	NA	NA	NA	NA	NA	0.0668332	cellular organisms	131567	fungi	4751	-0.875	Medium	0	NA	NA	NA	NA	NA	NA	0.0332571	cellular organisms	131567	fungi
PWY-3881	mannitol biosynthesis	Biosynthesis	Carbohydrates-Biosynthesis	0	NA	NA	NA	NA	NA	NA	0	NA	NA	NA	NA	NA	NA	0.042761	cellular organisms	131567	vascular plants	58023	-0.984375	Medium	0	NA	NA	NA	NA	NA	NA	0	NA	NA	NA	NA	NA	NA	0	NA	NA	NA	NA	NA	NA	0.0444143	cellular organisms	131567	vascular plants
PWY-6330	acetaldehyde biosynthesis II	Biosynthesis	Carbohydrates-Biosynthesis	0	NA	NA	NA	NA	NA	NA	0	NA	NA	NA	NA	NA	NA	0.00447972	bacteria	2	green plants	33090	-1.5	High	0	NA	NA	NA	NA	NA	NA	0	NA	NA	NA	NA	NA	NA	0	NA	NA	NA	NA	NA	NA	0.00300387	prokaryotes	99999999	green plants
PWY-5921	L-glutamine biosynthesis II (tRNA-dependent)	Biosynthesis	Aminoacyl-tRNAs-Charging	0.211672	cellular organisms	131567	eukaryotes	2759	-0.5	Low	0.136506	cellular organisms	131567	eukaryotes	2759	-0.5	Low	0.217063	cellular organisms	131567	eukaryotes	2759	-0.5	Low	0.132563	cellular organisms	131567	eukaryotes	2759	-0.5	Low	0.223838	cellular organisms	131567	eukaryotes	2759	-0.5	Low	0.312256	cellular organisms	131567	eukaryotes	2759	-0.5	Low	0.297812	cellular organisms	131567	eukaryotes
TRNA-CHARGING-PWY	tRNA charging	Biosynthesis	Aminoacyl-tRNAs-Charging	2.69568	cellular organisms	131567	eukaryotes	2759	-0.5	Low	1.32263	cellular organisms	131567	eukaryotes	2759	-0.5	Low	2.6524	cellular organisms	131567	eukaryotes	2759	-0.5	Low	1.26966	cellular organisms	131567	eukaryotes	2759	-0.5	Low	2.56618	cellular organisms	131567	eukaryotes	2759	-0.5	Low	1.86573	cellular organisms	131567	eukaryotes	2759	-0.5	Low	2.25741	cellular organisms	131567	eukaryotes
GLYSYN-PWY	glycine biosynthesis I	Biosynthesis	Amino-Acid-Biosynthesis	0.118804	root	1	eukaryotes	2759	-1.5	High	0.149419	cellular organisms	131567	eukaryotes	2759	-0.5	Low	0.111993	cellular organisms	131567	eukaryotes	2759	-0.5	Low	0.194426	cellular organisms	131567	eukaryotes	2759	-0.5	Low	0.11351	cellular organisms	131567	eukaryotes	2759	-0.5	Low	0.101483	bacteria	2	bacteria	2	0	Low	0.106208	cellular organisms	131567	eukaryotes
TRPSYN-PWY	tryptophan biosynthesis	Biosynthesis	Amino-Acid-Biosynthesis	0.302448	cellular organisms	131567	archaea	2157	-0.75	Low	0.116215	cellular organisms	131567	archaea	2157	-0.75	Low	0.294847	cellular organisms	131567	archaea	2157	-0.75	Low	0.0677547	cellular organisms	131567	archaea	2157	-0.75	Low	0.260437	cellular organisms	131567	archaea	2157	-0.75	Low	0.148322	cellular organisms	131567	archaea	2157	-0.75	Low	0.218853	cellular organisms	131567	archaea
HOMOSER-THRESYN-PWY	threonine biosynthesis from homoserine	Biosynthesis	Amino-Acid-Biosynthesis	0.130099	cellular organisms	131567	archaea	2157	-0.75	Low	0.0645637	cellular organisms	131567	archaea	2157	-0.75	Low	0.131541	cellular organisms	131567	archaea	2157	-0.75	Low	0.0854298	cellular organisms	131567	archaea	2157	-0.75	Low	0.124649	cellular organisms	131567	archaea	2157	-0.75	Low	0.140515	cellular organisms	131567	archaea	2157	-0.75	Low	0.159849	cellular organisms	131567	archaea
PWY-5905	hypusine biosynthesis	Biosynthesis	Amino-Acid-Biosynthesis	0.0209162	cellular organisms	131567	eukaryotes	2759	-0.5	Low	0	NA	NA	NA	NA	NA	NA	0.0264711	cellular organisms	131567	eukaryotes	2759	-0.5	Low	0	NA	NA	NA	NA	NA	NA	0.0397817	cellular organisms	131567	eukaryotes	2759	-0.5	Low	0	NA	NA	NA	NA	NA	NA	0.0525677	cellular organisms	131567	eukaryotes
LYSINE-AMINOAD-PWY	lysine biosynthesis IV	Biosynthesis	Amino-Acid-Biosynthesis	0.0112948	bacteria	2	Euglenozoans	33682	-1.5	High	0	NA	NA	NA	NA	NA	NA	0.00610871	cellular organisms	131567	Euglenozoans	33682	-0.75	Low	0	NA	NA	NA	NA	NA	NA	0.00901718	cellular organisms	131567	Euglenozoans	33682	-0.75	Low	0	NA	NA	NA	NA	NA	NA	0.013732	cellular organisms	131567	Euglenozoans
ADENOSYLHOMOCYSCAT-PWY	methionine salvage II (mammalia)	Biosynthesis	Amino-Acid-Biosynthesis	0.136374	cellular organisms	131567	mammals	40674	-0.999992	High	0.121749	bacteria	2	mammals	40674	-1.74999	High	0.134799	cellular organisms	131567	mammals	40674	-0.999992	High	0.138455	bacteria	2	mammals	40674	-1.74999	High	0.133136	cellular organisms	131567	mammals	40674	-0.999992	High	0.0858704	cellular organisms	131567	mammals	40674	-0.999992	Medium	0.160492	cellular organisms	131567	mammals
PWY-6549	glutamine biosynthesis III	Biosynthesis	Amino-Acid-Biosynthesis	0.882664	root	1	plants	3193	-1.96875	High	1.25992	cellular organisms	131567	plants	3193	-0.96875	Medium	0.936262	cellular organisms	131567	plants	3193	-0.96875	Medium	1.19307	cellular organisms	131567	plants	3193	-0.96875	Medium	0.874666	cellular organisms	131567	plants	3193	-0.96875	Medium	1.4598	cellular organisms	131567	plants	3193	-0.96875	Medium	0.866401	root	1	plants
PWY-5154	arginine biosynthesis III	Biosynthesis	Amino-Acid-Biosynthesis	0.817406	cellular organisms	131567	bacteria	2	-0.75	Low	0	NA	NA	NA	NA	NA	NA	0.832006	cellular organisms	131567	bacteria	2	-0.75	Low	0	NA	NA	NA	NA	NA	NA	0.759034	cellular organisms	131567	bacteria	2	-0.75	Low	0	NA	NA	NA	NA	NA	NA	0	NA	NA	NA
CITRULBIO-PWY	citrulline biosynthesis	Biosynthesis	Amino-Acid-Biosynthesis	0.695673	root	1	mammals	40674	-1.99999	High	0.608744	cellular organisms	131567	mammals	40674	-0.999992	High	0.653632	root	1	mammals	40674	-1.99999	High	0.61863	cellular organisms	131567	mammals	40674	-0.999992	Medium	0.606803	root	1	mammals	40674	-1.99999	High	0.546448	cellular organisms	131567	mammals	40674	-0.999992	Medium	0.472036	cellular organisms	131567	mammals
PWY-4981	proline biosynthesis II (from arginine)	Biosynthesis	Amino-Acid-Biosynthesis	0.0769717	cellular organisms	131567	eukaryotes	2759	-0.5	Low	0.0498063	cellular organisms	131567	eukaryotes	2759	-0.5	Low	0.0997756	cellular organisms	131567	eukaryotes	2759	-0.5	Low	0.0471337	cellular organisms	131567	eukaryotes	2759	-0.5	Low	0.0917631	cellular organisms	131567	eukaryotes	2759	-0.5	Low	0.140515	prokaryotes	99999999	eukaryotes	2759	-1	Medium	0.0858248	cellular organisms	131567	eukaryotes
ARGININE-SYN4-PWY	arginine biosynthesis IV	Biosynthesis	Amino-Acid-Biosynthesis	0.2397	cellular organisms	131567	multicellular animals	33208	-0.875	Medium	0.14573	cellular organisms	131567	multicellular animals	33208	-0.875	Medium	0.233353	cellular organisms	131567	multicellular animals	33208	-0.875	Medium	0.126672	cellular organisms	131567	multicellular animals	33208	-0.875	Medium	0.224369	cellular organisms	131567	multicellular animals	33208	-0.875	Medium	0.265418	cellular organisms	131567	multicellular animals	33208	-0.875	Medium	0.232156	cellular organisms	131567	multicellular animals
ARG-PRO-PWY	arginine degradation VI (arginase 2 pathway)	Biosynthesis	Amino-Acid-Biosynthesis	0.0359759	cellular organisms	131567	green plants	33090	-0.75	Low	0	NA	NA	NA	NA	NA	NA	0.0468334	cellular organisms	131567	green plants	33090	-0.75	Low	0	NA	NA	NA	NA	NA	NA	0.0445555	cellular organisms	131567	green plants	33090	-0.75	Low	0	NA	NA	NA	NA	NA	NA	0.0334717	cellular organisms	131567	green plants
PWY-3982	uracil degradation II (reductive)	Biosynthesis	Amino-Acid-Biosynthesis	0.0129681	cellular organisms	131567	bacteria	2	-0.75	Low	0.0387382	cellular organisms	131567	bacteria	2	-0.75	Low	0.0146609	cellular organisms	131567	bacteria	2	-0.75	Low	0.0382961	bacteria	2	bacteria	2	0	Low	0.0217473	cellular organisms	131567	bacteria	2	-0.75	Low	0	NA	NA	NA	NA	NA	NA	0.076384	cellular organisms	131567	bacteria
CYSTSYN-PWY	cysteine biosynthesis I	Biosynthesis	Amino-Acid-Biosynthesis	0.186154	cellular organisms	131567	archaea	2157	-0.75	Low	0.496218	cellular organisms	131567	archaea	2157	-0.75	Low	0.179189	cellular organisms	131567	archaea	2157	-0.75	Low	0.780652	cellular organisms	131567	archaea	2157	-0.75	Low	0.160188	cellular organisms	131567	archaea	2157	-0.75	Low	0.616706	bacteria	2	bacteria	2	0	Low	0.100415	cellular organisms	131567	archaea
ILEUSYN-PWY	isoleucine biosynthesis I (from threonine)	Biosynthesis	Amino-Acid-Biosynthesis	0.632088	root	1	eukaryotes	2759	-1.5	High	0.634569	cellular organisms	131567	eukaryotes	2759	-0.5	Low	0.597839	root	1	eukaryotes	2759	-1.5	High	0.73941	cellular organisms	131567	eukaryotes	2759	-0.5	Low	0.60309	root	1	eukaryotes	2759	-1.5	High	0.788447	prokaryotes	99999999	bacteria	2	-0.25	Low	0.633816	root	1	eukaryotes
HISTSYN-PWY	histidine biosynthesis	Biosynthesis	Amino-Acid-Biosynthesis	0.370635	root	1	archaea	2157	-1.75	High	0.210293	bacteria	2	bacteria	2	0	Low	0.40236	cellular organisms	131567	archaea	2157	-0.75	Low	0.179697	prokaryotes	99999999	archaea	2157	-0.25	Low	0.33947	root	1	archaea	2157	-1.75	High	0.429352	bacteria	2	bacteria	2	0	Low	0.33064	cellular organisms	131567	archaea
GLUTAMATE-SYN2-PWY	glutamate biosynthesis II	Biosynthesis	Amino-Acid-Biosynthesis	0.0271911	cellular organisms	131567	opisthokonts	33154	-0.75	Low	0.0258255	cellular organisms	131567	opisthokonts	33154	-0.75	Low	0.0203624	cellular organisms	131567	opisthokonts	33154	-0.75	Low	0.0294586	cellular organisms	131567	opisthokonts	33154	-0.75	Low	0.0286428	cellular organisms	131567	opisthokonts	33154	-0.75	Low	0	NA	NA	NA	NA	NA	NA	0.0403376	cellular organisms	131567	opisthokonts
PWY0-901	selenocysteine biosynthesis I (bacteria)	Biosynthesis	Amino-Acid-Biosynthesis	0.171095	cellular organisms	131567	bacteria	2	-0.75	Low	0.0700978	cellular organisms	131567	bacteria	2	-0.75	Low	0.166157	cellular organisms	131567	bacteria	2	-0.75	Low	0.0559712	bacteria	2	bacteria	2	0	Low	0.172387	cellular organisms	131567	bacteria	2	-0.75	Low	0.101483	cellular organisms	131567	bacteria	2	-0.75	Low	0.145688	cellular organisms	131567	bacteria
PWY-2941	lysine biosynthesis II	Biosynthesis	Amino-Acid-Biosynthesis	0.453882	cellular organisms	131567	low GC Gram+	1239	-0.875	Medium	0	NA	NA	NA	NA	NA	NA	0.472	cellular organisms	131567	low GC Gram+	1239	-0.875	Medium	0	NA	NA	NA	NA	NA	NA	0.407895	cellular organisms	131567	low GC Gram+	1239	-0.875	Medium	0	NA	NA	NA	NA	NA	NA	0.355314	cellular organisms	131567	low GC Gram+
PROSYN-PWY	proline biosynthesis I	Biosynthesis	Amino-Acid-Biosynthesis	0.199959	cellular organisms	131567	opisthokonts	33154	-0.75	Low	0.0866999	cellular organisms	131567	opisthokonts	33154	-0.75	Low	0.170229	cellular organisms	131567	opisthokonts	33154	-0.75	Low	0.126672	cellular organisms	131567	opisthokonts	33154	-0.75	Low	0.171326	cellular organisms	131567	opisthokonts	33154	-0.75	Low	0.0936768	cellular organisms	131567	opisthokonts	33154	-0.75	Low	0.111572	cellular organisms	131567	opisthokonts
PWY-4281	proline biosynthesis IV	Biosynthesis	Amino-Acid-Biosynthesis	0.00794816	purple photosynthetic bacteria and relatives	1224	green plants	33090	-1.625	High	0	NA	NA	NA	NA	NA	NA	0.00814495	bacteria	2	green plants	33090	-1.5	High	0	NA	NA	NA	NA	NA	NA	0.0127301	purple photosynthetic bacteria and relatives	1224	green plants	33090	-1.625	High	0	NA	NA	NA	NA	NA	NA	0.0139465	cellular organisms	131567	green plants
PWY-5344	homocysteine biosynthesis	Biosynthesis	Amino-Acid-Biosynthesis	0.106673	cellular organisms	131567	bacteria	2	-0.75	Low	0.252721	cellular organisms	131567	bacteria	2	-0.75	Low	0.0965176	cellular organisms	131567	bacteria	2	-0.75	Low	0.185589	bacteria	2	bacteria	2	0	Low	0.110858	cellular organisms	131567	bacteria	2	-0.75	Low	0.28103	cellular organisms	131567	bacteria	2	-0.75	Low	0.0819626	cellular organisms	131567	bacteria
PWY-3981	beta-alanine biosynthesis I	Biosynthesis	Amino-Acid-Biosynthesis	0.0736251	cellular organisms	131567	green plants	33090	-0.75	Low	0.0811658	cellular organisms	131567	green plants	33090	-0.75	Low	0.0692321	cellular organisms	131567	green plants	33090	-0.75	Low	0.061863	bacteria	2	green plants	33090	-1.5	High	0.0631203	cellular organisms	131567	green plants	33090	-0.75	Low	0	NA	NA	NA	NA	NA	NA	0.0656559	cellular organisms	131567	green plants
PWY-6196	serine racemization	Biosynthesis	Amino-Acid-Biosynthesis	0.0121314	cellular organisms	131567	cellular organisms	131567	0	Low	0	NA	NA	NA	NA	NA	NA	0.0118102	cellular organisms	131567	cellular organisms	131567	0	Low	0	NA	NA	NA	NA	NA	NA	0.0095476	cellular organisms	131567	cellular organisms	131567	0	Low	0	NA	NA	NA	NA	NA	NA	0.0208125	cellular organisms	131567	cellular organisms
LEUSYN-PWY	leucine biosynthesis	Biosynthesis	Amino-Acid-Biosynthesis	0.505336	cellular organisms	131567	archaea	2157	-0.75	Low	0.431655	cellular organisms	131567	archaea	2157	-0.75	Low	0.502136	cellular organisms	131567	archaea	2157	-0.75	Low	0.421257	cellular organisms	131567	archaea	2157	-0.75	Low	0.533074	cellular organisms	131567	archaea	2157	-0.75	Low	0.413739	cellular organisms	131567	archaea	2157	-0.75	Low	0.476327	cellular organisms	131567	archaea
PWY-6281	selenocysteine biosynthesis II (archaea and eukaryotes)	Biosynthesis	Amino-Acid-Biosynthesis	0.163983	cellular organisms	131567	eukaryotes	2759	-0.5	Low	0	NA	NA	NA	NA	NA	NA	0	NA	NA	NA	NA	NA	NA	0	NA	NA	NA	NA	NA	NA	0	NA	NA	NA	NA	NA	NA	0.101483	cellular organisms	131567	eukaryotes	2759	-0.5	Low	0.114361	cellular organisms	131567	eukaryotes
PWY-5101	isoleucine biosynthesis II	Biosynthesis	Amino-Acid-Biosynthesis	0.572268	root	1	Spirochaetes Garrity and Holt 2001	203691	-1.875	High	0.621657	cellular organisms	131567	Spirochaetes Garrity and Holt 2001	203691	-0.875	Medium	0.553449	root	1	Spirochaetes Garrity and Holt 2001	203691	-1.875	High	0.727626	cellular organisms	131567	Spirochaetes Garrity and Holt 2001	203691	-0.875	Medium	0.567022	root	1	Spirochaetes Garrity and Holt 2001	203691	-1.875	High	0.78064	cellular organisms	131567	Spirochaetes Garrity and Holt 2001	203691	-0.875	Medium	0.623946	root	1	Spirochaetes Garrity and Holt 2001
PWY-3941	beta-alanine biosynthesis II	Biosynthesis	Amino-Acid-Biosynthesis	0.178624	cellular organisms	131567	green plants	33090	-0.75	Low	0.180778	cellular organisms	131567	green plants	33090	-0.75	Low	0.156383	cellular organisms	131567	green plants	33090	-0.75	Low	0.162022	cellular organisms	131567	green plants	33090	-0.75	Low	0.156475	cellular organisms	131567	green plants	33090	-0.75	Low	0.148322	prokaryotes	99999999	bacteria	2	-0.25	Low	0.13217	cellular organisms	131567	green plants
SERSYN-PWY	serine biosynthesis	Biosynthesis	Amino-Acid-Biosynthesis	0.20958	cellular organisms	131567	eukaryotes	2759	-0.5	Low	0.147574	cellular organisms	131567	eukaryotes	2759	-0.5	Low	0.200773	cellular organisms	131567	eukaryotes	2759	-0.5	Low	0.138455	cellular organisms	131567	eukaryotes	2759	-0.5	Low	0.166022	cellular organisms	131567	eukaryotes	2759	-0.5	Low	0.265418	cellular organisms	131567	eukaryotes	2759	-0.5	Low	0.184523	cellular organisms	131567	eukaryotes
PWY490-4	asparagine biosynthesis III (tRNA-dependent)	Biosynthesis	Amino-Acid-Biosynthesis	0.216692	cellular organisms	131567	archaea	2157	-0.75	Low	0.160487	cellular organisms	131567	archaea	2157	-0.75	Low	0.22195	cellular organisms	131567	archaea	2157	-0.75	Low	0.144347	bacteria	2	bacteria	2	0	Low	0.224899	cellular organisms	131567	archaea	2157	-0.75	Low	0.366901	cellular organisms	131567	archaea	2157	-0.75	Low	0.244601	cellular organisms	131567	archaea
PWY-5041	S-adenosyl-L-methionine cycle II	Biosynthesis	Amino-Acid-Biosynthesis	0.273166	cellular organisms	131567	eukaryotes	2759	-0.5	Low	0.352334	cellular organisms	131567	eukaryotes	2759	-0.5	Low	0.267154	cellular organisms	131567	eukaryotes	2759	-0.5	Low	0.441878	cellular organisms	131567	eukaryotes	2759	-0.5	Low	0.258316	cellular organisms	131567	eukaryotes	2759	-0.5	Low	0.515222	cellular organisms	131567	eukaryotes	2759	-0.5	Low	0.266915	cellular organisms	131567	eukaryotes
GLUTORN-PWY	ornithine biosynthesis	Biosynthesis	Amino-Acid-Biosynthesis	0.298265	cellular organisms	131567	archaea	2157	-0.75	Low	0.2601	cellular organisms	131567	archaea	2157	-0.75	Low	0.303807	cellular organisms	131567	archaea	2157	-0.75	Low	0.244506	cellular organisms	131567	archaea	2157	-0.75	Low	0.268924	cellular organisms	131567	archaea	2157	-0.75	Low	0.460578	cellular organisms	131567	archaea	2157	-0.75	Low	0.267344	cellular organisms	131567	archaea
PWY-6922	L-Ndelta-acetylornithine biosynthesis	Biosynthesis	Amino-Acid-Biosynthesis	0.0351392	cellular organisms	131567	green plants	33090	-0.75	Low	0.0258255	cellular organisms	131567	green plants	33090	-0.75	Low	0.0272856	cellular organisms	131567	green plants	33090	-0.75	Low	0	NA	NA	NA	NA	NA	NA	0.0413729	cellular organisms	131567	green plants	33090	-0.75	Low	0	NA	NA	NA	NA	NA	NA	0.0418396	cellular organisms	131567	green plants
GLUGLNSYN-PWY	glutamate biosynthesis IV	Biosynthesis	Amino-Acid-Biosynthesis	0.0694418	cellular organisms	131567	green plants	33090	-0.75	Low	0.143885	cellular organisms	131567	green plants	33090	-0.75	Low	0.074119	cellular organisms	131567	green plants	33090	-0.75	Low	0.114888	cellular organisms	131567	green plants	33090	-0.75	Low	0.0678941	root	1	green plants	33090	-1.75	High	0.0936768	bacteria	2	green plants	33090	-1.5	High	0.0924762	cellular organisms	131567	green plants
ALANINE-VALINESYN-PWY	alanine biosynthesis I	Biosynthesis	Amino-Acid-Biosynthesis	0.147668	cellular organisms	131567	bacteria	2	-0.75	Low	0.0940786	prokaryotes	99999999	bacteria	2	-0.25	Low	0.130726	cellular organisms	131567	bacteria	2	-0.75	Low	0.0648088	prokaryotes	99999999	bacteria	2	-0.25	Low	0.136849	cellular organisms	131567	bacteria	2	-0.75	Low	0.132709	prokaryotes	99999999	bacteria	2	-0.25	Low	0.145044	cellular organisms	131567	bacteria
GLUTSYN-PWY	glutamate biosynthesis I	Biosynthesis	Amino-Acid-Biosynthesis	0.343863	cellular organisms	131567	green plants	33090	-0.75	Low	0.400295	cellular organisms	131567	green plants	33090	-0.75	Low	0.331907	root	1	green plants	33090	-1.75	High	0.385907	cellular organisms	131567	green plants	33090	-0.75	Low	0.297567	root	1	green plants	33090	-1.75	High	0.265418	bacteria	2	bacteria	2	0	Low	0.219711	cellular organisms	131567	green plants
VALSYN-PWY	valine biosynthesis	Biosynthesis	Amino-Acid-Biosynthesis	0.554698	root	1	eukaryotes	2759	-1.5	High	0.606899	cellular organisms	131567	eukaryotes	2759	-0.5	Low	0.53268	root	1	eukaryotes	2759	-1.5	High	0.709951	cellular organisms	131567	eukaryotes	2759	-0.5	Low	0.551109	root	1	eukaryotes	2759	-1.5	High	0.765027	prokaryotes	99999999	archaea	2157	-0.25	Low	0.581892	root	1	eukaryotes
HOMOSER-METSYN-PWY	methionine biosynthesis I	Biosynthesis	Amino-Acid-Biosynthesis	0.286552	cellular organisms	131567	bacteria	2	-0.75	Low	0.230585	cellular organisms	131567	bacteria	2	-0.75	Low	0.300141	cellular organisms	131567	bacteria	2	-0.75	Low	0.24156	cellular organisms	131567	bacteria	2	-0.75	Low	0.269985	cellular organisms	131567	bacteria	2	-0.75	Low	0.234192	cellular organisms	131567	bacteria	2	-0.75	Low	0.273996	cellular organisms	131567	bacteria
PWY-6120	tyrosine biosynthesis III	Biosynthesis	Amino-Acid-Biosynthesis	0.047689	cellular organisms	131567	bacteria	2	-0.75	Low	0.0221361	bacteria	2	bacteria	2	0	Low	0.0431682	cellular organisms	131567	bacteria	2	-0.75	Low	0.0294586	prokaryotes	99999999	bacteria	2	-0.25	Low	0.0360687	prokaryotes	99999999	bacteria	2	-0.25	Low	0	NA	NA	NA	NA	NA	NA	0.0375483	cellular organisms	131567	bacteria
PWY-5097	lysine biosynthesis VI	Biosynthesis	Amino-Acid-Biosynthesis	0.48191	cellular organisms	131567	Chlamydiales/Verrucomicrobia group	51290	-0.875	Medium	0.304372	cellular organisms	131567	Chlamydiales/Verrucomicrobia group	51290	-0.875	Medium	0.497249	cellular organisms	131567	Chlamydiales/Verrucomicrobia group	51290	-0.875	Medium	0.321098	cellular organisms	131567	Chlamydiales/Verrucomicrobia group	51290	-0.875	Medium	0.431233	cellular organisms	131567	Chlamydiales/Verrucomicrobia group	51290	-0.875	Medium	0.577674	cellular organisms	131567	Chlamydiales/Verrucomicrobia group	51290	-0.875	Medium	0.357675	cellular organisms	131567	Chlamydiales/Verrucomicrobia group
GLYSYN-THR-PWY	glycine biosynthesis IV	Biosynthesis	Amino-Acid-Biosynthesis	0.0179879	cellular organisms	131567	fungi	4751	-0.875	Medium	0	NA	NA	NA	NA	NA	NA	0.0154754	cellular organisms	131567	fungi	4751	-0.875	Medium	0	NA	NA	NA	NA	NA	NA	0.0228082	cellular organisms	131567	fungi	4751	-0.875	Medium	0	NA	NA	NA	NA	NA	NA	0.0437706	cellular organisms	131567	fungi
GLYSYN-ALA-PWY	glycine biosynthesis III	Biosynthesis	Amino-Acid-Biosynthesis	0.0455973	cellular organisms	131567	eukaryotes	2759	-0.5	Low	0.0368936	bacteria	2	bacteria	2	0	Low	0.041132	cellular organisms	131567	eukaryotes	2759	-0.5	Low	0.0471337	bacteria	2	bacteria	2	0	Low	0.0456163	cellular organisms	131567	eukaryotes	2759	-0.5	Low	0	NA	NA	NA	NA	NA	NA	0.0506366	cellular organisms	131567	eukaryotes
PWY-4341	glutamate biosynthesis V	Biosynthesis	Amino-Acid-Biosynthesis	0.105418	root	1	green plants	33090	-1.75	High	0.125438	cellular organisms	131567	green plants	33090	-0.75	Low	0.125839	cellular organisms	131567	green plants	33090	-0.75	Low	0.141401	cellular organisms	131567	green plants	33090	-0.75	Low	0.102902	cellular organisms	131567	green plants	33090	-0.75	Low	0.124902	cellular organisms	131567	green plants	33090	-0.75	Low	0.107925	cellular organisms	131567	green plants
PWY-3462	phenylalanine biosynthesis II	Biosynthesis	Amino-Acid-Biosynthesis	0.0409958	cellular organisms	131567	green plants	33090	-0.75	Low	0.0239808	bacteria	2	bacteria	2	0	Low	0.039503	cellular organisms	131567	green plants	33090	-0.75	Low	0	NA	NA	NA	NA	NA	NA	0	NA	NA	NA	NA	NA	NA	0	NA	NA	NA	NA	NA	NA	0.0358318	cellular organisms	131567	green plants
ARGSYNBSUB-PWY	arginine biosynthesis II (acetyl cycle)	Biosynthesis	Amino-Acid-Biosynthesis	0.807784	cellular organisms	131567	green plants	33090	-0.75	Low	0.45748	cellular organisms	131567	green plants	33090	-0.75	Low	0.827119	cellular organisms	131567	green plants	33090	-0.75	Low	0.450716	cellular organisms	131567	green plants	33090	-0.75	Low	0.74153	cellular organisms	131567	green plants	33090	-0.75	Low	0.827479	cellular organisms	131567	green plants	33090	-0.75	Low	0.693249	cellular organisms	131567	green plants
HOMOSERSYN-PWY	homoserine biosynthesis	Biosynthesis	Amino-Acid-Biosynthesis	0.256433	cellular organisms	131567	green plants	33090	-0.75	Low	0.11437	cellular organisms	131567	green plants	33090	-0.75	Low	0.27815	cellular organisms	131567	green plants	33090	-0.75	Low	0.132563	prokaryotes	99999999	bacteria	2	-0.25	Low	0.228082	cellular organisms	131567	green plants	33090	-0.75	Low	0.117096	cellular organisms	131567	green plants	33090	-0.75	Low	0.225719	cellular organisms	131567	green plants
GLUTDEG-PWY	glutamate degradation II	Biosynthesis	Amino-Acid-Biosynthesis	0.13972	cellular organisms	131567	bacteria	2	-0.75	Low	0	NA	NA	NA	NA	NA	NA	0.146202	cellular organisms	131567	bacteria	2	-0.75	Low	0	NA	NA	NA	NA	NA	NA	0.184057	cellular organisms	131567	bacteria	2	-0.75	Low	0.140515	cellular organisms	131567	bacteria	2	-0.75	Low	0.185167	cellular organisms	131567	bacteria
DAPLYSINESYN-PWY	lysine biosynthesis I	Biosynthesis	Amino-Acid-Biosynthesis	0.543822	cellular organisms	131567	bacteria	2	-0.75	Low	0.380004	cellular organisms	131567	bacteria	2	-0.75	Low	0.559151	cellular organisms	131567	bacteria	2	-0.75	Low	0.394745	cellular organisms	131567	bacteria	2	-0.75	Low	0.495414	cellular organisms	131567	bacteria	2	-0.75	Low	0.47619	cellular organisms	131567	bacteria	2	-0.75	Low	0.430197	cellular organisms	131567	bacteria
PWY-801	homocysteine and cysteine interconversion	Biosynthesis	Amino-Acid-Biosynthesis	0.0782266	cellular organisms	131567	green plants	33090	-0.75	Low	0.0811658	cellular organisms	131567	green plants	33090	-0.75	Low	0.0855219	cellular organisms	131567	green plants	33090	-0.75	Low	0.0736464	cellular organisms	131567	green plants	33090	-0.75	Low	0.0975977	cellular organisms	131567	green plants	33090	-0.75	Low	0.078064	cellular organisms	131567	green plants	33090	-0.75	Low	0.0851811	cellular organisms	131567	green plants
ASPARAGINE-BIOSYNTHESIS	asparagine biosynthesis I	Biosynthesis	Amino-Acid-Biosynthesis	0.0690235	root	1	eukaryotes	2759	-1.5	High	0.0442723	cellular organisms	131567	eukaryotes	2759	-0.5	Low	0.0720828	root	1	eukaryotes	2759	-1.5	High	0.0294586	bacteria	2	bacteria	2	0	Low	0.0721374	cellular organisms	131567	eukaryotes	2759	-0.5	Low	0	NA	NA	NA	NA	NA	NA	0.092047	root	1	eukaryotes
TYRSYN	tyrosine biosynthesis I	Biosynthesis	Amino-Acid-Biosynthesis	0.076135	cellular organisms	131567	green plants	33090	-0.75	Low	0.0405829	bacteria	2	bacteria	2	0	Low	0.0765625	prokaryotes	99999999	bacteria	2	-0.25	Low	0.0530254	prokaryotes	99999999	bacteria	2	-0.25	Low	0.061529	cellular organisms	131567	green plants	33090	-0.75	Low	0.0858704	bacteria	2	bacteria	2	0	Low	0.0609356	cellular organisms	131567	green plants
PWY-702	methionine biosynthesis II	Biosynthesis	Amino-Acid-Biosynthesis	0.145995	cellular organisms	131567	plants	3193	-0.96875	Medium	0.105147	cellular organisms	131567	plants	3193	-0.96875	Medium	0.137242	cellular organisms	131567	plants	3193	-0.96875	Medium	0.117834	cellular organisms	131567	plants	3193	-0.96875	Medium	0.146927	cellular organisms	131567	plants	3193	-0.96875	Medium	0.117096	cellular organisms	131567	plants	3193	-0.96875	Medium	0.190102	cellular organisms	131567	plants
PWY0-1021	alanine biosynthesis III	Biosynthesis	Amino-Acid-Biosynthesis	0.15227	cellular organisms	131567	eukaryotes	2759	-0.5	Low	0.156798	cellular organisms	131567	eukaryotes	2759	-0.5	Low	0.177967	cellular organisms	131567	eukaryotes	2759	-0.5	Low	0.162022	cellular organisms	131567	eukaryotes	2759	-0.5	Low	0.172918	cellular organisms	131567	eukaryotes	2759	-0.5	Low	0.148322	bacteria	2	bacteria	2	0	Low	0.154485	cellular organisms	131567	eukaryotes
ASPARAGINESYN-PWY	asparagine biosynthesis II	Biosynthesis	Amino-Acid-Biosynthesis	0.00418324	bacteria	2	bacteria	2	0	Low	0	NA	NA	NA	NA	NA	NA	0.00529422	bacteria	2	bacteria	2	0	Low	0	NA	NA	NA	NA	NA	NA	0.00530422	prokaryotes	99999999	bacteria	2	-0.25	Low	0	NA	NA	NA	NA	NA	NA	0.0107281	cellular organisms	131567	eukaryotes
PHESYN	phenylalanine biosynthesis I	Biosynthesis	Amino-Acid-Biosynthesis	0.0815732	cellular organisms	131567	archaea	2157	-0.75	Low	0	NA	NA	NA	NA	NA	NA	0	NA	NA	NA	NA	NA	NA	0	NA	NA	NA	NA	NA	NA	0.0588769	cellular organisms	131567	archaea	2157	-0.75	Low	0	NA	NA	NA	NA	NA	NA	0.0549278	cellular organisms	131567	archaea
GLUTSYNIII-PWY	glutamate biosynthesis III	Biosynthesis	Amino-Acid-Biosynthesis	0.378165	cellular organisms	131567	opisthokonts	33154	-0.75	Low	0.444567	cellular organisms	131567	opisthokonts	33154	-0.75	Low	0.36245	root	1	opisthokonts	33154	-1.75	High	0.438932	cellular organisms	131567	opisthokonts	33154	-0.75	Low	0.340531	root	1	opisthokonts	33154	-1.75	High	0.28103	bacteria	2	bacteria	2	0	Low	0.275497	cellular organisms	131567	opisthokonts
PWY-5104	isoleucine biosynthesis IV	Biosynthesis	Amino-Acid-Biosynthesis	0	NA	NA	NA	NA	NA	NA	0	NA	NA	NA	NA	NA	NA	0.617387	root	1	bacteria	2	-1.75	High	0	NA	NA	NA	NA	NA	NA	0	NA	NA	NA	NA	NA	NA	0	NA	NA	NA	NA	NA	NA	0.631241	root	1	bacteria
PWY-4921	protein citrullination	Biosynthesis	Amino-Acid-Biosynthesis	0	NA	NA	NA	NA	NA	NA	0	NA	NA	NA	NA	NA	NA	0	NA	NA	NA	NA	NA	NA	0	NA	NA	NA	NA	NA	NA	0.00742591	bacteria	2	Cytophagales/Green sulfur bacteria group	68336	-0.125	Low	0	NA	NA	NA	NA	NA	NA	0.00536405	prokaryotes	99999999	Cytophagales/Green sulfur bacteria group
PWY-6482	diphthamide biosynthesis	Biosynthesis	Amino-Acid-Biosynthesis	0	NA	NA	NA	NA	NA	NA	0	NA	NA	NA	NA	NA	NA	0	NA	NA	NA	NA	NA	NA	0	NA	NA	NA	NA	NA	NA	0	NA	NA	NA	NA	NA	NA	0	NA	NA	NA	NA	NA	NA	0.0126592	cellular organisms	131567	eukaryotes
ALANINE-SYN2-PWY	alanine biosynthesis II	Biosynthesis	Amino-Acid-Biosynthesis	0	NA	NA	NA	NA	NA	NA	0	NA	NA	NA	NA	NA	NA	0	NA	NA	NA	NA	NA	NA	0	NA	NA	NA	NA	NA	NA	0	NA	NA	NA	NA	NA	NA	0	NA	NA	NA	NA	NA	NA	0.00708054	cellular organisms	131567	eukaryotes
PWY-5103	isoleucine biosynthesis III	Biosynthesis	Amino-Acid-Biosynthesis	0	NA	NA	NA	NA	NA	NA	0	NA	NA	NA	NA	NA	NA	0	NA	NA	NA	NA	NA	NA	0	NA	NA	NA	NA	NA	NA	0	NA	NA	NA	NA	NA	NA	0	NA	NA	NA	NA	NA	NA	0.58039	root	1	purple photosynthetic bacteria and relatives
PWY-6134	tyrosine biosynthesis IV	Biosynthesis	Amino-Acid-Biosynthesis	0	NA	NA	NA	NA	NA	NA	0	NA	NA	NA	NA	NA	NA	0	NA	NA	NA	NA	NA	NA	0	NA	NA	NA	NA	NA	NA	0	NA	NA	NA	NA	NA	NA	0	NA	NA	NA	NA	NA	NA	0.00386211	cellular organisms	131567	multicellular animals
ASPARTATESYN-PWY	aspartate biosynthesis	Biosynthesis	Amino-Acid-Biosynthesis	0	NA	NA	NA	NA	NA	NA	0.0700978	bacteria	2	bacteria	2	0	Low	0	NA	NA	NA	NA	NA	NA	0.0913215	bacteria	2	bacteria	2	0	Low	0	NA	NA	NA	NA	NA	NA	0	NA	NA	NA	NA	NA	NA	0	NA	NA	NA
PWY-5760	beta-alanine biosynthesis IV	Biosynthesis	Amino-Acid-Biosynthesis	0	NA	NA	NA	NA	NA	NA	0	NA	NA	NA	NA	NA	NA	0	NA	NA	NA	NA	NA	NA	0	NA	NA	NA	NA	NA	NA	0	NA	NA	NA	NA	NA	NA	0	NA	NA	NA	NA	NA	NA	0	NA	NA	NA
PWY-6164	3-dehydroquinate biosynthesis I	Biosynthesis	AROMATIC-COMPOUNDS-BIOSYN	0.16231	cellular organisms	131567	rhodophytes	2763	-0.75	Low	0.1734	cellular organisms	131567	rhodophytes	2763	-0.75	Low	0.160863	cellular organisms	131567	rhodophytes	2763	-0.75	Low	0.188535	cellular organisms	131567	rhodophytes	2763	-0.75	Low	0.149049	cellular organisms	131567	rhodophytes	2763	-0.75	Low	0.19516	cellular organisms	131567	rhodophytes	2763	-0.75	Low	0.131526	cellular organisms	131567	rhodophytes
PWY-6163	chorismate biosynthesis from 3-dehydroquinate	Biosynthesis	AROMATIC-COMPOUNDS-BIOSYN	0.28697	cellular organisms	131567	archaea	2157	-0.75	Low	0.118059	cellular organisms	131567	archaea	2157	-0.75	Low	0.296476	cellular organisms	131567	archaea	2157	-0.75	Low	0.0972132	cellular organisms	131567	archaea	2157	-0.75	Low	0.26362	cellular organisms	131567	archaea	2157	-0.75	Low	0.218579	bacteria	2	bacteria	2	0	Low	0.232585	cellular organisms	131567	archaea
PWY-6435	4-hydroxybenzoate biosynthesis V	Biosynthesis	AROMATIC-COMPOUNDS-BIOSYN	0.37942	cellular organisms	131567	green plants	33090	-0.75	Low	0.566316	cellular organisms	131567	green plants	33090	-0.75	Low	0.323354	cellular organisms	131567	green plants	33090	-0.75	Low	0.559712	cellular organisms	131567	green plants	33090	-0.75	Low	0.395165	cellular organisms	131567	green plants	33090	-0.75	Low	0.47619	cellular organisms	131567	green plants	33090	-0.75	Low	0.412388	cellular organisms	131567	green plants
PWY-5754	4-hydroxybenzoate biosynthesis I (animals)	Biosynthesis	AROMATIC-COMPOUNDS-BIOSYN	0.0895214	cellular organisms	131567	eukaryotes	2759	-0.5	Low	0	NA	NA	NA	NA	NA	NA	0.082264	cellular organisms	131567	eukaryotes	2759	-0.5	Low	0	NA	NA	NA	NA	NA	NA	0.0838067	cellular organisms	131567	eukaryotes	2759	-0.5	Low	0	NA	NA	NA	NA	NA	NA	0.0564298	cellular organisms	131567	eukaryotes
PWY-5901	2,3-dihydroxybenzoate biosynthesis	Biosynthesis	AROMATIC-COMPOUNDS-BIOSYN	0.0397408	cellular organisms	131567	bacteria	2	-0.75	Low	0	NA	NA	NA	NA	NA	NA	0.041132	bacteria	2	bacteria	2	0	Low	0	NA	NA	NA	NA	NA	NA	0.0265211	cellular organisms	131567	bacteria	2	-0.75	Low	0	NA	NA	NA	NA	NA	NA	0.0158776	cellular organisms	131567	bacteria
PWY-6406	salicylate biosynthesis I	Biosynthesis	AROMATIC-COMPOUNDS-BIOSYN	0	NA	NA	NA	NA	NA	NA	0	NA	NA	NA	NA	NA	NA	0.0399102	bacteria	2	bacteria	2	0	Low	0	NA	NA	NA	NA	NA	NA	0.0212169	cellular organisms	131567	bacteria	2	-0.75	Low	0	NA	NA	NA	NA	NA	NA	0	NA	NA	NA
PWY-5143	fatty acid activation	Activation-Inactivation-Interconversion	Activation	0.216692	cellular organisms	131567	eukaryotes	2759	-0.5	Low	0.162332	cellular organisms	131567	eukaryotes	2759	-0.5	Low	0.215841	cellular organisms	131567	eukaryotes	2759	-0.5	Low	0.164968	cellular organisms	131567	eukaryotes	2759	-0.5	Low	0.218004	cellular organisms	131567	eukaryotes	2759	-0.5	Low	0.117096	bacteria	2	bacteria	2	0	Low	0.223359	cellular organisms	131567	eukaryotes
PWY-5340	sulfate activation for sulfonation	Activation-Inactivation-Interconversion	Activation	0.103744	root	1	eukaryotes	2759	-1.5	High	0.178934	cellular organisms	131567	eukaryotes	2759	-0.5	Low	0.104663	root	1	eukaryotes	2759	-1.5	High	0.173805	cellular organisms	131567	eukaryotes	2759	-0.5	Low	0.0726679	cellular organisms	131567	eukaryotes	2759	-0.5	Low	0.28103	cellular organisms	131567	eukaryotes	2759	-0.5	Low	0.112001	cellular organisms	131567	eukaryotes
[truncated: 10 more columns]
