# Supplementary material for: Metabolic pathways for the whole community
Source: BMC Genomics. 2014 Jul 22;15(1):619. doi: 10.1186/1471-2164-15-619 (PMC4137073; doi:10.1186/1471-2164-15-619)
Supplement: Supplementary file 7 — Additional file 7: Summary table of normalized CDS counts for the 593 DNA fraction pathways of samples from the Hawaii Ocean Time-series. (XLS 150 KB) [file 12864_2014_6353_MOESM7_ESM.xls]

## Sheet: DNA Fraction Pathways
Additional File 7. Summary table of normalized CDS counts for the 593 DNA fraction pathways of samples from the Hawaii Ocean Time-series.
Pathway ID	Pathway Name	VennDiagram Subset	Class1	Class2	HOT 25m (DNA)	HOT 75m (DNA)	HOT 110m (DNA)	HOT 500m (DNA)
PWY-6717	(1,4)-beta-xylan degradation	25m_only	Degradation	Carbohydrates-Degradation	0.00711151	0	0	0
PWY-5437	threonine degradation I	25m_only	Degradation	Amino-Acid-Degradation	0.0752984	0	0	0
PWY-2	putrescine degradation IV	25m_only	Degradation	AMINE-DEG	0.00543822	0	0	0
PWY-5301	ajmaline and sarpagine biosynthesis	25m_only	Biosynthesis	SECONDARY-METABOLITE-BIOSYNTHESIS	0.00501989	0	0	0
P101-PWY	ectoine biosynthesis	25m_only	Biosynthesis	Polyamine-Biosynthesis	0.184063	0	0	0
PWY-5966	fatty acid biosynthesis initiation II	25m_only	Biosynthesis	Lipid-Biosynthesis	0.110856	0.10059	0.110328	0.0757403
PWY-5523	5,6-dimethylbenzimidazole biosynthesis	25m_only	Biosynthesis	Cofactor-Biosynthesis	0.0610753	0	0	0.0489201
PWY-282	cuticular wax biosynthesis	25m_only	Biosynthesis	Cell-Structure-Biosynthesis	0.0146413	0.0179189	0.00689549	0
PWY-6622	heptadecane biosynthesis	25m_only	Biosynthesis	Carbohydrates-Biosynthesis	0.0125497	0.0134392	0.00583465	0
PWY-6281	selenocysteine biosynthesis II (archaea and eukaryotes)	25m_only	Biosynthesis	Amino-Acid-Biosynthesis	0.163983	0	0	0.114361
DARABCAT-PWY	D-arabinose degradation II	25m_75m	Degradation	Carbohydrates-Degradation	0.0623303	0.0562001	0	0
PWY-4983	citrulline-nitric oxide cycle	25m_75m	Degradation	Amino-Acid-Degradation	0.165656	0.158012	0	0
PWY-4985	mimosine biosynthesis	25m_75m	Biosynthesis	SECONDARY-METABOLITE-BIOSYNTHESIS	0.00627486	0.00407247	0	0
PWY-5174	capsanthin and capsorubin biosynthesis	25m_75m	Biosynthesis	SECONDARY-METABOLITE-BIOSYNTHESIS	0.00460157	0.00692321	0	0
PWY-4961	beta-pyrazole-1-ylalanine biosynthesis	25m_75m	Biosynthesis	SECONDARY-METABOLITE-BIOSYNTHESIS	0.00627486	0.00407247	0	0
PWY-5426	betaxanthin biosynthesis	25m_75m	Biosynthesis	SECONDARY-METABOLITE-BIOSYNTHESIS	0.00460157	0.00570146	0	0
PWY-6803	phosphatidylcholine acyl editing	25m_110m	Biosynthesis	Lipid-Biosynthesis	0.218365	0.217063	0.218534	0.224861
PWY-6805	cellulose degradation I (cellulosome)	25m_500m	Degradation	Carbohydrates-Degradation	0.0401591	0	0	0.0231727
RHAMCAT-PWY	L-rhamnose degradation I	25m_500m	Degradation	Carbohydrates-Degradation	0.00460157	0	0	0.0027893
PWY-6028	acetoin degradation	25m_500m	Degradation	Carbohydrates-Degradation	0.0807366	0	0	0.130454
PWY-6215	4-chlorobenzoate degradation	25m_500m	Degradation	CHLORINATED-COMPOUNDS-DEG	0.0188246	0	0	0.00836791
PWY-5419	catechol degradation to 2-oxopent-4-enoate II	25m_500m	Degradation	AROMATIC-COMPOUNDS-DEGRADATION	0.00669319	0	0	0.00922616
GALLATE-DEGRADATION-I-PWY	gallate degradation II	25m_500m	Degradation	AROMATIC-COMPOUNDS-DEGRADATION	0.00585654	0	0	0.00665142
PWY-6679	jadomycin biosynthesis	25m_500m	Biosynthesis	SECONDARY-METABOLITE-BIOSYNTHESIS	0.21711	0	0	0.127879
TRIGLSYN-PWY	triacylglycerol biosynthesis	25m_500m	Biosynthesis	Lipid-Biosynthesis	0.130935	0.120138	0	0.0843228
PWY-5964	guanylyl molybdenum cofactor biosynthesis	25m_500m	Biosynthesis	Cofactor-Biosynthesis	0.00501989	0	0	0.00665142
PWY-6168	flavin biosynthesis III (fungi)	25m_500m	Biosynthesis	Cofactor-Biosynthesis	0.247648	0	0	0.162852
PWY-6415	ascorbate biosynthesis VII	25m_500m	Biosynthesis	Cofactor-Biosynthesis	0.111693	0	0	0.0871121
PWY0-1334	NADH to cytochrome bd oxidase electron transfer	75m_only	Energy-Metabolism	Respiration	0.8538	0.853998	0.942561	0.89129
N2FIX-PWY	nitrogen fixation	75m_only	Energy-Metabolism	Hydrogen-Production	0.0125497	0.0118102	0.00795634	0
PWY-6814	acidification and chitin degradation (in carnivorous plants)	75m_only	Degradation	None	0	0.00692321	0	0
PWY-381	nitrate reduction II (assimilatory)	75m_only	Degradation	Noncarbon-Nutrients	0.190756	0.185298	0.209517	0.248463
PWY-5493	reductive monocarboxylic acid cycle	75m_only	Degradation	C1-COMPOUNDS	0	0.00488697	0	0.0244601
CITRULLINE-DEG-PWY	citrulline degradation	75m_only	Degradation	Amino-Acid-Degradation	0.046434	0.0574219	0.0551639	0.0622229
PWY-6550	carbazole degradation	75m_only	Degradation	AROMATIC-COMPOUNDS-DEGRADATION	0	0.00692321	0	0
TOLUENE-DEG-4-OH-PWY	toluene degradation to protocatechuate (via p-cresol)	75m_only	Degradation	AROMATIC-COMPOUNDS-DEGRADATION	0	0.00529422	0	0
PWY-3561	choline biosynthesis III	75m_only	Biosynthesis	Lipid-Biosynthesis	0	0.00447972	0	0
PWY-6797	6-hydroxymethyl-dihydropterin diphosphate biosynthesis II (archaea)	75m_only	Biosynthesis	Cofactor-Biosynthesis	0	0.0480552	0	0
PWY-6137	copper transport II	75m_110m	Transport-Pathways	None	0.059402	0.0777842	0.0456163	0.0435561
PWY0-1353	succinate to cytochrome bd oxidase electron transfer	75m_110m	Energy-Metabolism	Respiration	0.0443424	0.039503	0.0445555	0.0371192
PWY-5250	methanogenesis from trimethylamine	75m_110m	Energy-Metabolism	METHANOGENESIS	0.0200796	0.0150682	0.0159127	0.0684452
DENITRIFICATION-PWY	nitrate reduction I (denitrification)	75m_110m	Degradation	Noncarbon-Nutrients	0.0263544	0.0162899	0.013791	0.0463454
P224-PWY	sulfate reduction V (dissimilatory)	75m_110m	Degradation	Noncarbon-Nutrients	0.127589	0.127468	0.0912326	0.172293
PWY-5350	thiosulfate disproportionation III (rhodanese)	75m_110m	Degradation	Noncarbon-Nutrients	0.0242628	0.00977394	0.0148518	0.048491
PWY0-1297	purine deoxyribonucleosides degradation	75m_110m	Degradation	NUCLEO-DEG	0.0585654	0.0586436	0.0609986	0.0647977
PWY-6313	serotonin degradation	75m_110m	Degradation	HORMONE-DEG	0.141394	0.129097	0.138971	0.191175
PWY-6342	noradrenaline and adrenaline degradation	75m_110m	Degradation	HORMONE-DEG	0.129262	0.121767	0.123058	0.165427
PWY-6193	3-chlorocatechol degradation II (ortho)	75m_110m	Degradation	CHLORINATED-COMPOUNDS-DEG	0.0468523	0.0549784	0.0222777	0.0300387
PWY0-43	conversion of succinate to propionate	75m_110m	Degradation	CARBOXYLATES-DEG	0.0660952	0.0712683	0.0901718	0.162852
TRYPDEG-PWY	tryptophan degradation II (via pyruvate)	75m_110m	Degradation	Amino-Acid-Degradation	0	0.00529422	0.0121997	0
PROTOCATECHUATE-ORTHO-CLEAVAGE-PWY	protocatechuate degradation II (ortho-cleavage pathway)	75m_110m	Degradation	AROMATIC-COMPOUNDS-DEGRADATION	0.0221712	0.0114029	0.0164431	0.0448434
PWY-6603	dicranin biosynthesis	75m_110m	Metabolic-Clusters	None	0.0129681	0.0126247	0.0111389	0.00665142
PWY-6763	salicortin biosynthesis	75m_110m	Biosynthesis	SECONDARY-METABOLITE-BIOSYNTHESIS	0.0163146	0.0215841	0.027582	0.034759
PWY-6644	fluoroacetate and fluorothreonine biosynthesis	75m_110m	Biosynthesis	SECONDARY-METABOLITE-BIOSYNTHESIS	0.125079	0.127061	0.12518	0.126377
PWY-6802	salidroside biosynthesis	75m_110m	Biosynthesis	SECONDARY-METABOLITE-BIOSYNTHESIS	0	0.0521277	0.0625898	0.106852
PWY-2301	myo-inositol biosynthesis	75m_110m	Biosynthesis	SECONDARY-METABOLITE-BIOSYNTHESIS	0.0907764	0.0887799	0.0944152	0.108783
PWY-5080	very long chain fatty acid biosynthesis	75m_110m	Biosynthesis	Lipid-Biosynthesis	0.0158963	0.0122174	0.0127301	0.0109427
PWY-5521	L-ascorbate biosynthesis V	75m_110m	Biosynthesis	Cofactor-Biosynthesis	0.014223	0.0109957	0.0116693	0.0214562
PWY-5207	coenzyme B/coenzyme M regeneration	75m_110m	Biosynthesis	Cofactor-Biosynthesis	0	0.00570146	0.00742591	0.0246746
PWY-5194	siroheme biosynthesis	75m_110m	Biosynthesis	Cofactor-Biosynthesis	0.0405775	0.046019	0.0429642	0.0630812
PWY-5782	2-keto-L-gulonate biosynthesis	75m_110m	Biosynthesis	Carbohydrates-Biosynthesis	0.014223	0.0109957	0.0116693	0.0214562
PWY-6406	salicylate biosynthesis I	75m_110m	Biosynthesis	AROMATIC-COMPOUNDS-BIOSYN	0	0.0399102	0.0212169	0
PWY0-1305	glutamate dependent acid resistance	75m_500m	Detoxification	Acid-Resistance	0	0.00529422	0	0.00364755
7ALPHADEHYDROX-PWY	cholate degradation (bacteria, anaerobic)	75m_500m	Degradation	Other-Degradation	0	0.00407247	0	0.00364755
HISDEG-PWY	histidine degradation I	75m_500m	Degradation	Amino-Acid-Degradation	0.0409958	0.0456117	0	0.0772423
PWY-6223	gentisate degradation	75m_500m	Degradation	AROMATIC-COMPOUNDS-DEGRADATION	0	0.00447972	0	0.00858248
PWY-5169	cyanurate degradation	75m_500m	Degradation	AROMATIC-COMPOUNDS-DEGRADATION	0	0.0260638	0	0.0326134
PWY5F9-12	biphenyl degradation	75m_500m	Degradation	AROMATIC-COMPOUNDS-DEGRADATION	0	0.00936669	0	0.00407668
PWY-6326	camptothecin biosynthesis	75m_500m	Biosynthesis	SECONDARY-METABOLITE-BIOSYNTHESIS	0	0.00407247	0	0.0154485
PWY-4681	kievitone biosynthesis	75m_500m	Biosynthesis	SECONDARY-METABOLITE-BIOSYNTHESIS	0.0376492	0.0386885	0.0413729	0.0369046
ARGSPECAT-PWY	spermine biosynthesis	75m_500m	Biosynthesis	Polyamine-Biosynthesis	0	0.0236203	0	0.00815335
PWY-6840	homoglutathione biosynthesis	75m_500m	Biosynthesis	Other-biosynthesis	0.0715335	0.0570146	0.047738	0.0334717
PWY1-3	polyhydroxybutyrate biosynthesis	75m_500m	Biosynthesis	Other-biosynthesis	0	0.0794132	0	0.126377
PWYQT-4427	sulfolipid biosynthesis	75m_500m	Biosynthesis	Lipid-Biosynthesis	0.0368125	0.036245	0.023869	0.00257474
PWY-6167	flavin biosynthesis II (archaea)	75m_500m	Biosynthesis	Cofactor-Biosynthesis	0	0.227244	0	0.174653
PWY-5122	geranyl diphosphate biosynthesis	75m_500m	Biosynthesis	Cofactor-Biosynthesis	0.0397408	0.0390957	0.0434946	0.0377629
PWY-5120	geranylgeranyldiphosphate biosynthesis	75m_500m	Biosynthesis	Cofactor-Biosynthesis	0.029701	0.0260638	0.033947	0.0266057
PWY-6577	farnesylcysteine salvage pathway	75m_500m	Biosynthesis	Cofactor-Biosynthesis	0.0259361	0.0179189	0	0.0326134
PWY-3881	mannitol biosynthesis	75m_500m	Biosynthesis	Carbohydrates-Biosynthesis	0	0.042761	0	0.0444143
PWY-6330	acetaldehyde biosynthesis II	75m_500m	Biosynthesis	Carbohydrates-Biosynthesis	0	0.00447972	0	0.00300387
PWY-5104	isoleucine biosynthesis IV	75m_500m	Biosynthesis	Amino-Acid-Biosynthesis	0	0.617387	0	0.631241
PWY-3462	phenylalanine biosynthesis II	75m_500m	Biosynthesis	Amino-Acid-Biosynthesis	0.0409958	0.039503	0	0.0358318
PWY-5690	TCA cycle II (eukaryotic)	110m_only	Energy-Metabolism	TCA-VARIANTS	0.609498	0.604355	0.634385	0.632314
PWY-6118	glycerol-3-phosphate shuttle	110m_only	Energy-Metabolism	OTHER-ENERGY	0.0627486	0.0529422	0.0466772	0.0630812
PWY66-368	ketolysis	110m_only	Energy-Metabolism	OTHER-ENERGY	0.0845015	0.0867437	0.104493	0.133243
PWY-6587	pyruvate fermentation to ethanol III	110m_only	Energy-Metabolism	Fermentation	0.0974696	0.0916307	0.103963	0.182807
CENTFERM-PWY	pyruvate fermentation to butanoate	110m_only	Energy-Metabolism	Fermentation	0.430456	0.386478	0.492232	0.608283
PWY-6389	(S)-acetoin biosynthesis	110m_only	Energy-Metabolism	Fermentation	0	0	0.229673	0.284938
PWY-5486	pyruvate fermentation to ethanol II	110m_only	Energy-Metabolism	Fermentation	0.0840832	0.0728973	0.0880501	0.132814
PWY-5939	(R)-acetoin biosynthesis II	110m_only	Energy-Metabolism	Fermentation	0	0	0.229142	0
PWY-6583	pyruvate fermentation to butanol I	110m_only	Energy-Metabolism	Fermentation	0.508264	0.45571	0.573917	0.736591
MGLDLCTANA-PWY	methylglyoxal degradation VI	110m_only	Detoxification	Methylglyoxal-Detoxification	0.103744	0.107106	0.101311	0.112645
PWY-5386	methylglyoxal degradation I	110m_only	Detoxification	Methylglyoxal-Detoxification	0.0999795	0.0977394	0.101841	0.0922616
P562-PWY	myo-inositol degradation	110m_only	Degradation	SECONDARY-METABOLITE-DEGRADATION	0.0999795	0.075748	0.0917631	0.0765986
GALACTARDEG-PWY	D-galactarate degradation I	110m_only	Degradation	SECONDARY-METABOLITE-DEGRADATION	0.0581471	0.0476479	0.0731983	0.0693035
P181-PWY	nicotine degradation I	110m_only	Degradation	Other-Degradation	0.00752984	0.00570146	0.013791	0.0358318
PWY-5744	glyoxylate assimilation	110m_only	Degradation	Other-Degradation	0.219202	0.22928	0.196787	0.130883
PWY-723	alkylnitronates degradation	110m_only	Degradation	Other-Degradation	0.0527089	0.041132	0.0413729	0.0384066
P161-PWY	acetylene degradation	110m_only	Degradation	Other-Degradation	0.140139	0.136835	0.15011	0.188385
P344-PWY	acrylonitrile degradation	110m_only	Degradation	Other-Degradation	0.0493623	0.0403175	0.0567552	0.0787442
PWY-6591	manganese oxidation I	110m_only	Degradation	Noncarbon-Nutrients	0.00920313	0.0154754	0.0106084	0.00986985
PHOSPHONOTASE-PWY	2-aminoethylphosphonate degradation I	110m_only	Degradation	Noncarbon-Nutrients	0.0209162	0.0223986	0.0270515	0.0463454
PWY-6638	sulfolactate degradation III	110m_only	Degradation	Noncarbon-Nutrients	0.108346	0.125839	0.151701	0.142684
PWY-5276	sulfite oxidation I (sulfite oxidoreductase)	110m_only	Degradation	Noncarbon-Nutrients	0.015478	0.0154754	0.0259907	0.0332571
PWY-6608	guanosine nucleotides degradation III	110m_only	Degradation	NUCLEO-DEG	0.0840832	0.0912234	0.085398	0.147404
PWY-6430	thymine degradation	110m_only	Degradation	NUCLEO-DEG	0.0121314	0.0146609	0.0217473	0.0733802
PWY0-1298	pyrimidine deoxyribonucleosides degradation	110m_only	Degradation	NUCLEO-DEG	0.0535455	0.0562001	0.061529	0.0781005
PWY-6837	fatty acid beta-oxidation V (unsaturated, odd number, di-isomerase-dependent)	110m_only	Degradation	Fatty-Acid-and-Lipid-Degradation	0.0188246	0.0118102	0.00742591	0.0227436
PWY-4261	glycerol degradation I	110m_only	Degradation	Fatty-Acid-and-Lipid-Degradation	0.0794816	0.0765625	0.0636507	0.0716637
PWY-2724	fatty acid omega-oxidation	110m_only	Degradation	Fatty-Acid-and-Lipid-Degradation	0.0706968	0.0663813	0.0625898	0.0620084
PWY-2501	fatty acid alpha-oxidation	110m_only	Degradation	Fatty-Acid-and-Lipid-Degradation	0.0706968	0.0663813	0.0625898	0.0620084
PWY-6317	galactose degradation I (Leloir pathway)	110m_only	Degradation	Carbohydrates-Degradation	0.151852	0.138464	0.152762	0.166929
PWY-6573	chondroitin sulfate degradation (metazoa)	110m_only	Degradation	Carbohydrates-Degradation	0.0656769	0.0777842	0.0970673	0.0853956
PWY-6788	cellulose degradation II (fungi)	110m_only	Degradation	Carbohydrates-Degradation	0.107091	0.0851147	0.0663028	0.055357
PWY-6695	oxalate degradation II	110m_only	Degradation	CARBOXYLATES-DEG	0.0192429	0.0268783	0.0323558	0.0650123
PWY-2361	3-oxoadipate degradation	110m_only	Degradation	CARBOXYLATES-DEG	0.0209162	0.0134392	0.0233386	0.0289659
PWY-5162	2-oxopentenoate degradation	110m_only	Degradation	CARBOXYLATES-DEG	0.0276094	0.0276928	0.023869	0.0392648
PWY-1801	formaldehyde oxidation II (glutathione-dependent)	110m_only	Degradation	C1-COMPOUNDS	0.0209162	0.0207696	0.0307645	0.0489201
P185-PWY	formaldehyde assimilation III (dihydroxyacetone cycle)	110m_only	Degradation	C1-COMPOUNDS	0	0	0.747896	0
ALACAT2-PWY	alanine degradation II (to D-lactate)	110m_only	Degradation	Amino-Acid-Degradation	0.0681869	0.0623088	0.089111	0.10535
PWY-5082	methionine degradation III	110m_only	Degradation	Amino-Acid-Degradation	0.0556371	0.0513132	0.0588769	0.0971965
P163-PWY	lysine fermentation to acetate and butyrate	110m_only	Degradation	Amino-Acid-Degradation	0.223803	0.22928	0.274228	0.305751
ARGDEG-IV-PWY	arginine degradation VIII (arginine oxidase pathway)	110m_only	Degradation	Amino-Acid-Degradation	0	0	0.0350079	0
PWY-5329	L-cysteine degradation III	110m_only	Degradation	Amino-Acid-Degradation	0.0338843	0.0240276	0.0243994	0.0523531
PWY-5436	threonine degradation IV	110m_only	Degradation	Amino-Acid-Degradation	0.0343026	0.0350233	0.0413729	0.072951
PWY-6328	lysine degradation X	110m_only	Degradation	Amino-Acid-Degradation	0.061912	0.0496842	0.0604682	0.0472036
ARGDEG-V-PWY	arginine degradation X (arginine monooxygenase pathway)	110m_only	Degradation	Amino-Acid-Degradation	0.032211	0.0338015	0.0440251	0.0667287
PWY-6344	ornithine degradation II (Stickland reaction)	110m_only	Degradation	Amino-Acid-Degradation	0.0368125	0.0517204	0.0530422	0.0502075
PWY-6307	tryptophan degradation X (mammalian, via tryptamine)	110m_only	Degradation	Amino-Acid-Degradation	0.07488	0.077377	0.0684245	0.0851811
PWY-5028	histidine degradation II	110m_only	Degradation	Amino-Acid-Degradation	0.047689	0.0500914	0.0705462	0.0911888
AST-PWY	arginine degradation II (AST pathway)	110m_only	Degradation	Amino-Acid-Degradation	0.0347209	0.0285073	0.0270515	0.0270348
PWY0-1317	L-lactaldehyde degradation (aerobic)	110m_only	Degradation	Aldehyde-Degradation	0.092868	0.0928524	0.0875197	0.0965528
CYCLOHEXANOL-OXIDATION-PWY	cyclohexanol degradation	110m_only	Degradation	Alcohol-Degradation	0.0401591	0.0403175	0.0445555	0.0650123
ETOH-ACETYLCOA-ANA-PWY	ethanol degradation I	110m_only	Degradation	Alcohol-Degradation	0.0966329	0.0867437	0.10078	0.158561
3-HYDROXYPHENYLACETATE-DEGRADATION-PWY	4-hydroxyphenylacetate degradation	110m_only	Degradation	AROMATIC-COMPOUNDS-DEGRADATION	0.122151	0.0973321	0.108206	0.131097
PWY-5033	nicotinate degradation II	110m_only	Degradation	AROMATIC-COMPOUNDS-DEGRADATION	0	0	0.0106084	0
P321-PWY	benzoyl-CoA degradation III (anaerobic)	110m_only	Degradation	AROMATIC-COMPOUNDS-DEGRADATION	0.0443424	0.0496842	0.0461467	0.0439852
PWY6666-2	dopamine degradation	110m_only	Degradation	AMINE-DEG	0.0736251	0.0712683	0.0647115	0.0695181
PWY-6473	4-aminobutyrate degradation IV	110m_only	Degradation	AMINE-DEG	0.0564738	0.0403175	0.0403121	0.0512803
PWY-0	putrescine degradation III	110m_only	Degradation	AMINE-DEG	0.0849198	0.083893	0.0795634	0.0879704
PWY-6098	diploterol and cycloartenol biosynthesis	110m_only	Biosynthesis	SECONDARY-METABOLITE-BIOSYNTHESIS	0	0	0.00583465	0.0130883
PWY-5751	phenylethanol biosynthesis	110m_only	Biosynthesis	SECONDARY-METABOLITE-BIOSYNTHESIS	0.0581471	0.0541639	0.0631203	0.101059
PWY-6627	salinosporamide A biosynthesis	110m_only	Biosynthesis	SECONDARY-METABOLITE-BIOSYNTHESIS	0.0506172	0.046019	0.0365991	0.0392648
PWY-6575	juvenile hormone III biosynthesis I	110m_only	Biosynthesis	SECONDARY-METABOLITE-BIOSYNTHESIS	0.115458	0.107921	0.106615	0.123588
PWY-922	mevalonate pathway I	110m_only	Biosynthesis	SECONDARY-METABOLITE-BIOSYNTHESIS	0.0983062	0.0924452	0.126771	0.186883
BETSYN-PWY	glycine betaine biosynthesis I (Gram-negative bacteria)	110m_only	Biosynthesis	Polyamine-Biosynthesis	0.0991429	0.0920379	0.103432	0.154699
CHOLINE-BETAINE-ANA-PWY	choline degradation I	110m_only	Biosynthesis	Polyamine-Biosynthesis	0.0991429	0.0920379	0.103432	0.154699
PWY-6562	norspermidine biosynthesis	110m_only	Biosynthesis	Polyamine-Biosynthesis	0.186154	0.207289	0.170796	0.158347
PWY-6055	dimethylsulfoniopropionate biosynthesis II (Spartina)	110m_only	Biosynthesis	Other-biosynthesis	0.0706968	0.0663813	0.0625898	0.0620084
PWY-6054	dimethylsulfoniopropionate biosynthesis I (Wollastonia)	110m_only	Biosynthesis	Other-biosynthesis	0.0706968	0.0663813	0.0625898	0.0620084
PWY-6650	juvenile hormone III biosynthesis II	110m_only	Biosynthesis	HORMONE-SYN	0.115458	0.107921	0.106615	0.123588
PWY-3841	folate transformations II	110m_only	Biosynthesis	Cofactor-Biosynthesis	0.474798	0.474443	0.448207	0.469891
PYRIDNUCSAL-PWY	NAD salvage pathway I	110m_only	Biosynthesis	Cofactor-Biosynthesis	0.135119	0.128283	0.135788	0.109641
PWY-5086	chlorophyll a biosynthesis I	110m_only	Biosynthesis	Cofactor-Biosynthesis	0.0204979	0.0276928	0.013791	0
PWY-6823	molybdenum cofactor biosynthesis	110m_only	Biosynthesis	Cofactor-Biosynthesis	0.156453	0.183669	0.182996	0.167144
PWY-5198	factor 420 biosynthesis	110m_only	Biosynthesis	Cofactor-Biosynthesis	0.014223	0.0215841	0.0259907	0.0948364
PWY-6333	acetaldehyde biosynthesis I	110m_only	Biosynthesis	Carbohydrates-Biosynthesis	0.0840832	0.0728973	0.0880501	0.132814
PWY-1269	CMP-KDO biosynthesis I	110m_only	Biosynthesis	Carbohydrates-Biosynthesis	0.1347	0.12136	0.132606	0.11007
PWY-5530	sorbitol biosynthesis II	110m_only	Biosynthesis	Carbohydrates-Biosynthesis	0.0112948	0.0146609	0.0243994	0.0375483
PWY-6139	CMP-N-acetylneuraminate biosynthesis II (bacteria)	110m_only	Biosynthesis	Carbohydrates-Biosynthesis	0.0836649	0.0997756	0.0986586	0.128308
PWY-3982	uracil degradation II (reductive)	110m_only	Biosynthesis	Amino-Acid-Biosynthesis	0.0129681	0.0146609	0.0217473	0.076384
PWY-3981	beta-alanine biosynthesis I	110m_only	Biosynthesis	Amino-Acid-Biosynthesis	0.0736251	0.0692321	0.0631203	0.0656559
PWY-6120	tyrosine biosynthesis III	110m_only	Biosynthesis	Amino-Acid-Biosynthesis	0.047689	0.0431682	0.0360687	0.0375483
GLYSYN-ALA-PWY	glycine biosynthesis III	110m_only	Biosynthesis	Amino-Acid-Biosynthesis	0.0455973	0.041132	0.0456163	0.0506366
ASPARAGINE-BIOSYNTHESIS	asparagine biosynthesis I	110m_only	Biosynthesis	Amino-Acid-Biosynthesis	0.0690235	0.0720828	0.0721374	0.092047
ENTNER-DOUDOROFF-PWY	Entner-Doudoroff pathway I	110m_500m	Energy-Metabolism	None	0.0242628	0.0154754	0.0106084	0.00407668
METHANOGENESIS-PWY	methanogenesis from CO2	110m_500m	Energy-Metabolism	METHANOGENESIS	0.0104581	0.0142537	0.0217473	0.0433415
METH-ACETATE-PWY	methanogenesis from acetate	110m_500m	Energy-Metabolism	METHANOGENESIS	0.046434	0.0549784	0.0546335	0.0422687
PWY-5768	pyruvate fermentation to acetate VIII	110m_500m	Energy-Metabolism	Fermentation	0.0213345	0.0252493	0.0265211	0.0311115
PWY-5938	(R)-acetoin biosynthesis I	110m_500m	Energy-Metabolism	Fermentation	0	0	0.229142	0.284724
PWY-3121	linamarin degradation	110m_500m	Degradation	SECONDARY-METABOLITE-DEGRADATION	0.0677685	0.0582364	0.0403121	0.0323988
PWY-6002	lotaustralin degradation	110m_500m	Degradation	SECONDARY-METABOLITE-DEGRADATION	0.0677685	0.0582364	0.0403121	0.0323988
PWY-6497	D-galactarate degradation II	110m_500m	Degradation	SECONDARY-METABOLITE-DEGRADATION	0.0405775	0.0289146	0.0445555	0.0300387
PWY66-201	nicotine degradation II	110m_500m	Degradation	Other-Degradation	0.0184063	0.0162899	0.0243994	0.029395
PWY66-221	nicotine degradation III	110m_500m	Degradation	Other-Degradation	0	0	0.00583465	0.00364755
PWY-4984	urea cycle	110m_500m	Degradation	Noncarbon-Nutrients	0.218365	0.217877	0.194135	0.196324
PWY-5533	acetone degradation II (to acetoacetate)	110m_500m	Degradation	Fatty-Acid-and-Lipid-Degradation	0.00794816	0.00651596	0.0132606	0.00793879
XYLCAT-PWY	xylose degradation I	110m_500m	Degradation	Carbohydrates-Degradation	0.059402	0.0676031	0.0472076	0.0163067
PWY-5517	L-arabinose degradation III	110m_500m	Degradation	Carbohydrates-Degradation	0.0355576	0.0285073	0.0297037	0.0336862
PWY0-1312	acetate formation from acetyl-CoA I	110m_500m	Degradation	CARBOXYLATES-DEG	0.0426691	0.0492769	0.0487989	0.0274639
PWY-6696	oxalate degradation III	110m_500m	Degradation	CARBOXYLATES-DEG	0.0744617	0.0761553	0.103432	0.161136
GLYCOLATEMET-PWY	glycolate and glyoxylate degradation I	110m_500m	Degradation	CARBOXYLATES-DEG	0	0.0431682	0.0641811	0.103633
P23-PWY	reductive TCA cycle I	110m_500m	Degradation	C1-COMPOUNDS	0	0	1.00038	1.05629
PWYQT-4429	CO2 fixation into oxaloacetate (anapleurotic)	110m_500m	Degradation	C1-COMPOUNDS	0.111693	0.150274	0.0859284	0.050422
PWY1-2	alanine degradation IV	110m_500m	Degradation	Amino-Acid-Degradation	0.061912	0.036245	0.047738	0.0454871
PWY-5766	glutamate degradation X	110m_500m	Degradation	Amino-Acid-Degradation	0.0271911	0.0203624	0.0286428	0.0403376
PWY-5742	arginine degradation IX (arginine:pyruvate transaminase pathway)	110m_500m	Degradation	Amino-Acid-Degradation	0.0225895	0.0264711	0.0344775	0.0482764
PWY0-981	taurine degradation IV	110m_500m	Degradation	Amino-Acid-Degradation	0.030956	0.0281001	0.0413729	0.0469891
PWY0-823	arginine degradation III (arginine decarboxylase/agmatinase pathway)	110m_500m	Degradation	Amino-Acid-Degradation	0.112948	0.121767	0.0737287	0.0834646
PWY3O-4108	tyrosine degradation III	110m_500m	Degradation	Amino-Acid-Degradation	0.0673502	0.0574219	0.0641811	0.102346
PWY-6130	glycerol degradation III	110m_500m	Degradation	Alcohol-Degradation	0	0	0.00848676	0.00321843
PWY-6464	polyvinyl alcohol degradation	110m_500m	Degradation	Alcohol-Degradation	0	0	0.00583465	0.00514949
QUINATEDEG-PWY	quinate degradation I	110m_500m	Degradation	AROMATIC-COMPOUNDS-DEGRADATION	0.0326293	0.039503	0.0403121	0.031326
PWY-1341	phenylacetate degradation II (anaerobic)	110m_500m	Degradation	AROMATIC-COMPOUNDS-DEGRADATION	0	0	0.0148518	0.0240309
PWY-5703	urea degradation I	110m_500m	Degradation	AMINE-DEG	0.030956	0.0297291	0.0355383	0.0405522
PWY-6537	4-aminobutyrate degradation II	110m_500m	Degradation	AMINE-DEG	0.0501989	0.036245	0.0461467	0.0605065
PWY-5704	urea degradation II	110m_500m	Degradation	AMINE-DEG	0.0794816	0.0781915	0.0434946	0.0369046
PWY-6536	4-aminobutyrate degradation III	110m_500m	Degradation	AMINE-DEG	0.045179	0.0333943	0.0440251	0.0555715
PWY-6535	4-aminobutyrate degradation I	110m_500m	Degradation	AMINE-DEG	0.0539638	0.0415392	0.0498597	0.0647977
PWY-5176	coumarin biosynthesis (via 2-coumarate)	110m_500m	Biosynthesis	SECONDARY-METABOLITE-BIOSYNTHESIS	0.0677685	0.0582364	0.0403121	0.0323988
PWY-5168	ferulate and sinapate biosynthesis	110m_500m	Biosynthesis	SECONDARY-METABOLITE-BIOSYNTHESIS	0.0409958	0.0289146	0.0185648	0.00579317
PWY-6681	neurosporaxanthin biosynthesis	110m_500m	Biosynthesis	SECONDARY-METABOLITE-BIOSYNTHESIS	0.0577288	0.0643451	0.0530422	0.0257474
PWY-6975	erythromycin biosynthesis	110m_500m	Biosynthesis	SECONDARY-METABOLITE-BIOSYNTHESIS	0	0	0.00689549	0.0169504
PWY-6710	poly-hydroxy fatty acids biosynthesis	110m_500m	Biosynthesis	Lipid-Biosynthesis	0	0	0.00689549	0.00493492
PWY-5669	phosphatidylethanolamine biosynthesis I	110m_500m	Biosynthesis	Lipid-Biosynthesis	0.0435057	0.0403175	0.0493293	0.0465599
ETHYL-PWY	ethylene biosynthesis I (plants)	110m_500m	Biosynthesis	HORMONE-SYN	0	0	0.111919	0.0991276
PWY-6148	tetrahydromethanopterin biosynthesis	110m_500m	Biosynthesis	Cofactor-Biosynthesis	0	0	0.0111389	0.00236018
PWY-4081	glutathione redox reactions I	110m_500m	Biosynthesis	Cofactor-Biosynthesis	0.0861748	0.077377	0.0546335	0.0236018
COBALSYN-PWY	adenosylcobalamin salvage from cobinamide I	110m_500m	Biosynthesis	Cofactor-Biosynthesis	0.0949596	0.114029	0.0678941	0.0639394
PWY-6907	thiamin diphosphate biosynthesis III (Staphylococcus)	110m_500m	Biosynthesis	Cofactor-Biosynthesis	0.0853382	0.0932596	0.0594073	0.0474182
PWY-5783	octaprenyl diphosphate biosynthesis	110m_500m	Biosynthesis	Cofactor-Biosynthesis	0.0276094	0.0199551	0.0254603	0.0300387
PWY-6857	retinol biosynthesis	110m_500m	Biosynthesis	Cofactor-Biosynthesis	0.0443424	0.0403175	0.0312949	0.0343299
PWY-5870	ubiquinol-8 biosynthesis (eukaryotic)	110m_500m	Biosynthesis	Cofactor-Biosynthesis	0.0648403	0.0586436	0.0503901	0.0354027
PWY-5807	heptaprenyl diphosphate biosynthesis	110m_500m	Biosynthesis	Cofactor-Biosynthesis	0	0	0.00689549	0.00686598
PWY-1121	suberin biosynthesis	110m_500m	Biosynthesis	Cell-Structure-Biosynthesis	0.0874298	0.080635	0.0843372	0.0699472
GDPRHAMSYN-PWY	GDP-D-rhamnose biosynthesis	110m_500m	Biosynthesis	Carbohydrates-Biosynthesis	0.0740434	0.0769698	0.105554	0.0656559
GLUTAMATE-SYN2-PWY	glutamate biosynthesis II	110m_500m	Biosynthesis	Amino-Acid-Biosynthesis	0.0271911	0.0203624	0.0286428	0.0403376
PWY-4921	protein citrullination	110m_500m	Biosynthesis	Amino-Acid-Biosynthesis	0	0	0.00742591	0.00536405
PWY-6728	methylaspartate cycle	500m_only	Energy-Metabolism	None	0	0	0	1.1331
PWY-5741	ethylmalonyl pathway	500m_only	Energy-Metabolism	None	0.145159	0.145387	0	0.24224
PWY-6529	chlorate reduction	500m_only	Energy-Metabolism	Respiration	0	0	0	0.013732
PWY-6530	perchlorate reduction	500m_only	Energy-Metabolism	Respiration	0	0	0	0.0130883
PWY-181	photorespiration	500m_only	Energy-Metabolism	Photosynthesis	0	0	0	0.223359
PWY-101	photosynthesis light reactions	500m_only	Energy-Metabolism	Photosynthesis	0.135955	0.12421	0.103432	0.0544987
PWY-6772	hydrogen production V	500m_only	Energy-Metabolism	Hydrogen-Production	0	0	0	0.00815335
PWY-6785	hydrogen production VIII	500m_only	Energy-Metabolism	Hydrogen-Production	0.0665136	0.074119	0.0450859	0.0118009
PWY-6588	pyruvate fermentation to acetone	500m_only	Energy-Metabolism	Fermentation	0.0769717	0.0826712	0	0.151695
PWY-6392	meso-butanediol biosynthesis II	500m_only	Energy-Metabolism	Fermentation	0	0	0	0.00236018
PWY-6390	(S,S)-butanediol biosynthesis	500m_only	Energy-Metabolism	Fermentation	0	0	0	0.00386211
PWY-5480	pyruvate fermentation to ethanol I	500m_only	Energy-Metabolism	Fermentation	0	0	0	0.158776
PWY-6391	meso-butanediol biosynthesis I	500m_only	Energy-Metabolism	Fermentation	0	0	0	0.00236018
PWY-5951	(R,R)-butanediol biosynthesis	500m_only	Energy-Metabolism	Fermentation	0	0	0	0.00236018
PWY-5172	acetyl-CoA biosynthesis III (from citrate)	500m_only	Energy-Metabolism	Acetyl-CoA-Biosynthesis	0	0	0	0.00236018
PWY-6421	arsenate detoxification III (mycothiol)	500m_only	Detoxification	Arsenate-Detoxification	0	0	0	0.00579317
PWY-6943	testosterone and androsterone degradation to androstendione	500m_only	Degradation	Steroids-Degradation	0	0	0	0.00321843
PWY-5927	(4S)-carveol and (4S)-dihydrocarveol degradation	500m_only	Degradation	SECONDARY-METABOLITE-DEGRADATION	0	0	0	0.00386211
DARABITOLUTIL-PWY	D-arabitol degradation	500m_only	Degradation	SECONDARY-METABOLITE-DEGRADATION	0	0	0	0.0090116
PWY-6491	D-galacturonate degradation III	500m_only	Degradation	SECONDARY-METABOLITE-DEGRADATION	0	0	0	0.00622229
P601-PWY	D-camphor degradation	500m_only	Degradation	SECONDARY-METABOLITE-DEGRADATION	0	0	0	0.0999858
PWY-5525	D-glucuronate degradation I	500m_only	Degradation	SECONDARY-METABOLITE-DEGRADATION	0	0	0	0.00472036
PWY-5924	limonene degradation II (L-limonene)	500m_only	Degradation	SECONDARY-METABOLITE-DEGRADATION	0	0	0	0.0135174
PWY-743	thiocyanate degradation II	500m_only	Degradation	Other-Degradation	0	0	0	0.0045058
PWY-6518	glycocholate metabolism (bacteria)	500m_only	Degradation	Other-Degradation	0	0	0	0.00557861
PWY-6675	sulfur oxidation IV (intracellular sulfur)	500m_only	Degradation	Noncarbon-Nutrients	0	0	0	0.00343299
SULFMETII-PWY	sulfate reduction II (assimilatory)	500m_only	Degradation	Noncarbon-Nutrients	0	0	0	0.0931199
PWY-6398	melatonin degradation I	500m_only	Degradation	HORMONE-DEG	0	0	0	0.00257474
PWY6666-1	anandamide degradation	500m_only	Degradation	Fatty-Acid-and-Lipid-Degradation	0	0	0	0.00364755
PWY-5451	acetone degradation I (to methylglyoxal)	500m_only	Degradation	Fatty-Acid-and-Lipid-Degradation	0	0	0	0.00772423
PWY-2722	trehalose degradation IV	500m_only	Degradation	Carbohydrates-Degradation	0	0	0	0.0135174
LACTOSECAT-PWY	lactose and galactose degradation I	500m_only	Degradation	Carbohydrates-Degradation	0	0	0	0.00300387
PWY0-1324	N-acetylneuraminate and N-acetylmannosamine degradation	500m_only	Degradation	Carbohydrates-Degradation	0	0	0	0.00300387
PCEDEG-PWY	tetrachloroethene degradation	500m_only	Degradation	CHLORINATED-COMPOUNDS-DEG	0	0	0	0.00386211
PWY-6200	2,4,5-trichlorophenoxyacetate degradation	500m_only	Degradation	CHLORINATED-COMPOUNDS-DEG	0	0	0	0.00300387
GLUCONSUPER-PWY	D-gluconate degradation	500m_only	Degradation	CARBOXYLATES-DEG	0	0	0	0.00236018
PWY-6961	L-ascorbate degradation II (bacterial, aerobic)	500m_only	Degradation	CARBOXYLATES-DEG	0	0	0	0.0027893
PWY-6649	glycolate and glyoxylate degradation III	500m_only	Degradation	CARBOXYLATES-DEG	0.0422508	0	0	0.0652268
FORMASS-PWY	formaldehyde oxidation IV (thiol-independent)	500m_only	Degradation	C1-COMPOUNDS	0	0	0	0.00236018
PWY-6966	methanol oxidation to formaldehyde I	500m_only	Degradation	C1-COMPOUNDS	0	0	0	0.00386211
PWY1G-170	formaldehyde oxidation III (mycothiol-dependent)	500m_only	Degradation	C1-COMPOUNDS	0	0	0	0.0072951
PWY-5283	lysine degradation V	500m_only	Degradation	Amino-Acid-Degradation	0	0	0	0.0482764
PWY-5280	lysine degradation IV	500m_only	Degradation	Amino-Acid-Degradation	0	0	0	0.0422687
TAURINEDEG-PWY	taurine degradation III	500m_only	Degradation	Amino-Acid-Degradation	0	0	0	0.00364755
PWY-701	methionine degradation II	500m_only	Degradation	Amino-Acid-Degradation	0.0171513	0.0118102	0.0116693	0.015663
PWY0-1535	D-serine degradation	500m_only	Degradation	Amino-Acid-Degradation	0	0	0	0.00536405
PWY-6388	(S,S)-butanediol degradation	500m_only	Degradation	Alcohol-Degradation	0	0	0	0.00386211
PWY3O-246	(R,R)-butanediol degradation	500m_only	Degradation	Alcohol-Degradation	0	0	0	0.00236018
TOLUENE-DEG-CATECHOL-PWY	toluene degradation to benzoate	500m_only	Degradation	AROMATIC-COMPOUNDS-DEGRADATION	0	0	0	0.00257474
PWY-5726	deethylsimazine degradation	500m_only	Degradation	AROMATIC-COMPOUNDS-DEGRADATION	0	0	0	0.00300387
PWY-6504	anthranilate degradation IV (aerobic)	500m_only	Degradation	AROMATIC-COMPOUNDS-DEGRADATION	0	0	0	0.00321843
PWY-6079	anthranilate degradation I (aerobic)	500m_only	Degradation	AROMATIC-COMPOUNDS-DEGRADATION	0	0	0	0.00514949
PARATHION-DEGRADATION-PWY	parathion degradation	500m_only	Degradation	AROMATIC-COMPOUNDS-DEGRADATION	0	0	0	0.00514949
PWY-5450	benzene degradation	500m_only	Degradation	AROMATIC-COMPOUNDS-DEGRADATION	0	0	0	0.00236018
PWY-283	benzoate degradation II (aerobic and anaerobic)	500m_only	Degradation	AROMATIC-COMPOUNDS-DEGRADATION	0	0	0	0.0107281
PWY-6343	ferulate degradation	500m_only	Degradation	AROMATIC-COMPOUNDS-DEGRADATION	0	0	0	0.00407668
PWY-6041	4-sulfocatechol degradation	500m_only	Degradation	AROMATIC-COMPOUNDS-DEGRADATION	0	0	0	0.00300387
PWY-6336	protocatechuate degradation III (para-cleavage pathway)	500m_only	Degradation	AROMATIC-COMPOUNDS-DEGRADATION	0	0	0	0.00772423
HCAMHPDEG-PWY	3-phenylpropionate and 3-(3-hydroxyphenyl)propionate degradation to 2-oxopent-4-enoate	500m_only	Degradation	AROMATIC-COMPOUNDS-DEGRADATION	0	0	0	0.00708054
PWY-6640	salicylate degradation IV	500m_only	Degradation	AROMATIC-COMPOUNDS-DEGRADATION	0	0	0	0.00643686
TOLUENE-DEG-DIOL-PWY	toluene degradation to 2-oxopent-4-enoate (via toluene-cis-diol)	500m_only	Degradation	AROMATIC-COMPOUNDS-DEGRADATION	0	0	0	0.00386211
PWY-6419	shikimate degradation II	500m_only	Degradation	AROMATIC-COMPOUNDS-DEGRADATION	0	0	0	0.00407668
PWY-6117	spermine and spermidine degradation I	500m_only	Degradation	AMINE-DEG	0	0	0	0.00321843
P561-PWY	stachydrine degradation	500m_only	Degradation	AMINE-DEG	0	0	0	0.0139465
PWY-5912	2-deoxymugineic acid phytosiderophore biosynthesis	500m_only	Biosynthesis	Siderophores-Biosynthesis	0	0	0	0.0986985
PWY-5315	N-methyl-Delta1-pyrrolinium cation biosynthesis	500m_only	Biosynthesis	SECONDARY-METABOLITE-BIOSYNTHESIS	0	0	0	0.00364755
PWY-5679	clavulanate biosynthesis	500m_only	Biosynthesis	SECONDARY-METABOLITE-BIOSYNTHESIS	0	0	0	0.00236018
PWY-5403	betaxanthin biosynthesis (via dopamine)	500m_only	Biosynthesis	SECONDARY-METABOLITE-BIOSYNTHESIS	0	0	0	0.0139465
PWY-2464	maackiain biosynthesis	500m_only	Biosynthesis	SECONDARY-METABOLITE-BIOSYNTHESIS	0	0	0	0.00236018
PWY-6105	C30 botryococcene biosynthesis	500m_only	Biosynthesis	SECONDARY-METABOLITE-BIOSYNTHESIS	0	0	0	0.0027893
PWY-3301	sinapate ester biosynthesis	500m_only	Biosynthesis	SECONDARY-METABOLITE-BIOSYNTHESIS	0	0	0	0.00472036
PWY-5287	sanguinarine and macarpine biosynthesis	500m_only	Biosynthesis	SECONDARY-METABOLITE-BIOSYNTHESIS	0	0	0	0.00257474
PWY-6401	hispidol biosynthesis	500m_only	Biosynthesis	SECONDARY-METABOLITE-BIOSYNTHESIS	0	0	0	0.00386211
PWY-2463	medicarpin biosynthesis	500m_only	Biosynthesis	SECONDARY-METABOLITE-BIOSYNTHESIS	0	0	0	0.00236018
PWY-5630	penicillin K biosynthesis	500m_only	Biosynthesis	SECONDARY-METABOLITE-BIOSYNTHESIS	0	0	0	0.00321843
PWY-6766	salicin biosynthesis	500m_only	Biosynthesis	SECONDARY-METABOLITE-BIOSYNTHESIS	0	0	0	0.00214562
PWY-5670	epoxysqualene biosynthesis	500m_only	Biosynthesis	SECONDARY-METABOLITE-BIOSYNTHESIS	0	0	0	0.0027893
PWY-6299	aldehyde oxidation I	500m_only	Biosynthesis	SECONDARY-METABOLITE-BIOSYNTHESIS	0	0	0	0.0027893
PWY1F-FLAVSYN	flavonoid biosynthesis	500m_only	Biosynthesis	SECONDARY-METABOLITE-BIOSYNTHESIS	0.0832465	0.0761553	0.0790329	0.0549278
P541-PWY	glycine betaine biosynthesis IV (from glycine)	500m_only	Biosynthesis	Polyamine-Biosynthesis	0	0	0	0.00236018
PWY-6173	histamine biosynthesis	500m_only	Biosynthesis	Polyamine-Biosynthesis	0	0	0	0.0027893
PWY-6689	tRNA splicing	500m_only	Biosynthesis	Nucleotide-Biosynthesis	0	0	0	0.00944072
PWY-6619	adenine and adenosine salvage VI	500m_only	Biosynthesis	Nucleotide-Biosynthesis	0	0	0	0.00600773
PWY-6605	adenine and adenosine salvage II	500m_only	Biosynthesis	Nucleotide-Biosynthesis	0	0	0	0.0411959
PWY-6405	Rapoport-Luebering glycolytic shunt	500m_only	Biosynthesis	Metabolic-Regulators	0	0	0	0.00300387
PWY4FS-3	phosphatidylcholine biosynthesis III	500m_only	Biosynthesis	Lipid-Biosynthesis	0	0	0	0.00386211
PWY-5129	sphingolipid biosynthesis (plants)	500m_only	Biosynthesis	Lipid-Biosynthesis	0	0	0	0.00343299
PWY-5970	fatty acids biosynthesis (yeast)	500m_only	Biosynthesis	Lipid-Biosynthesis	0	0	0	0.00321843
PWY-5147	oleate biosynthesis I (plants)	500m_only	Biosynthesis	Lipid-Biosynthesis	0	0	0	0.00600773
PWY-3385	choline biosynthesis I	500m_only	Biosynthesis	Lipid-Biosynthesis	0	0	0	0.00343299
PWY4FS-2	phosphatidylcholine biosynthesis II	500m_only	Biosynthesis	Lipid-Biosynthesis	0	0	0	0.00300387
PWY4FS-4	phosphatidylcholine biosynthesis IV	500m_only	Biosynthesis	Lipid-Biosynthesis	0	0	0	0.00386211
PWY-6825	phosphatidylcholine biosynthesis V	500m_only	Biosynthesis	Lipid-Biosynthesis	0	0	0	0.00236018
PWY-5142	acyl-ACP thioesterase pathway	500m_only	Biosynthesis	Lipid-Biosynthesis	0	0	0	0.00343299
SPHINGOLIPID-SYN-PWY	sphingolipid metabolism	500m_only	Biosynthesis	Lipid-Biosynthesis	0	0	0	0.00922616
PWY-6030	serotonin and melatonin biosynthesis	500m_only	Biosynthesis	HORMONE-SYN	0	0	0	0.0141611
PWY66-301	catecholamine biosynthesis	500m_only	Biosynthesis	HORMONE-SYN	0	0	0	0.0145902
PWY66-380	estrogen biosynthesis	500m_only	Biosynthesis	HORMONE-SYN	0	0	0	0.00236018
HEME-BIOSYNTHESIS-II	heme biosynthesis from uroporphyrinogen-III I	500m_only	Biosynthesis	Cofactor-Biosynthesis	0.224222	0.230095	0.171857	0.0823918
PWY-6898	thiamin salvage III	500m_only	Biosynthesis	Cofactor-Biosynthesis	0	0	0	0.00493492
PWY-5508	adenosylcobalamin biosynthesis from cobyrinate a,c-diamide II	500m_only	Biosynthesis	Cofactor-Biosynthesis	0.160637	0.185705	0.11351	0.114791
PWY0-1507	biotin biosynthesis from 7-keto-8-aminopelargonate	500m_only	Biosynthesis	Cofactor-Biosynthesis	0.0857565	0.0989611	0.0742591	0.0602919
PWY-6893	thiamin diphosphate biosynthesis II (Bacillus)	500m_only	Biosynthesis	Cofactor-Biosynthesis	0.110019	0.12421	0.0822155	0.0662996
PWY0-501	lipoate biosynthesis and incorporation I	500m_only	Biosynthesis	Cofactor-Biosynthesis	0.125916	0.142537	0.110328	0.0714491
PWY1G-126	mycothiol oxidation	500m_only	Biosynthesis	Cofactor-Biosynthesis	0	0	0	0.00364755
PWY3O-4106	NAD salvage pathway III	500m_only	Biosynthesis	Cofactor-Biosynthesis	0	0	0	0.00708054
PWY-5499	vitamin B6 degradation	500m_only	Biosynthesis	Cofactor-Biosynthesis	0	0	0	0.00622229
PWY-6894	thiamin diphosphate biosynthesis I (E. coli)	500m_only	Biosynthesis	Cofactor-Biosynthesis	0.110019	0.12421	0.0822155	0.0662996
PWY-5509	adenosylcobalamin biosynthesis from cobyrinate a,c-diamide I	500m_only	Biosynthesis	Cofactor-Biosynthesis	0.160218	0.185705	0.11298	0.104706
PWY-5123	trans, trans-farnesyl diphosphate biosynthesis	500m_only	Biosynthesis	Cofactor-Biosynthesis	0.0623303	0.0537567	0.0641811	0.0609356
PWY-6908	thiamin diphosphate biosynthesis IV (eukaryotes)	500m_only	Biosynthesis	Cofactor-Biosynthesis	0.0886847	0.0957031	0.061529	0.0489201
GLUTATHIONESYN-PWY	glutathione biosynthesis	500m_only	Biosynthesis	Cofactor-Biosynthesis	0.124242	0.102626	0.0785025	0.0506366
PWY-6733	sporopollenin precursor biosynthesis	500m_only	Biosynthesis	Cell-Structure-Biosynthesis	0	0	0	0.00429124
PWY-5514	UDP-N-acetyl-D-galactosamine biosynthesis II	500m_only	Biosynthesis	Cell-Structure-Biosynthesis	0.193266	0.195886	0.176631	0.124446
GLYCOGENSYNTH-PWY	glycogen biosynthesis I (from ADP-D-Glucose)	500m_only	Biosynthesis	Carbohydrates-Biosynthesis	0.135119	0.163306	0.095476	0.0298241
PWY-6482	diphthamide biosynthesis	500m_only	Biosynthesis	Amino-Acid-Biosynthesis	0	0	0	0.0126592
ALANINE-SYN2-PWY	alanine biosynthesis II	500m_only	Biosynthesis	Amino-Acid-Biosynthesis	0	0	0	0.00708054
PWY-5103	isoleucine biosynthesis III	500m_only	Biosynthesis	Amino-Acid-Biosynthesis	0	0	0	0.58039
PWY-6134	tyrosine biosynthesis IV	500m_only	Biosynthesis	Amino-Acid-Biosynthesis	0	0	0	0.00386211
PWY-801	homocysteine and cysteine interconversion	500m_only	Biosynthesis	Amino-Acid-Biosynthesis	0.0782266	0.0855219	0.0975977	0.0851811
RIBITOLUTIL-PWY	ribitol degradation	25m_75m_110m	Degradation	SECONDARY-METABOLITE-DEGRADATION	0.0589837	0.0529422	0.0482684	0.0429124
PWY-6606	guanosine nucleotides degradation II	25m_75m_110m	Degradation	NUCLEO-DEG	0.0736251	0.0818567	0.089111	0.143113
MANNCAT-PWY	D-mannose degradation	25m_75m_110m	Degradation	Carbohydrates-Degradation	0.0380675	0.0423537	0.0434946	0.0437706
PWY-6713	L-rhamnose degradation II	25m_75m_110m	Degradation	Carbohydrates-Degradation	0.094123	0.0940741	0.0912326	0.0982693
PWY-5874	heme degradation	25m_75m_110m	Degradation	COFACTOR-DEGRADATION	0.0129681	0.0244348	0.0307645	0
PWY-5747	2-methylcitrate cycle II	25m_75m_110m	Degradation	CARBOXYLATES-DEG	0.22966	0.226022	0.205273	0.116722
PWY-6038	citrate degradation	25m_75m_110m	Degradation	CARBOXYLATES-DEG	0.0129681	0.00895944	0.0153822	0.027893
PWY-5535	acetate formation from acetyl-CoA II	25m_75m_110m	Degradation	CARBOXYLATES-DEG	0.0100398	0.00407247	0.00636507	0.0581463
THREONINE-DEG2-PWY	threonine degradation II	25m_75m_110m	Degradation	Amino-Acid-Degradation	0.0255178	0.0256566	0.0307645	0.0414104
THRDLCTCAT-PWY	threonine degradation III (to methylglyoxal)	25m_75m_110m	Degradation	Amino-Acid-Degradation	0.0121314	0.0142537	0.0159127	0.0242455
PWY-5943	beta-carotene biosynthesis	25m_75m_110m	Biosynthesis	SECONDARY-METABOLITE-BIOSYNTHESIS	0.0292827	0.0256566	0.0254603	0
PWY-5175	lactucaxanthin biosynthesis	25m_75m_110m	Biosynthesis	SECONDARY-METABOLITE-BIOSYNTHESIS	0.0280277	0.0285073	0.0116693	0
PWY-5944	zeaxanthin biosynthesis	25m_75m_110m	Biosynthesis	SECONDARY-METABOLITE-BIOSYNTHESIS	0.00501989	0.00610871	0.00848676	0
PWY-5875	staphyloxanthin biosynthesis	25m_75m_110m	Biosynthesis	SECONDARY-METABOLITE-BIOSYNTHESIS	0.00711151	0.00610871	0.00583465	0
PWY-5946	delta-carotene biosynthesis	25m_75m_110m	Biosynthesis	SECONDARY-METABOLITE-BIOSYNTHESIS	0.0280277	0.0285073	0.0116693	0
PWY-6767	4,4-diapolycopenedioate biosynthesis	25m_75m_110m	Biosynthesis	SECONDARY-METABOLITE-BIOSYNTHESIS	0.00669319	0.00529422	0.00530422	0
PWY-6279	myxol-2 fucoside biosynthesis	25m_75m_110m	Biosynthesis	SECONDARY-METABOLITE-BIOSYNTHESIS	0.00501989	0.00610871	0.00848676	0
PWY-2661	trehalose biosynthesis V	25m_75m_110m	Biosynthesis	Other-biosynthesis	0.00920313	0.0077377	0.00530422	0
PWY-5656	mannosylglycerate biosynthesis I	25m_75m_110m	Biosynthesis	Other-biosynthesis	0.0188246	0.0211769	0.013791	0
PWY-6013	crepenynic acid biosynthesis	25m_75m_110m	Biosynthesis	Lipid-Biosynthesis	0.0246811	0.0211769	0.0106084	0
PWY-6799	fatty acid biosynthesis (plant mitochondria)	25m_75m_110m	Biosynthesis	Lipid-Biosynthesis	0.0719518	0.0452045	0.0647115	0
PWY-6383	mono-trans, poly-cis decaprenyl phosphate biosynthesis	25m_75m_110m	Biosynthesis	Cofactor-Biosynthesis	0.0481073	0.042761	0.0525118	0
PWY-5915	phycoerythrobilin biosynthesis	25m_75m_110m	Biosynthesis	Cofactor-Biosynthesis	0.0389042	0.0590509	0.051451	0
PWY1G-0	mycothiol biosynthesis	25m_75m_110m	Biosynthesis	Cofactor-Biosynthesis	0.00501989	0.0105884	0.0148518	0.0472036
PWY-6466	pyridoxal 5-phosphate biosynthesis II	25m_75m_110m	Biosynthesis	Cofactor-Biosynthesis	0.00501989	0.00447972	0.010078	0.0143756
MENAQUINONESYN-PWY	menaquinol-8 biosynthesis	25m_75m_110m	Biosynthesis	Cofactor-Biosynthesis	0.0372309	0.0354305	0.0318253	0.0392648
P261-PWY	coenzyme M biosynthesis I	25m_75m_110m	Biosynthesis	Cofactor-Biosynthesis	0.0280277	0.0215841	0.0180344	0.0184523
PWY-6654	phosphopantothenate biosynthesis III	25m_75m_110m	Biosynthesis	Cofactor-Biosynthesis	0.0790633	0.0912234	0.0790329	0.102775
PWY-5917	phycocyanobilin biosynthesis	25m_75m_110m	Biosynthesis	Cofactor-Biosynthesis	0.0267728	0.0439827	0.0424338	0
PWY0-1241	ADP-L-glycero-beta-D-manno-heptose biosynthesis	25m_75m_110m	Biosynthesis	Carbohydrates-Biosynthesis	0.0334659	0.0309508	0.0344775	0.0487055
PWY-6138	CMP-N-acetylneuraminate biosynthesis I (eukaryotes)	25m_75m_110m	Biosynthesis	Carbohydrates-Biosynthesis	0.0418324	0.0517204	0.0583465	0.0581463
PWY-5154	arginine biosynthesis III	25m_75m_110m	Biosynthesis	Amino-Acid-Biosynthesis	0.817406	0.832006	0.759034	0
GLYSYN-THR-PWY	glycine biosynthesis IV	25m_75m_110m	Biosynthesis	Amino-Acid-Biosynthesis	0.0179879	0.0154754	0.0228082	0.0437706
PWY-5197	lactate biosynthesis (archaea)	75m_110m_500m	Energy-Metabolism	None	0	0.104255	0.102902	0.101059
PWY0-1329	succinate to cytochrome bo oxidase electron transfer	75m_110m_500m	Energy-Metabolism	Respiration	0.045179	0.039503	0.0456163	0.0377629
PWY0-1335	NADH to cytochrome bo oxidase electron transfer	75m_110m_500m	Energy-Metabolism	Respiration	0.854636	0.853998	0.943621	0.891934
PWY-6758	hydrogen production II	75m_110m_500m	Energy-Metabolism	Hydrogen-Production	0.0263544	0.0256566	0.0222777	0.0152339
PWY-5382	hydrogen oxidation II (aerobic, NAD)	75m_110m_500m	Energy-Metabolism	CHEMOAUTOTROPHIC-ENERGY-METABOLISM	0.0263544	0.0256566	0.0222777	0.0152339
P641-PWY	phenylmercury acetate degradation	75m_110m_500m	Detoxification	Mercury-Detoxification	0.014223	0.0146609	0.00901718	0.0169504
GLUCUROCAT-PWY	beta-D-glucuronide and D-glucuronate degradation	75m_110m_500m	Degradation	SECONDARY-METABOLITE-DEGRADATION	0.0343026	0.0219914	0.0270515	0.0205979
PWY-6499	D-glucarate degradation II	75m_110m_500m	Degradation	SECONDARY-METABOLITE-DEGRADATION	0	0.0105884	0.0143214	0.013732
PWY-4702	phytate degradation I	75m_110m_500m	Degradation	SECONDARY-METABOLITE-DEGRADATION	0.0736251	0.0655668	0.0710766	0.0626521
GALACTUROCAT-PWY	D-galacturonate degradation I	75m_110m_500m	Degradation	SECONDARY-METABOLITE-DEGRADATION	0.0330476	0.0264711	0.0233386	0.0216708
PWY-6507	5-dehydro-4-deoxy-D-glucuronate degradation	75m_110m_500m	Degradation	SECONDARY-METABOLITE-DEGRADATION	0.0380675	0.0215841	0.023869	0.015663
P483-PWY	phosphonoacetate degradation	75m_110m_500m	Degradation	Noncarbon-Nutrients	0.00794816	0.00407247	0.00583465	0.00965528
PWY0-1296	purine ribonucleosides degradation to ribose-1-phosphate	75m_110m_500m	Degradation	NUCLEO-DEG	0.0259361	0.0281001	0.0318253	0.0478473
TREDEGLOW-PWY	trehalose degradation I (low osmolarity)	75m_110m_500m	Degradation	Carbohydrates-Degradation	0.0326293	0.0321725	0.0281124	0.0158776
PWY-5519	D-arabinose degradation III	75m_110m_500m	Degradation	Carbohydrates-Degradation	0.0150597	0.0114029	0.0121997	0.0154485
PWY-3861	mannitol degradation II	75m_110m_500m	Degradation	Carbohydrates-Degradation	0.0384858	0.0431682	0.0466772	0.0448434
PWY-6576	dermatan sulfate degradation (metazoa)	75m_110m_500m	Degradation	Carbohydrates-Degradation	0.0585654	0.0480552	0.0673636	0.0532113
PWY-6902	chitin degradation II	75m_110m_500m	Degradation	Carbohydrates-Degradation	0.0435057	0.0415392	0.0556943	0.0493492
PWY-5074	mevalonate degradation	75m_110m_500m	Degradation	CARBOXYLATES-DEG	0.00962146	0.0130319	0.0228082	0.0214562
PWY-6510	methanol oxidation to formaldehyde II	75m_110m_500m	Degradation	C1-COMPOUNDS	0.00711151	0.00692321	0.00689549	0.00836791
ARGDEG-III-PWY	arginine degradation IV (arginine decarboxylase/agmatine deiminase pathway)	75m_110m_500m	Degradation	Amino-Acid-Degradation	0.0711151	0.0940741	0.0636507	0.0332571
PWY-5298	lysine degradation VI	75m_110m_500m	Degradation	Amino-Acid-Degradation	0	0.00610871	0.0116693	0.0150193
PROUT-PWY	proline degradation	75m_110m_500m	Degradation	Amino-Acid-Degradation	0.0455973	0.0403175	0.0556943	0.067587
PWY-5159	4-hydroxyproline degradation II	75m_110m_500m	Degradation	Amino-Acid-Degradation	0.0158963	0.0130319	0.0132606	0.0160921
LCYSDEG-PWY	L-cysteine degradation II	75m_110m_500m	Degradation	Amino-Acid-Degradation	0.0125497	0.0158826	0.0190952	0.0105135
HYDROXYPRODEG-PWY	4-hydroxyproline degradation I	75m_110m_500m	Degradation	Amino-Acid-Degradation	0.0301193	0.0232131	0.0328862	0.038192
PHENYLALANINE-DEG1-PWY	phenylalanine degradation I (aerobic)	75m_110m_500m	Degradation	Amino-Acid-Degradation	0.0171513	0.0236203	0.0201561	0.0165213
TYRFUMCAT-PWY	tyrosine degradation I	75m_110m_500m	Degradation	Amino-Acid-Degradation	0.0409958	0.0309508	0.0419034	0.0429124
PWY-5055	nicotinate degradation III	75m_110m_500m	Degradation	AROMATIC-COMPOUNDS-DEGRADATION	0.0326293	0.0199551	0.0233386	0.0386211
P184-PWY	protocatechuate degradation I (meta-cleavage pathway)	75m_110m_500m	Degradation	AROMATIC-COMPOUNDS-DEGRADATION	0.0246811	0.0138464	0.0148518	0.0251037
SHIKIMATEDEG-PWY	shikimate degradation I	75m_110m_500m	Degradation	AROMATIC-COMPOUNDS-DEGRADATION	0	0.00407247	0.00689549	0.00815335
METHYLGALLATE-DEGRADATION-PWY	methylgallate degradation	75m_110m_500m	Degradation	AROMATIC-COMPOUNDS-DEGRADATION	0.0221712	0.0134392	0.0143214	0.0231727
CARNMET-PWY	carnitine degradation I	75m_110m_500m	Degradation	AMINE-DEG	0.014223	0.00651596	0.0121997	0.0274639
PWY-6133	(S)-reticuline biosynthesis II	75m_110m_500m	Biosynthesis	SECONDARY-METABOLITE-BIOSYNTHESIS	0	0.00570146	0.00583465	0.0128737
PWY-6287	neurosporene biosynthesis	75m_110m_500m	Biosynthesis	SECONDARY-METABOLITE-BIOSYNTHESIS	0.0531272	0.0619016	0.047738	0.00986985
PWY-43	putrescine biosynthesis II	75m_110m_500m	Biosynthesis	Polyamine-Biosynthesis	0.0711151	0.0940741	0.0636507	0.0332571
BSUBPOLYAMSYN-PWY	spermidine biosynthesis I	75m_110m_500m	Biosynthesis	Polyamine-Biosynthesis	0.0556371	0.0578291	0.0403121	0.0276785
P121-PWY	adenine and adenosine salvage I	75m_110m_500m	Biosynthesis	Nucleotide-Biosynthesis	0.0430874	0.0464262	0.0397817	0.0452726
PWY-6609	adenine and adenosine salvage III	75m_110m_500m	Biosynthesis	Nucleotide-Biosynthesis	0.032211	0.0338015	0.0403121	0.0609356
PWY-6700	queuosine biosynthesis	75m_110m_500m	Biosynthesis	Nucleotide-Biosynthesis	0.100816	0.111586	0.118284	0.100844
PWY-6122	5-aminoimidazole ribonucleotide biosynthesis II	75m_110m_500m	Biosynthesis	Nucleotide-Biosynthesis	0	0.573812	0.513449	0.453369
PWY-4942	cyclopropane and cyclopropene fatty acid biosynthesis	75m_110m_500m	Biosynthesis	Lipid-Biosynthesis	0.0623303	0.0598654	0.0684245	0.0403376
PWY0-541	cyclopropane fatty acid (CFA) biosynthesis	75m_110m_500m	Biosynthesis	Lipid-Biosynthesis	0.0706968	0.0659741	0.0705462	0.0426978
PWY-6303	methyl indole-3-acetate interconversion	75m_110m_500m	Biosynthesis	HORMONE-SYN	0.014223	0.0171044	0.0217473	0.0218853
GLUT-REDOX-PWY	glutathione redox reactions II	75m_110m_500m	Biosynthesis	Cofactor-Biosynthesis	0.0430874	0.04439	0.0281124	0.0100844
PWY3O-19	ubiquinol-6 biosynthesis (eukaryotic)	75m_110m_500m	Biosynthesis	Cofactor-Biosynthesis	0.043924	0.032987	0.0270515	0.0227436
PWY-6578	7-keto-8-aminopelargonate biosynthesis II	75m_110m_500m	Biosynthesis	Cofactor-Biosynthesis	0.0472706	0.0439827	0.0413729	0.0354027
PWY-6614	tetrahydrofolate biosynthesis	75m_110m_500m	Biosynthesis	Cofactor-Biosynthesis	0.0920313	0.112808	0.109797	0.090116
PWY-5872	ubiquinol-10 biosynthesis (eukaryotic)	75m_110m_500m	Biosynthesis	Cofactor-Biosynthesis	0.0472706	0.0382813	0.0302341	0.0240309
PWY-5785	di-trans,poly-cis-undecaprenyl phosphate biosynthesis	75m_110m_500m	Biosynthesis	Cofactor-Biosynthesis	0.0338843	0.0464262	0.0493293	0.0429124
TEICHOICACID-PWY	teichoic acid (poly-glycerol) biosynthesis	75m_110m_500m	Biosynthesis	Cell-Structure-Biosynthesis	0.0418324	0.0358378	0.0509205	0.0431269
PWY-6397	mycolyl-arabinogalactan-peptidoglycan complex biosynthesis	75m_110m_500m	Biosynthesis	Cell-Structure-Biosynthesis	0.140557	0.127876	0.144805	0.140109
PWY-5739	GDP-alpha-D-perosamine biosynthesis	75m_110m_500m	Biosynthesis	Carbohydrates-Biosynthesis	0	0.0753408	0.101841	0.0628666
PWY-5067	glycogen biosynthesis II (from UDP-D-Glucose)	75m_110m_500m	Biosynthesis	Carbohydrates-Biosynthesis	0	0.0989611	0.0668332	0.0332571
PWY-6922	L-Ndelta-acetylornithine biosynthesis	75m_110m_500m	Biosynthesis	Amino-Acid-Biosynthesis	0.0351392	0.0272856	0.0413729	0.0418396
PWY-6790	L-arabinan degradation	25m_110m_500m	Degradation	Carbohydrates-Degradation	0.00752984	0	0.00583465	0.0027893
ANAPHENOXI-PWY	phenylalanine degradation II (anaerobic)	25m_110m_500m	Degradation	Amino-Acid-Degradation	0.00543822	0	0.00583465	0.00944072
PWY-5079	phenylalanine degradation III	25m_110m_500m	Degradation	Amino-Acid-Degradation	0.0577288	0	0.0604682	0.0978402
PWY-5427	naphthalene degradation	25m_110m_500m	Degradation	AROMATIC-COMPOUNDS-DEGRADATION	0.0238445	0	0.0243994	0.0143756
PWY0-1221	putrescine degradation II	25m_110m_500m	Degradation	AMINE-DEG	0.0112948	0.0114029	0.00530422	0.0139465
PWY-6316	aromatic polyketides biosynthesis	25m_110m_500m	Biosynthesis	SECONDARY-METABOLITE-BIOSYNTHESIS	0.00711151	0	0.00583465	0.00429124
PWY-6351	D-myo-inositol (1,4,5)-trisphosphate biosynthesis	25m_110m_500m	Biosynthesis	SECONDARY-METABOLITE-BIOSYNTHESIS	0.00794816	0	0.0143214	0.036261
PWY-6610	adenine and adenosine salvage IV	25m_110m_500m	Biosynthesis	Nucleotide-Biosynthesis	0.043924	0.0484624	0.047738	0.0858248
PWY-5668	cardiolipin biosynthesis I	25m_110m_500m	Biosynthesis	Lipid-Biosynthesis	0.0426691	0	0.0482684	0.0401231
PWY-6349	CDP-archaeol biosynthesis	25m_110m_500m	Biosynthesis	Lipid-Biosynthesis	0.00460157	0	0.00742591	0.0315406
PWY-5805	nonaprenyl diphosphate biosynthesis I	25m_110m_500m	Biosynthesis	Cofactor-Biosynthesis	0.0163146	0.0211769	0.0169735	0.0126592
PWY-5068	chlorophyll cycle	25m_110m_500m	Biosynthesis	Cofactor-Biosynthesis	0.0209162	0	0.0159127	0.00257474
PHESYN	phenylalanine biosynthesis I	25m_110m_500m	Biosynthesis	Amino-Acid-Biosynthesis	0.0815732	0	0.0588769	0.0549278
PWY-5482	pyruvate fermentation to acetate II	25m_75m_500m	Energy-Metabolism	Fermentation	0.0435057	0.0496842	0	0.027893
PWY-6502	oxidized GTP and dGTP detoxification	25m_75m_500m	Detoxification	None	0.00585654	0.00651596	0	0.00836791
PWY-6357	phosphate utilization in cell wall regeneration	25m_75m_500m	Degradation	Noncarbon-Nutrients	0.0117131	0.0138464	0	0.00236018
PWY-6348	phosphate acquisition	25m_75m_500m	Degradation	Noncarbon-Nutrients	0.0117131	0.0138464	0	0.00236018
SUCROSEUTIL2-PWY	sucrose degradation II	25m_75m_500m	Degradation	Carbohydrates-Degradation	0.00501989	0.00814495	0	0.00300387
PWY-6731	starch degradation III	25m_75m_500m	Degradation	Carbohydrates-Degradation	0.132609	0.16127	0.123058	0.0626521
FUCCAT-PWY	fucose degradation	25m_75m_500m	Degradation	Carbohydrates-Degradation	0.0179879	0.0122174	0	0.00536405
CATECHOL-ORTHO-CLEAVAGE-PWY	catechol degradation to beta-ketoadipate	25m_75m_500m	Degradation	AROMATIC-COMPOUNDS-DEGRADATION	0.0100398	0.00651596	0	0.0193106
PWY-5691	urate degradation to allantoin	25m_75m_500m	Degradation	AROMATIC-COMPOUNDS-DEGRADATION	0.00627486	0.00651596	0	0.0090116
LIPASYN-PWY	phospholipases	25m_75m_500m	Metabolic-Clusters	None	0.00460157	0.00488697	0	0.00300387
PWY-6475	trans-lycopene biosynthesis II (plants)	25m_75m_500m	Biosynthesis	SECONDARY-METABOLITE-BIOSYNTHESIS	0.0522905	0.0631233	0.051451	0.00793879
PWY-5810	usnate biosynthesis	25m_75m_500m	Biosynthesis	SECONDARY-METABOLITE-BIOSYNTHESIS	0.0121314	0.00651596	0	0.00257474
TRESYN-PWY	trehalose biosynthesis I	25m_75m_500m	Biosynthesis	Other-biosynthesis	0.00627486	0.00529422	0	0.00836791
PWY-6611	adenine and adenosine salvage V	25m_75m_500m	Biosynthesis	Nucleotide-Biosynthesis	0.0217529	0.0236203	0	0.0411959
PWY-6899	base-degraded thiamin salvage	25m_75m_500m	Biosynthesis	Cofactor-Biosynthesis	0.0209162	0.0166971	0	0.00214562
MANNOSYL-CHITO-DOLICHOL-BIOSYNTHESIS	dolichyl-diphosphooligosaccharide biosynthesis	25m_75m_500m	Biosynthesis	Carbohydrates-Biosynthesis	0.0401591	0.0439827	0.03766	0.0660851
GLUTDEG-PWY	glutamate degradation II	25m_75m_500m	Biosynthesis	Amino-Acid-Biosynthesis	0.13972	0.146202	0.184057	0.185167
PWY-5481	pyruvate fermentation to lactate	25m_75m_110m_500m	Energy-Metabolism	Fermentation	0.00627486	0.00488697	0.00689549	0.0105135
CYANCAT-PWY	cyanate degradation	25m_75m_110m_500m	Detoxification	None	0.00543822	0.00610871	0.00848676	0.00429124
PWY-6646	fluoroacetate degradation	25m_75m_110m_500m	Detoxification	None	0.00669319	0.00407247	0.00742591	0.0111572
PWY-4202	arsenate detoxification I (glutaredoxin)	25m_75m_110m_500m	Detoxification	Arsenate-Detoxification	0.0305377	0.0289146	0.033947	0.0261766
PWY0-1299	arginine dependent acid resistance	25m_75m_110m_500m	Detoxification	Acid-Resistance	0.043924	0.0733045	0.0334166	0.015663
LARABITOLUTIL-PWY	xylitol degradation	25m_75m_110m_500m	Degradation	SECONDARY-METABOLITE-DEGRADATION	0.0409958	0.0566074	0.0355383	0.0109427
GLUAMCAT-PWY	N-acetylglucosamine degradation I	25m_75m_110m_500m	Degradation	SECONDARY-METABOLITE-DEGRADATION	0.0104581	0.00855219	0.0270515	0.0255329
GALACTCAT-PWY	D-galactonate degradation	25m_75m_110m_500m	Degradation	SECONDARY-METABOLITE-DEGRADATION	0.0108764	0.00733045	0.0148518	0.0345445
GLUCARDEG-PWY	D-glucarate degradation I	25m_75m_110m_500m	Degradation	SECONDARY-METABOLITE-DEGRADATION	0.029701	0.0293218	0.0429642	0.0529968
PWY0-1261	1,6-anhydro-N-acetylmuramic acid recycling	25m_75m_110m_500m	Degradation	SECONDARY-METABOLITE-DEGRADATION	0.0351392	0.0276928	0.0663028	0.0261766
PWY-6672	cis-genanyl-CoA degradation	25m_75m_110m_500m	Degradation	SECONDARY-METABOLITE-DEGRADATION	0.158545	0.178782	0.166022	0.163067
IDNCAT-PWY	L-idonate degradation	25m_75m_110m_500m	Degradation	SECONDARY-METABOLITE-DEGRADATION	0.00711151	0.00488697	0.0095476	0.0173795
P621-PWY	nylon-6 oligomer degradation	25m_75m_110m_500m	Degradation	Other-Degradation	0.0255178	0.0240276	0.0180344	0.0160921
ALKANEMONOX-PWY	two-component alkanesulfonate monooxygenase	25m_75m_110m_500m	Degradation	Noncarbon-Nutrients	0.0104581	0.00895944	0.0121997	0.0186669
PWY-6832	2-aminoethylphosphonate degradation II	25m_75m_110m_500m	Degradation	Noncarbon-Nutrients	0.00627486	0.00692321	0.00901718	0.0152339
PWY-6019	pseudouridine degradation	25m_75m_110m_500m	Degradation	NUCLEO-DEG	0.00585654	0.00692321	0.00583465	0.0133028
PWY-6755	S-methyl-5-thio-alpha-D-ribose 1-phosphate degradation	25m_75m_110m_500m	Degradation	NUCLEO-DEG	0.0313743	0.0268783	0.0371296	0.0549278
PWY0-1295	pyrimidine ribonucleosides degradation I	25m_75m_110m_500m	Degradation	NUCLEO-DEG	0.0133864	0.0134392	0.0222777	0.017165
PWY-6556	pyrimidine ribonucleosides degradation II	25m_75m_110m_500m	Degradation	NUCLEO-DEG	0.00543822	0.0077377	0.0159127	0.0133028
PWY-6756	S-methyl-5-thioadenosine degradation II	25m_75m_110m_500m	Degradation	NUCLEO-DEG	0.0117131	0.0179189	0.0169735	0.0163067
PWY-5136	fatty acid beta-oxidation II (core pathway)	25m_75m_110m_500m	Degradation	Fatty-Acid-and-Lipid-Degradation	0.548005	0.493584	0.569674	0.631885
PWY0-1337	oleate beta-oxidation	25m_75m_110m_500m	Degradation	Fatty-Acid-and-Lipid-Degradation	0.0213345	0.0236203	0.0196256	0.0203834
LIPAS-PWY	triacylglycerol degradation	25m_75m_110m_500m	Degradation	Fatty-Acid-and-Lipid-Degradation	0.032211	0.0240276	0.0116693	0.013732
PWY3DJ-11470	sphingosine and sphingosine-1-phosphate metabolism	25m_75m_110m_500m	Degradation	Fatty-Acid-and-Lipid-Degradation	0.00920313	0.00977394	0.0121997	0.0154485
PWY-6724	starch degradation II	25m_75m_110m_500m	Degradation	Carbohydrates-Degradation	0.0405775	0.0415392	0.0281124	0.0045058
PWY-6791	xyloglucan degradation I (endoglucanase)	25m_75m_110m_500m	Degradation	Carbohydrates-Degradation	0.0146413	0.0207696	0.0143214	0.0184523
PWY-5515	L-arabinose degradation II	25m_75m_110m_500m	Degradation	Carbohydrates-Degradation	0.00501989	0.00488697	0.00583465	0.00579317
DARABCATK12-PWY	D-arabinose degradation I	25m_75m_110m_500m	Degradation	Carbohydrates-Degradation	0.00585654	0.00570146	0.00530422	0.00557861
PWY-6807	xyloglucan degradation II (exoglucanase)	25m_75m_110m_500m	Degradation	Carbohydrates-Degradation	0.0146413	0.0207696	0.0143214	0.0184523
PWY-6906	chitin derivatives degradation	25m_75m_110m_500m	Degradation	Carbohydrates-Degradation	0.014223	0.0122174	0.0323558	0.0339008
MALTOSECAT-PWY	maltose degradation	25m_75m_110m_500m	Degradation	Carbohydrates-Degradation	0.00543822	0.00407247	0.00689549	0.00386211
LACTOSEUTIL-PWY	lactose degradation II	25m_75m_110m_500m	Degradation	Carbohydrates-Degradation	0.0196612	0.0289146	0.0190952	0.0214562
PWY0-1182	trehalose degradation II (trehalase)	25m_75m_110m_500m	Degradation	Carbohydrates-Degradation	0.0343026	0.0309508	0.0265211	0.0128737
BGALACT-PWY	lactose degradation III	25m_75m_110m_500m	Degradation	Carbohydrates-Degradation	0.016733	0.0215841	0.0143214	0.0195251
PWY-6855	chitin degradation I (archaea)	25m_75m_110m_500m	Degradation	Carbohydrates-Degradation	0.00501989	0.00570146	0.0121997	0.0111572
PWY0-1301	melibiose degradation	25m_75m_110m_500m	Degradation	Carbohydrates-Degradation	0.014223	0.00814495	0.0132606	0.00665142
PWY-6693	galactose degradation IV	25m_75m_110m_500m	Degradation	Carbohydrates-Degradation	0.0585654	0.0688248	0.065242	0.0345445
SUCUTIL-PWY	sucrose degradation I	25m_75m_110m_500m	Degradation	Carbohydrates-Degradation	0.0568921	0.0671958	0.061529	0.0360464
PWY-6107	chlorosalicylate degradation	25m_75m_110m_500m	Degradation	CHLORINATED-COMPOUNDS-DEG	0.0138047	0.0122174	0.0121997	0.0100844
PWY-5652	2-amino-3-carboxymuconate semialdehyde degradation to glutaryl-CoA	25m_75m_110m_500m	Degradation	CARBOXYLATES-DEG	0.0108764	0.00610871	0.0116693	0.0266057
PWY0-1465	D-malate degradation	25m_75m_110m_500m	Degradation	CARBOXYLATES-DEG	0.0108764	0.0126247	0.0121997	0.022529
PWY-5654	2-amino-3-carboxymuconate semialdehyde degradation to 2-oxopentenoate	25m_75m_110m_500m	Degradation	CARBOXYLATES-DEG	0.0138047	0.00936669	0.0180344	0.0336862
LYSDEGII-PWY	lysine degradation III	25m_75m_110m_500m	Degradation	Amino-Acid-Degradation	0.0112948	0.0162899	0.0196256	0.0124446
PWY-1263	taurine degradation I	25m_75m_110m_500m	Degradation	Amino-Acid-Degradation	0.00501989	0.00407247	0.00530422	0.0148048
ORN-AMINOPENTANOATE-CAT-PWY	ornithine degradation I (proline biosynthesis)	25m_75m_110m_500m	Degradation	Amino-Acid-Degradation	0.00669319	0.0077377	0.0153822	0.0281076
GLYCGREAT-PWY	glycine degradation (creatine biosynthesis)	25m_75m_110m_500m	Degradation	Amino-Acid-Degradation	0.0259361	0.0325798	0.0328862	0.0150193
ASPARAGINE-DEG1-PWY	asparagine degradation I	25m_75m_110m_500m	Degradation	Amino-Acid-Degradation	0.0317926	0.0297291	0.0387208	0.0332571
LYSINE-DEG1-PWY	lysine degradation II	25m_75m_110m_500m	Degradation	Amino-Acid-Degradation	0.030956	0.0260638	0.0265211	0.0186669
PWY-5651	tryptophan degradation to 2-amino-3-carboxymuconate semialdehyde	25m_75m_110m_500m	Degradation	Amino-Acid-Degradation	0.0171513	0.0171044	0.023869	0.057288
TRPCAT-PWY	tryptophan degradation I (via anthranilate)	25m_75m_110m_500m	Degradation	Amino-Acid-Degradation	0.0138047	0.0138464	0.0175039	0.0444143
ARG-GLU-PWY	arginine degradation VII (arginase 3 pathway)	25m_75m_110m_500m	Degradation	Amino-Acid-Degradation	0.0104581	0.00855219	0.0175039	0.0289659
SERDEG-PWY	L-serine degradation	25m_75m_110m_500m	Degradation	Amino-Acid-Degradation	0.00501989	0.00488697	0.00530422	0.00836791
GLYCEROLMETAB-PWY	glycerol degradation V	25m_75m_110m_500m	Degradation	Alcohol-Degradation	0.0250995	0.0219914	0.0175039	0.00364755
2PHENDEG-PWY	phenylethylamine degradation I	25m_75m_110m_500m	Degradation	AROMATIC-COMPOUNDS-DEGRADATION	0.00585654	0.00610871	0.00742591	0.01223
P141-PWY	atrazine degradation I (aerobic)	25m_75m_110m_500m	Degradation	AROMATIC-COMPOUNDS-DEGRADATION	0.00794816	0.00692321	0.00583465	0.0180232
P183-PWY	catechol degradation to 2-oxopent-4-enoate I	25m_75m_110m_500m	Degradation	AROMATIC-COMPOUNDS-DEGRADATION	0.00543822	0.00488697	0.00742591	0.00429124
PWY-722	nicotinate degradation I	25m_75m_110m_500m	Degradation	AROMATIC-COMPOUNDS-DEGRADATION	0.0104581	0.0158826	0.0106084	0.0242455
PWY-1501	mandelate degradation I	25m_75m_110m_500m	Degradation	AROMATIC-COMPOUNDS-DEGRADATION	0.0112948	0.0077377	0.00848676	0.0175941
PWY-6184	methylsalicylate degradation	25m_75m_110m_500m	Degradation	AROMATIC-COMPOUNDS-DEGRADATION	0.0129681	0.0114029	0.0116693	0.00686598
PWY-6210	2-aminophenol degradation	25m_75m_110m_500m	Degradation	AROMATIC-COMPOUNDS-DEGRADATION	0.00752984	0.00651596	0.010078	0.0133028
PWY-6077	anthranilate degradation II (aerobic)	25m_75m_110m_500m	Degradation	AROMATIC-COMPOUNDS-DEGRADATION	0.0121314	0.0105884	0.0148518	0.0220999
PWY-6183	salicylate degradation I	25m_75m_110m_500m	Degradation	AROMATIC-COMPOUNDS-DEGRADATION	0.0158963	0.0126247	0.0143214	0.00793879
PUTDEG-PWY	putrescine degradation I	25m_75m_110m_500m	Degradation	AMINE-DEG	0.0100398	0.0118102	0.0148518	0.0266057
PWY-3602	carnitine degradation II	25m_75m_110m_500m	Degradation	AMINE-DEG	0.00627486	0.00610871	0.0111389	0.0208125
PWY-3	putrescine degradation V	25m_75m_110m_500m	Degradation	AMINE-DEG	0.0100398	0.0114029	0.0143214	0.0253183
PWY-5698	allantoin degradation to ureidoglycolate II (ammonia producing)	25m_75m_110m_500m	Degradation	AMINE-DEG	0.00794816	0.0077377	0.00689549	0.0100844
PWY-5697	allantoin degradation to ureidoglycolate I (urea producing)	25m_75m_110m_500m	Degradation	AMINE-DEG	0.00962146	0.0150682	0.0153822	0.0216708
PWY-5049	rosmarinic acid biosynthesis II	25m_75m_110m_500m	Biosynthesis	SECONDARY-METABOLITE-BIOSYNTHESIS	0.00920313	0.00610871	0.00530422	0.00514949
PWY-6324	rebeccamycin biosynthesis	25m_75m_110m_500m	Biosynthesis	SECONDARY-METABOLITE-BIOSYNTHESIS	0.00418324	0.00651596	0.00795634	0.00257474
PWY-5829	geraniol and geranial biosynthesis	25m_75m_110m_500m	Biosynthesis	SECONDARY-METABOLITE-BIOSYNTHESIS	0.0250995	0.0175116	0.0228082	0.0315406
PWY-695	abscisic acid biosynthesis	25m_75m_110m_500m	Biosynthesis	SECONDARY-METABOLITE-BIOSYNTHESIS	0.00501989	0.00570146	0.0095476	0.00708054
PWY1F-823	leucopelargonidin and leucocyanidin biosynthesis	25m_75m_110m_500m	Biosynthesis	SECONDARY-METABOLITE-BIOSYNTHESIS	0.0192429	0.0138464	0.0243994	0.00922616
PWY-5290	secologanin and strictosidine biosynthesis	25m_75m_110m_500m	Biosynthesis	SECONDARY-METABOLITE-BIOSYNTHESIS	0.0280277	0.0211769	0.0270515	0.0467745
PWY-3581	(S)-reticuline biosynthesis I	25m_75m_110m_500m	Biosynthesis	SECONDARY-METABOLITE-BIOSYNTHESIS	0.015478	0.0146609	0.0121997	0.0248892
PWY-5629	isopenicillin N biosynthesis	25m_75m_110m_500m	Biosynthesis	SECONDARY-METABOLITE-BIOSYNTHESIS	0.0108764	0.0109957	0.0116693	0.00579317
PWY-3061	menthol biosynthesis	25m_75m_110m_500m	Biosynthesis	SECONDARY-METABOLITE-BIOSYNTHESIS	0.00627486	0.00488697	0.00636507	0.00600773
PWY-6787	flavonoid biosynthesis (in equisetum)	25m_75m_110m_500m	Biosynthesis	SECONDARY-METABOLITE-BIOSYNTHESIS	0.00836649	0.00447972	0.00689549	0.00493492
PWY-6363	D-myo-inositol (1,4,5)-trisphosphate degradation	25m_75m_110m_500m	Biosynthesis	SECONDARY-METABOLITE-BIOSYNTHESIS	0.063167	0.0598654	0.0604682	0.0510657
PWY-6839	2-aminoethylphosphonate biosynthesis	25m_75m_110m_500m	Biosynthesis	SECONDARY-METABOLITE-BIOSYNTHESIS	0.014223	0.0109957	0.0201561	0.0251037
PWY-6322	phosphinothricin tripeptide biosynthesis	25m_75m_110m_500m	Biosynthesis	SECONDARY-METABOLITE-BIOSYNTHESIS	0.0163146	0.0114029	0.0217473	0.0272494
PWY-5152	leucodelphinidin biosynthesis	25m_75m_110m_500m	Biosynthesis	SECONDARY-METABOLITE-BIOSYNTHESIS	0.0188246	0.0126247	0.023869	0.00922616
PWY-5710	capsaicin biosynthesis	25m_75m_110m_500m	Biosynthesis	SECONDARY-METABOLITE-BIOSYNTHESIS	0.0121314	0.0114029	0.0143214	0.0229581
UDPNACETYLGALSYN-PWY	UDP-N-acetyl-D-glucosamine biosynthesis II	25m_75m_110m_500m	Biosynthesis	Polyamine-Biosynthesis	0.231752	0.244756	0.203682	0.158776
PWY1F-353	glycine betaine biosynthesis III (plants)	25m_75m_110m_500m	Biosynthesis	Polyamine-Biosynthesis	0.0426691	0.0423537	0.057816	0.0720928
PWY-6154	autoinducer AI-2 biosynthesis II (Vibrio)	25m_75m_110m_500m	Biosynthesis	Other-biosynthesis	0.0125497	0.0118102	0.00530422	0.00343299
PWY0-1534	hydrogen sulfide biosynthesis	25m_75m_110m_500m	Biosynthesis	Other-biosynthesis	0.00878481	0.00814495	0.00583465	0.0126592
PWY0-181	salvage pathways of pyrimidine deoxyribonucleotides	25m_75m_110m_500m	Biosynthesis	Nucleotide-Biosynthesis	0.0263544	0.0215841	0.0217473	0.0373338
SALVPURINE2-PWY	xanthine and xanthosine salvage	25m_75m_110m_500m	Biosynthesis	Nucleotide-Biosynthesis	0.0163146	0.0138464	0.0127301	0.0128737
PWY-6620	guanine and guanosine salvage I	25m_75m_110m_500m	Biosynthesis	Nucleotide-Biosynthesis	0.0267728	0.0232131	0.0243994	0.0315406
PWY-6599	guanine and guanosine salvage II	25m_75m_110m_500m	Biosynthesis	Nucleotide-Biosynthesis	0.0163146	0.0138464	0.0281124	0.0272494
PWY-6100	L-carnitine biosynthesis	25m_75m_110m_500m	Biosynthesis	Metabolic-Regulators	0.045179	0.0399102	0.03766	0.0360464
PWY-5269	cardiolipin biosynthesis II	25m_75m_110m_500m	Biosynthesis	Lipid-Biosynthesis	0.0426691	0.0390957	0.0482684	0.0401231
PWY-5148	acyl-CoA hydrolysis	25m_75m_110m_500m	Biosynthesis	Lipid-Biosynthesis	0.015478	0.0154754	0.00848676	0.00858248
KDO-LIPASYN-PWY	(KDO)2-lipid A biosynthesis I	25m_75m_110m_500m	Biosynthesis	Lipid-Biosynthesis	0.0217529	0.0146609	0.0121997	0.0186669
KDOSYN-PWY	KDO transfer to lipid IVA I	25m_75m_110m_500m	Biosynthesis	Lipid-Biosynthesis	0.0163146	0.0122174	0.00742591	0.0113718
LIPA-CORESYN-PWY	Lipid A-core biosynthesis	25m_75m_110m_500m	Biosynthesis	Lipid-Biosynthesis	0.00711151	0.00733045	0.0111389	0.0173795
PWY-6352	3-phosphoinositide biosynthesis	25m_75m_110m_500m	Biosynthesis	Lipid-Biosynthesis	0.00794816	0.00977394	0.0164431	0.0358318
PWY-2781	cis-zeatin biosynthesis	25m_75m_110m_500m	Biosynthesis	HORMONE-SYN	0.0506172	0.0537567	0.047738	0.0345445
PWY-5871	ubiquinol-9 biosynthesis (eukaryotic)	25m_75m_110m_500m	Biosynthesis	Cofactor-Biosynthesis	0.0292827	0.0236203	0.0175039	0.0163067
PWY-5839	menaquinol-7 biosynthesis	25m_75m_110m_500m	Biosynthesis	Cofactor-Biosynthesis	0.0347209	0.0464262	0.0323558	0.0360464
PWY-5199	factor 420 polyglutamylation	25m_75m_110m_500m	Biosynthesis	Cofactor-Biosynthesis	0.00543822	0.00447972	0.00795634	0.0160921
PWY-5891	menaquinol-11 biosynthesis	25m_75m_110m_500m	Biosynthesis	Cofactor-Biosynthesis	0.0347209	0.0464262	0.0323558	0.0360464
PWY-5890	menaquinol-10 biosynthesis	25m_75m_110m_500m	Biosynthesis	Cofactor-Biosynthesis	0.0347209	0.0464262	0.0323558	0.0360464
PWY-1422	vitamin E biosynthesis	25m_75m_110m_500m	Biosynthesis	Cofactor-Biosynthesis	0.0129681	0.0162899	0.0095476	0.01223
PWY-6520	nonaprenyl diphosphate biosynthesis II	25m_75m_110m_500m	Biosynthesis	Cofactor-Biosynthesis	0.0213345	0.0256566	0.0169735	0.0027893
PWY-5851	demethylmenaquinol-9 biosynthesis	25m_75m_110m_500m	Biosynthesis	Cofactor-Biosynthesis	0.015478	0.0244348	0.0143214	0.0145902
PWY-5892	menaquinol-12 biosynthesis	25m_75m_110m_500m	Biosynthesis	Cofactor-Biosynthesis	0.0347209	0.0464262	0.0323558	0.0360464
PWY-5849	menaquinol-6 biosynthesis	25m_75m_110m_500m	Biosynthesis	Cofactor-Biosynthesis	0.032211	0.0305436	0.0243994	0.0304678
PWY-5852	demethylmenaquinol-8 biosynthesis I	25m_75m_110m_500m	Biosynthesis	Cofactor-Biosynthesis	0.0175696	0.0301363	0.0196256	0.017165
PWY-6268	adenosylcobalamin salvage from cobalamin	25m_75m_110m_500m	Biosynthesis	Cofactor-Biosynthesis	0.0568921	0.079006	0.0445555	0.0321843
PWY-5853	demethylmenaquinol-6 biosynthesis	25m_75m_110m_500m	Biosynthesis	Cofactor-Biosynthesis	0.015478	0.0244348	0.0143214	0.0145902
PWY-5895	menaquinol-13 biosynthesis	25m_75m_110m_500m	Biosynthesis	Cofactor-Biosynthesis	0.0347209	0.0464262	0.0323558	0.0360464
PLPSAL-PWY	pyridoxal 5-phosphate salvage pathway	25m_75m_110m_500m	Biosynthesis	Cofactor-Biosynthesis	0.0368125	0.0297291	0.0387208	0.0289659
PWY-6543	p-aminobenzoate biosynthesis	25m_75m_110m_500m	Biosynthesis	Cofactor-Biosynthesis	0.0752984	0.100183	0.0769112	0.0454871
PWY0-522	lipoate salvage and modification	25m_75m_110m_500m	Biosynthesis	Cofactor-Biosynthesis	0.0188246	0.0183261	0.010078	0.0045058
PWY-6012	acyl carrier protein metabolism	25m_75m_110m_500m	Biosynthesis	Cofactor-Biosynthesis	0.0221712	0.0285073	0.0164431	0.0141611
PWY-5844	menaquinol-9 biosynthesis	25m_75m_110m_500m	Biosynthesis	Cofactor-Biosynthesis	0.0192429	0.0219914	0.0180344	0.0214562
PWY-4181	glutathione amide metabolism	25m_75m_110m_500m	Biosynthesis	Cofactor-Biosynthesis	0.00543822	0.00895944	0.00689549	0.00686598
PWY-6896	thiamin salvage I	25m_75m_110m_500m	Biosynthesis	Cofactor-Biosynthesis	0.0401591	0.046019	0.0302341	0.0261766
PWY-5833	CDP-3,6-dideoxyhexose biosynthesis	25m_75m_110m_500m	Biosynthesis	Cell-Structure-Biosynthesis	0.0405775	0.0382813	0.0424338	0.0502075
PWY-361	phenylpropanoid biosynthesis	25m_75m_110m_500m	Biosynthesis	Cell-Structure-Biosynthesis	0.0853382	0.0785987	0.0827459	0.0669433
PWY-5834	CDP-tyvelose biosynthesis	25m_75m_110m_500m	Biosynthesis	Cell-Structure-Biosynthesis	0.00836649	0.0077377	0.00795634	0.00944072
PWY0-1338	polymyxin resistance	25m_75m_110m_500m	Biosynthesis	Cell-Structure-Biosynthesis	0.0372309	0.0472407	0.0631203	0.0420541
PWY-6461	peptidoglycan cross-bridge biosynthesis II (E. faecium)	25m_75m_110m_500m	Biosynthesis	Cell-Structure-Biosynthesis	0.00418324	0.00529422	0.00530422	0.0107281
PWY-6478	GDP-D-glycero-alpha-D-manno-heptose biosynthesis	25m_75m_110m_500m	Biosynthesis	Carbohydrates-Biosynthesis	0.0234262	0.0252493	0.023869	0.032828
PWY-6942	dTDP-D-desosamine biosynthesis	25m_75m_110m_500m	Biosynthesis	Carbohydrates-Biosynthesis	0.102071	0.114844	0.114571	0.118224
PWY-4861	UDP-D-galacturonate biosynthesis I (from UDP-D-glucuronate)	25m_75m_110m_500m	Biosynthesis	Carbohydrates-Biosynthesis	0.0292827	0.0195479	0.0164431	0.0139465
PWY-6143	CMP-pseudaminate biosynthesis	25m_75m_110m_500m	Biosynthesis	Carbohydrates-Biosynthesis	0.00794816	0.00407247	0.00848676	0.00665142
PWY-5905	hypusine biosynthesis	25m_75m_110m_500m	Biosynthesis	Amino-Acid-Biosynthesis	0.0209162	0.0264711	0.0397817	0.0525677
LYSINE-AMINOAD-PWY	lysine biosynthesis IV	25m_75m_110m_500m	Biosynthesis	Amino-Acid-Biosynthesis	0.0112948	0.00610871	0.00901718	0.013732
ARG-PRO-PWY	arginine degradation VI (arginase 2 pathway)	25m_75m_110m_500m	Biosynthesis	Amino-Acid-Biosynthesis	0.0359759	0.0468334	0.0445555	0.0334717
PWY-2941	lysine biosynthesis II	25m_75m_110m_500m	Biosynthesis	Amino-Acid-Biosynthesis	0.453882	0.472	0.407895	0.355314
PWY-4281	proline biosynthesis IV	25m_75m_110m_500m	Biosynthesis	Amino-Acid-Biosynthesis	0.00794816	0.00814495	0.0127301	0.0139465
PWY-6196	serine racemization	25m_75m_110m_500m	Biosynthesis	Amino-Acid-Biosynthesis	0.0121314	0.0118102	0.0095476	0.0208125
ASPARAGINESYN-PWY	asparagine biosynthesis II	25m_75m_110m_500m	Biosynthesis	Amino-Acid-Biosynthesis	0.00418324	0.00529422	0.00530422	0.0107281
PWY-5754	4-hydroxybenzoate biosynthesis I (animals)	25m_75m_110m_500m	Biosynthesis	AROMATIC-COMPOUNDS-BIOSYN	0.0895214	0.082264	0.0838067	0.0564298
PWY-5901	2,3-dihydroxybenzoate biosynthesis	25m_75m_110m_500m	Biosynthesis	AROMATIC-COMPOUNDS-BIOSYN	0.0397408	0.041132	0.0265211	0.0158776
