# Supplementary material for: Metabolic pathways for the whole community
Source: BMC Genomics. 2014 Jul 22;15(1):619. doi: 10.1186/1471-2164-15-619 (PMC4137073; doi:10.1186/1471-2164-15-619)
Supplement: Supplementary file 8 — Additional file 8: Summary table of normalized CDS counts for the 495 pathways common to DNA and RNA samples from the Hawaii Ocean Time-series. (XLS 168 KB) [file 12864_2014_6353_MOESM8_ESM.xls]

## Sheet: VennDiagram DNA&RNA
Additional File 8. Summary table of normalized CDS counts for the 495 pathways common to DNA and RNA samples from the Hawaii Ocean Time-series.
Pathway ID	Pathway Name	VennDiagram Subset	Class1	Class2	HOT 25m (DNA)	HOT 25m (RNA)	HOT 75m (DNA)	HOT 75m (RNA)	HOT 110m (DNA)	HOT 110m (RNA)	HOT 500m (DNA)	HOT 500m (RNA)
PWY0-1329	succinate to cytochrome bo oxidase electron transfer	25m_only	Energy-Metabolism	Respiration	0.045179	0.0700978	0.039503	0	0.0456163	0	0.0377629	0
PWY0-1335	NADH to cytochrome bo oxidase electron transfer	25m_only	Energy-Metabolism	Respiration	0.854636	0.758163	0.853998	0	0.943621	0	0.891934	0
PWY-6758	hydrogen production II	25m_only	Energy-Metabolism	Hydrogen-Production	0.0263544	0.0202915	0.0256566	0	0.0222777	0	0.0152339	0
PWY-5382	hydrogen oxidation II (aerobic, NAD)	25m_only	Energy-Metabolism	CHEMOAUTOTROPHIC-ENERGY-METABOLISM	0.0263544	0.0202915	0.0256566	0	0.0222777	0	0.0152339	0
P641-PWY	phenylmercury acetate degradation	25m_only	Detoxification	Mercury-Detoxification	0.014223	0.0258255	0.0146609	0	0.00901718	0	0.0169504	0
GLUCUROCAT-PWY	beta-D-glucuronide and D-glucuronate degradation	25m_only	Degradation	SECONDARY-METABOLITE-DEGRADATION	0.0343026	0.0239808	0.0219914	0	0.0270515	0	0.0205979	0
PWY-4702	phytate degradation I	25m_only	Degradation	SECONDARY-METABOLITE-DEGRADATION	0.0736251	0.0202915	0.0655668	0	0.0710766	0	0.0626521	0
GALACTUROCAT-PWY	D-galacturonate degradation I	25m_only	Degradation	SECONDARY-METABOLITE-DEGRADATION	0.0330476	0.0387382	0.0264711	0	0.0233386	0	0.0216708	0
PWY-6507	5-dehydro-4-deoxy-D-glucuronate degradation	25m_only	Degradation	SECONDARY-METABOLITE-DEGRADATION	0.0380675	0.0184468	0.0215841	0	0.023869	0	0.015663	0
P483-PWY	phosphonoacetate degradation	25m_only	Degradation	Noncarbon-Nutrients	0.00794816	0.0239808	0.00407247	0	0.00583465	0	0.00965528	0
PWY0-1296	purine ribonucleosides degradation to ribose-1-phosphate	25m_only	Degradation	NUCLEO-DEG	0.0259361	0.0202915	0.0281001	0	0.0318253	0	0.0478473	0
TREDEGLOW-PWY	trehalose degradation I (low osmolarity)	25m_only	Degradation	Carbohydrates-Degradation	0.0326293	0.0184468	0.0321725	0	0.0281124	0	0.0158776	0
PWY-5519	D-arabinose degradation III	25m_only	Degradation	Carbohydrates-Degradation	0.0150597	0.0239808	0.0114029	0	0.0121997	0	0.0154485	0
PWY-3861	mannitol degradation II	25m_only	Degradation	Carbohydrates-Degradation	0.0384858	0.0239808	0.0431682	0	0.0466772	0	0.0448434	0
PWY-6576	dermatan sulfate degradation (metazoa)	25m_only	Degradation	Carbohydrates-Degradation	0.0585654	0.0202915	0.0480552	0	0.0673636	0	0.0532113	0
PWY-6902	chitin degradation II	25m_only	Degradation	Carbohydrates-Degradation	0.0435057	0.0184468	0.0415392	0	0.0556943	0	0.0493492	0
PWY-5074	mevalonate degradation	25m_only	Degradation	CARBOXYLATES-DEG	0.00962146	0.0276702	0.0130319	0	0.0228082	0	0.0214562	0
PWY-6649	glycolate and glyoxylate degradation III	25m_only	Degradation	CARBOXYLATES-DEG	0.0422508	0.0627191	0	0.0736464	0	0	0.0652268	0
PWY-6510	methanol oxidation to formaldehyde II	25m_only	Degradation	C1-COMPOUNDS	0.00711151	0.0332042	0.00692321	0	0.00689549	0	0.00836791	0
ARGDEG-III-PWY	arginine degradation IV (arginine decarboxylase/agmatine deiminase pathway)	25m_only	Degradation	Amino-Acid-Degradation	0.0711151	0.0258255	0.0940741	0	0.0636507	0	0.0332571	0
PROUT-PWY	proline degradation	25m_only	Degradation	Amino-Acid-Degradation	0.0455973	0.0276702	0.0403175	0	0.0556943	0	0.067587	0
HISDEG-PWY	histidine degradation I	25m_only	Degradation	Amino-Acid-Degradation	0.0409958	0.0295148	0.0456117	0	0	0	0.0772423	0
PWY-5159	4-hydroxyproline degradation II	25m_only	Degradation	Amino-Acid-Degradation	0.0158963	0.0202915	0.0130319	0	0.0132606	0	0.0160921	0
LCYSDEG-PWY	L-cysteine degradation II	25m_only	Degradation	Amino-Acid-Degradation	0.0125497	0.0276702	0.0158826	0	0.0190952	0	0.0105135	0
HYDROXYPRODEG-PWY	4-hydroxyproline degradation I	25m_only	Degradation	Amino-Acid-Degradation	0.0301193	0.0202915	0.0232131	0	0.0328862	0	0.038192	0
PHENYLALANINE-DEG1-PWY	phenylalanine degradation I (aerobic)	25m_only	Degradation	Amino-Acid-Degradation	0.0171513	0.0276702	0.0236203	0	0.0201561	0	0.0165213	0
TYRFUMCAT-PWY	tyrosine degradation I	25m_only	Degradation	Amino-Acid-Degradation	0.0409958	0.0258255	0.0309508	0	0.0419034	0	0.0429124	0
PWY-5055	nicotinate degradation III	25m_only	Degradation	AROMATIC-COMPOUNDS-DEGRADATION	0.0326293	0.0313595	0.0199551	0	0.0233386	0	0.0386211	0
P184-PWY	protocatechuate degradation I (meta-cleavage pathway)	25m_only	Degradation	AROMATIC-COMPOUNDS-DEGRADATION	0.0246811	0.0221361	0.0138464	0	0.0148518	0	0.0251037	0
METHYLGALLATE-DEGRADATION-PWY	methylgallate degradation	25m_only	Degradation	AROMATIC-COMPOUNDS-DEGRADATION	0.0221712	0.0221361	0.0134392	0	0.0143214	0	0.0231727	0
CARNMET-PWY	carnitine degradation I	25m_only	Degradation	AMINE-DEG	0.014223	0.0258255	0.00651596	0	0.0121997	0	0.0274639	0
PWY-6287	neurosporene biosynthesis	25m_only	Biosynthesis	SECONDARY-METABOLITE-BIOSYNTHESIS	0.0531272	0.0221361	0.0619016	0	0.047738	0	0.00986985	0
PWY-43	putrescine biosynthesis II	25m_only	Biosynthesis	Polyamine-Biosynthesis	0.0711151	0.0258255	0.0940741	0	0.0636507	0	0.0332571	0
BSUBPOLYAMSYN-PWY	spermidine biosynthesis I	25m_only	Biosynthesis	Polyamine-Biosynthesis	0.0556371	0.0239808	0.0578291	0	0.0403121	0	0.0276785	0
P121-PWY	adenine and adenosine salvage I	25m_only	Biosynthesis	Nucleotide-Biosynthesis	0.0430874	0.0221361	0.0464262	0	0.0397817	0	0.0452726	0
PWY-6609	adenine and adenosine salvage III	25m_only	Biosynthesis	Nucleotide-Biosynthesis	0.032211	0.0258255	0.0338015	0	0.0403121	0	0.0609356	0
PWY-6700	queuosine biosynthesis	25m_only	Biosynthesis	Nucleotide-Biosynthesis	0.100816	0.0313595	0.111586	0	0.118284	0	0.100844	0
PWY-4942	cyclopropane and cyclopropene fatty acid biosynthesis	25m_only	Biosynthesis	Lipid-Biosynthesis	0.0623303	0.0239808	0.0598654	0	0.0684245	0	0.0403376	0
PWY0-541	cyclopropane fatty acid (CFA) biosynthesis	25m_only	Biosynthesis	Lipid-Biosynthesis	0.0706968	0.0239808	0.0659741	0	0.0705462	0	0.0426978	0
PWY-6303	methyl indole-3-acetate interconversion	25m_only	Biosynthesis	HORMONE-SYN	0.014223	0.0276702	0.0171044	0	0.0217473	0	0.0218853	0
GLUT-REDOX-PWY	glutathione redox reactions II	25m_only	Biosynthesis	Cofactor-Biosynthesis	0.0430874	0.0184468	0.04439	0	0.0281124	0	0.0100844	0
PWY3O-19	ubiquinol-6 biosynthesis (eukaryotic)	25m_only	Biosynthesis	Cofactor-Biosynthesis	0.043924	0.0202915	0.032987	0	0.0270515	0	0.0227436	0
PWY-6578	7-keto-8-aminopelargonate biosynthesis II	25m_only	Biosynthesis	Cofactor-Biosynthesis	0.0472706	0.0184468	0.0439827	0	0.0413729	0	0.0354027	0
PWY-6614	tetrahydrofolate biosynthesis	25m_only	Biosynthesis	Cofactor-Biosynthesis	0.0920313	0.0424276	0.112808	0	0.109797	0	0.090116	0
PWY-6577	farnesylcysteine salvage pathway	25m_only	Biosynthesis	Cofactor-Biosynthesis	0.0259361	0.0239808	0.0179189	0	0	0	0.0326134	0
PWY-5872	ubiquinol-10 biosynthesis (eukaryotic)	25m_only	Biosynthesis	Cofactor-Biosynthesis	0.0472706	0.0221361	0.0382813	0	0.0302341	0	0.0240309	0
PWY-5785	di-trans,poly-cis-undecaprenyl phosphate biosynthesis	25m_only	Biosynthesis	Cofactor-Biosynthesis	0.0338843	0.0258255	0.0464262	0	0.0493293	0	0.0429124	0
TEICHOICACID-PWY	teichoic acid (poly-glycerol) biosynthesis	25m_only	Biosynthesis	Cell-Structure-Biosynthesis	0.0418324	0.0239808	0.0358378	0	0.0509205	0	0.0431269	0
PWY-6397	mycolyl-arabinogalactan-peptidoglycan complex biosynthesis	25m_only	Biosynthesis	Cell-Structure-Biosynthesis	0.140557	0.0664084	0.127876	0	0.144805	0	0.140109	0
PWY-6922	L-Ndelta-acetylornithine biosynthesis	25m_only	Biosynthesis	Amino-Acid-Biosynthesis	0.0351392	0.0258255	0.0272856	0	0.0413729	0	0.0418396	0
PWY-3462	phenylalanine biosynthesis II	25m_only	Biosynthesis	Amino-Acid-Biosynthesis	0.0409958	0.0239808	0.039503	0	0	0	0.0358318	0
ENTNER-DOUDOROFF-PWY	Entner-Doudoroff pathway I	25m_75m	Energy-Metabolism	None	0.0242628	0.0368936	0.0154754	0.0294586	0.0106084	0	0.00407668	0
PWY-5741	ethylmalonyl pathway	25m_75m	Energy-Metabolism	None	0.145159	0.212138	0.145387	0.212102	0	0	0.24224	0
METHANOGENESIS-PWY	methanogenesis from CO2	25m_75m	Energy-Metabolism	METHANOGENESIS	0.0104581	0.0295148	0.0142537	0.0294586	0.0217473	0	0.0433415	0
METH-ACETATE-PWY	methanogenesis from acetate	25m_75m	Energy-Metabolism	METHANOGENESIS	0.046434	0.0442723	0.0549784	0.0471337	0.0546335	0	0.0422687	0
PWY-6588	pyruvate fermentation to acetone	25m_75m	Energy-Metabolism	Fermentation	0.0769717	0.167866	0.0826712	0.167914	0	0	0.151695	0
PWY-5768	pyruvate fermentation to acetate VIII	25m_75m	Energy-Metabolism	Fermentation	0.0213345	0.0479616	0.0252493	0.0530254	0.0265211	0	0.0311115	0
PWY-3121	linamarin degradation	25m_75m	Degradation	SECONDARY-METABOLITE-DEGRADATION	0.0677685	0.0276702	0.0582364	0.0294586	0.0403121	0	0.0323988	0
PWY-6002	lotaustralin degradation	25m_75m	Degradation	SECONDARY-METABOLITE-DEGRADATION	0.0677685	0.0276702	0.0582364	0.0294586	0.0403121	0	0.0323988	0
PWY-6497	D-galactarate degradation II	25m_75m	Degradation	SECONDARY-METABOLITE-DEGRADATION	0.0405775	0.051651	0.0289146	0.041242	0.0445555	0	0.0300387	0
PWY66-201	nicotine degradation II	25m_75m	Degradation	Other-Degradation	0.0184063	0.0258255	0.0162899	0.0324044	0.0243994	0	0.029395	0
PWY-4984	urea cycle	25m_75m	Degradation	Noncarbon-Nutrients	0.218365	0.125438	0.217877	0.106051	0.194135	0	0.196324	0
PWY-5533	acetone degradation II (to acetoacetate)	25m_75m	Degradation	Fatty-Acid-and-Lipid-Degradation	0.00794816	0.0368936	0.00651596	0.0294586	0.0132606	0	0.00793879	0
XYLCAT-PWY	xylose degradation I	25m_75m	Degradation	Carbohydrates-Degradation	0.059402	0.0387382	0.0676031	0.0324044	0.0472076	0	0.0163067	0
PWY-5517	L-arabinose degradation III	25m_75m	Degradation	Carbohydrates-Degradation	0.0355576	0.0590297	0.0285073	0.0471337	0.0297037	0	0.0336862	0
PWY0-1312	acetate formation from acetyl-CoA I	25m_75m	Degradation	CARBOXYLATES-DEG	0.0426691	0.0387382	0.0492769	0.0353503	0.0487989	0	0.0274639	0
PWY-6696	oxalate degradation III	25m_75m	Degradation	CARBOXYLATES-DEG	0.0744617	0.42981	0.0761553	0.403582	0.103432	0	0.161136	0
PWYQT-4429	CO2 fixation into oxaloacetate (anapleurotic)	25m_75m	Degradation	C1-COMPOUNDS	0.111693	0.0387382	0.150274	0.0500795	0.0859284	0	0.050422	0
PWY1-2	alanine degradation IV	25m_75m	Degradation	Amino-Acid-Degradation	0.061912	0.0387382	0.036245	0.0530254	0.047738	0	0.0454871	0
PWY-5766	glutamate degradation X	25m_75m	Degradation	Amino-Acid-Degradation	0.0271911	0.0258255	0.0203624	0.0294586	0.0286428	0	0.0403376	0
PWY-5742	arginine degradation IX (arginine:pyruvate transaminase pathway)	25m_75m	Degradation	Amino-Acid-Degradation	0.0225895	0.0221361	0.0264711	0.0324044	0.0344775	0	0.0482764	0
PWY0-981	taurine degradation IV	25m_75m	Degradation	Amino-Acid-Degradation	0.030956	0.0534957	0.0281001	0.0324044	0.0413729	0	0.0469891	0
PWY0-823	arginine degradation III (arginine decarboxylase/agmatinase pathway)	25m_75m	Degradation	Amino-Acid-Degradation	0.112948	0.0202915	0.121767	0.0324044	0.0737287	0	0.0834646	0
PWY3O-4108	tyrosine degradation III	25m_75m	Degradation	Amino-Acid-Degradation	0.0673502	0.0811658	0.0574219	0.061863	0.0641811	0	0.102346	0
QUINATEDEG-PWY	quinate degradation I	25m_75m	Degradation	AROMATIC-COMPOUNDS-DEGRADATION	0.0326293	0.0276702	0.039503	0.0324044	0.0403121	0	0.031326	0
PWY-5703	urea degradation I	25m_75m	Degradation	AMINE-DEG	0.030956	0.0313595	0.0297291	0.0294586	0.0355383	0	0.0405522	0
PWY-6537	4-aminobutyrate degradation II	25m_75m	Degradation	AMINE-DEG	0.0501989	0.0405829	0.036245	0.0294586	0.0461467	0	0.0605065	0
PWY-5704	urea degradation II	25m_75m	Degradation	AMINE-DEG	0.0794816	0.0313595	0.0781915	0.0559712	0.0434946	0	0.0369046	0
PWY-6536	4-aminobutyrate degradation III	25m_75m	Degradation	AMINE-DEG	0.045179	0.0350489	0.0333943	0.0294586	0.0440251	0	0.0555715	0
PWY-6535	4-aminobutyrate degradation I	25m_75m	Degradation	AMINE-DEG	0.0539638	0.0534957	0.0415392	0.0530254	0.0498597	0	0.0647977	0
PWY-5176	coumarin biosynthesis (via 2-coumarate)	25m_75m	Biosynthesis	SECONDARY-METABOLITE-BIOSYNTHESIS	0.0677685	0.0276702	0.0582364	0.0294586	0.0403121	0	0.0323988	0
PWY-5168	ferulate and sinapate biosynthesis	25m_75m	Biosynthesis	SECONDARY-METABOLITE-BIOSYNTHESIS	0.0409958	0.0387382	0.0289146	0.0324044	0.0185648	0	0.00579317	0
PWY-6681	neurosporaxanthin biosynthesis	25m_75m	Biosynthesis	SECONDARY-METABOLITE-BIOSYNTHESIS	0.0577288	0.0534957	0.0643451	0.0441878	0.0530422	0	0.0257474	0
PWY-5669	phosphatidylethanolamine biosynthesis I	25m_75m	Biosynthesis	Lipid-Biosynthesis	0.0435057	0.0350489	0.0403175	0.0294586	0.0493293	0	0.0465599	0
PWY-4081	glutathione redox reactions I	25m_75m	Biosynthesis	Cofactor-Biosynthesis	0.0861748	0.0682531	0.077377	0.0765922	0.0546335	0	0.0236018	0
COBALSYN-PWY	adenosylcobalamin salvage from cobinamide I	25m_75m	Biosynthesis	Cofactor-Biosynthesis	0.0949596	0.0276702	0.114029	0.0353503	0.0678941	0	0.0639394	0
PWY-5086	chlorophyll a biosynthesis I	25m_75m	Biosynthesis	Cofactor-Biosynthesis	0.0204979	0.046117	0.0276928	0.12078	0.013791	0	0	0
PWY-6907	thiamin diphosphate biosynthesis III (Staphylococcus)	25m_75m	Biosynthesis	Cofactor-Biosynthesis	0.0853382	0.103302	0.0932596	0.117834	0.0594073	0	0.0474182	0
PWY-5783	octaprenyl diphosphate biosynthesis	25m_75m	Biosynthesis	Cofactor-Biosynthesis	0.0276094	0.0387382	0.0199551	0.0353503	0.0254603	0	0.0300387	0
PWY-6857	retinol biosynthesis	25m_75m	Biosynthesis	Cofactor-Biosynthesis	0.0443424	0.0368936	0.0403175	0.0324044	0.0312949	0	0.0343299	0
PWY-5870	ubiquinol-8 biosynthesis (eukaryotic)	25m_75m	Biosynthesis	Cofactor-Biosynthesis	0.0648403	0.0258255	0.0586436	0.0324044	0.0503901	0	0.0354027	0
PWY-1121	suberin biosynthesis	25m_75m	Biosynthesis	Cell-Structure-Biosynthesis	0.0874298	0.057185	0.080635	0.0530254	0.0843372	0	0.0699472	0
GDPRHAMSYN-PWY	GDP-D-rhamnose biosynthesis	25m_75m	Biosynthesis	Carbohydrates-Biosynthesis	0.0740434	0.0313595	0.0769698	0.041242	0.105554	0	0.0656559	0
GLUTAMATE-SYN2-PWY	glutamate biosynthesis II	25m_75m	Biosynthesis	Amino-Acid-Biosynthesis	0.0271911	0.0258255	0.0203624	0.0294586	0.0286428	0	0.0403376	0
N2FIX-PWY	nitrogen fixation	25m_110m	Energy-Metabolism	Hydrogen-Production	0.0125497	0.051651	0.0118102	0	0.00795634	0.132709	0	0
PWY-6948	sitosterol degradation to androstenedione	25m_110m	Degradation	Steroids-Degradation	0.175278	0.359712	0	0.329936	0.197317	0.265418	0	0.346416
PWY-4681	kievitone biosynthesis	25m_110m	Biosynthesis	SECONDARY-METABOLITE-BIOSYNTHESIS	0.0376492	0.0350489	0.0386885	0	0.0413729	0.0858704	0.0369046	0
PWY-6840	homoglutathione biosynthesis	25m_110m	Biosynthesis	Other-biosynthesis	0.0715335	0.0368936	0.0570146	0	0.047738	0.0936768	0.0334717	0
PWYQT-4427	sulfolipid biosynthesis	25m_110m	Biosynthesis	Lipid-Biosynthesis	0.0368125	0.0368936	0.036245	0	0.023869	0.163934	0.00257474	0
PWY-5122	geranyl diphosphate biosynthesis	25m_110m	Biosynthesis	Cofactor-Biosynthesis	0.0397408	0.0368936	0.0390957	0	0.0434946	0.0858704	0.0377629	0
PWY-5120	geranylgeranyldiphosphate biosynthesis	25m_110m	Biosynthesis	Cofactor-Biosynthesis	0.029701	0.0295148	0.0260638	0	0.033947	0.101483	0.0266057	0
PWY-6137	copper transport II	25m_500m	Transport-Pathways	None	0.059402	0.0350489	0.0777842	0	0.0456163	0	0.0435561	0.0609083
PWY0-1353	succinate to cytochrome bd oxidase electron transfer	25m_500m	Energy-Metabolism	Respiration	0.0443424	0.0700978	0.039503	0	0.0445555	0	0.0371192	0.0380677
PWY-5250	methanogenesis from trimethylamine	25m_500m	Energy-Metabolism	METHANOGENESIS	0.0200796	0.0368936	0.0150682	0	0.0159127	0	0.0684452	0.0456812
DENITRIFICATION-PWY	nitrate reduction I (denitrification)	25m_500m	Degradation	Noncarbon-Nutrients	0.0263544	0.0239808	0.0162899	0	0.013791	0	0.0463454	2.39065
P224-PWY	sulfate reduction V (dissimilatory)	25m_500m	Degradation	Noncarbon-Nutrients	0.127589	0.2601	0.127468	0	0.0912326	0	0.172293	0.197952
PWY-5350	thiosulfate disproportionation III (rhodanese)	25m_500m	Degradation	Noncarbon-Nutrients	0.0242628	0.0498063	0.00977394	0	0.0148518	0	0.048491	0.0609083
PWY0-1297	purine deoxyribonucleosides degradation	25m_500m	Degradation	NUCLEO-DEG	0.0585654	0.0627191	0.0586436	0	0.0609986	0	0.0647977	0.049488
PWY-6313	serotonin degradation	25m_500m	Degradation	HORMONE-DEG	0.141394	0.164176	0.129097	0	0.138971	0	0.191175	0.201759
PWY-6342	noradrenaline and adrenaline degradation	25m_500m	Degradation	HORMONE-DEG	0.129262	0.147574	0.121767	0	0.123058	0	0.165427	0.144657
PWY-6193	3-chlorocatechol degradation II (ortho)	25m_500m	Degradation	CHLORINATED-COMPOUNDS-DEG	0.0468523	0.0239808	0.0549784	0	0.0222777	0	0.0300387	0.102783
PWY0-43	conversion of succinate to propionate	25m_500m	Degradation	CARBOXYLATES-DEG	0.0660952	0.0332042	0.0712683	0	0.0901718	0	0.162852	0.148464
PROTOCATECHUATE-ORTHO-CLEAVAGE-PWY	protocatechuate degradation II (ortho-cleavage pathway)	25m_500m	Degradation	AROMATIC-COMPOUNDS-DEGRADATION	0.0221712	0.0184468	0.0114029	0	0.0164431	0	0.0448434	0.0571015
PWY-6603	dicranin biosynthesis	25m_500m	Metabolic-Clusters	None	0.0129681	0.0221361	0.0126247	0	0.0111389	0	0.00665142	0.0380677
PWY-6763	salicortin biosynthesis	25m_500m	Biosynthesis	SECONDARY-METABOLITE-BIOSYNTHESIS	0.0163146	0.0313595	0.0215841	0	0.027582	0	0.034759	0.0418745
PWY-6644	fluoroacetate and fluorothreonine biosynthesis	25m_500m	Biosynthesis	SECONDARY-METABOLITE-BIOSYNTHESIS	0.125079	0.121749	0.127061	0	0.12518	0	0.126377	0.0875557
PWY-2301	myo-inositol biosynthesis	25m_500m	Biosynthesis	SECONDARY-METABOLITE-BIOSYNTHESIS	0.0907764	0.0313595	0.0887799	0	0.0944152	0	0.108783	0.0723286
PWY-5080	very long chain fatty acid biosynthesis	25m_500m	Biosynthesis	Lipid-Biosynthesis	0.0158963	0.0258255	0.0122174	0	0.0127301	0	0.0109427	0.049488
PWY-5521	L-ascorbate biosynthesis V	25m_500m	Biosynthesis	Cofactor-Biosynthesis	0.014223	0.0258255	0.0109957	0	0.0116693	0	0.0214562	0.0380677
PWY-5194	siroheme biosynthesis	25m_500m	Biosynthesis	Cofactor-Biosynthesis	0.0405775	0.0350489	0.046019	0	0.0429642	0	0.0630812	0.213179
PWY-5782	2-keto-L-gulonate biosynthesis	25m_500m	Biosynthesis	Carbohydrates-Biosynthesis	0.014223	0.0258255	0.0109957	0	0.0116693	0	0.0214562	0.0380677
GLYCOLATEMET-PWY	glycolate and glyoxylate degradation I	75m_only	Degradation	CARBOXYLATES-DEG	0	0	0.0431682	0.0972132	0.0641811	0	0.103633	0
PWY0-1221	putrescine degradation II	75m_only	Degradation	AMINE-DEG	0.0112948	0	0.0114029	0.061863	0.00530422	0	0.0139465	0
PWY-6610	adenine and adenosine salvage IV	75m_only	Biosynthesis	Nucleotide-Biosynthesis	0.043924	0	0.0484624	0.0382961	0.047738	0	0.0858248	0
TRIGLSYN-PWY	triacylglycerol biosynthesis	75m_only	Biosynthesis	Lipid-Biosynthesis	0.130935	0	0.120138	0.0707005	0	0	0.0843228	0
PWY-5805	nonaprenyl diphosphate biosynthesis I	75m_only	Biosynthesis	Cofactor-Biosynthesis	0.0163146	0	0.0211769	0.0294586	0.0169735	0	0.0126592	0
PWY-5135	xanthohumol biosynthesis	75m_110m	Biosynthesis	SECONDARY-METABOLITE-BIOSYNTHESIS	0	0.0590297	0.0753408	0.0530254	0.0779721	0.0858704	0	0
PWY-282	cuticular wax biosynthesis	75m_110m	Biosynthesis	Cell-Structure-Biosynthesis	0.0146413	0	0.0179189	0.0294586	0.00689549	0.163934	0	0
PWY-6622	heptadecane biosynthesis	75m_110m	Biosynthesis	Carbohydrates-Biosynthesis	0.0125497	0	0.0134392	0.0294586	0.00583465	0.156128	0	0
PWY-6803	phosphatidylcholine acyl editing	75m_500m	Biosynthesis	Lipid-Biosynthesis	0.218365	0	0.217063	0.167914	0.218534	0	0.224861	0.156078
ACETOACETATE-DEG-PWY	acetoacetate degradation (to acetyl CoA)	110m_only	Degradation	Fatty-Acid-and-Lipid-Degradation	0	0	0	0	0.0981281	0.218579	0	0
PWY-6731	starch degradation III	110m_only	Degradation	Carbohydrates-Degradation	0.132609	0	0.16127	0	0.123058	0.171741	0.0626521	0
PWY-6475	trans-lycopene biosynthesis II (plants)	110m_only	Biosynthesis	SECONDARY-METABOLITE-BIOSYNTHESIS	0.0522905	0	0.0631233	0	0.051451	0.0858704	0.00793879	0
PWY0-1275	lipoate biosynthesis and incorporation II	110m_only	Biosynthesis	Cofactor-Biosynthesis	0	0	0	0	0.0795634	0.0858704	0	0
MANNOSYL-CHITO-DOLICHOL-BIOSYNTHESIS	dolichyl-diphosphooligosaccharide biosynthesis	110m_only	Biosynthesis	Carbohydrates-Biosynthesis	0.0401591	0	0.0439827	0	0.03766	0.0936768	0.0660851	0
GLUTDEG-PWY	glutamate degradation II	110m_only	Biosynthesis	Amino-Acid-Biosynthesis	0.13972	0	0.146202	0	0.184057	0.140515	0.185167	0
PWY-5663	tetrahydrobiopterin biosynthesis I	110m_500m	Biosynthesis	Cofactor-Biosynthesis	0	0.232429	0	0.159076	0.0769112	0.156128	0.0568589	0.0571015
PWY-6389	(S)-acetoin biosynthesis	500m_only	Energy-Metabolism	Fermentation	0	0	0	0	0.229673	0	0.284938	0.510107
RIBITOLUTIL-PWY	ribitol degradation	500m_only	Degradation	SECONDARY-METABOLITE-DEGRADATION	0.0589837	0	0.0529422	0	0.0482684	0	0.0429124	0.049488
PWY-4101	sorbitol degradation I	500m_only	Degradation	SECONDARY-METABOLITE-DEGRADATION	0	0	0	0	0	0	0.0223144	0.0685218
AMMOXID-PWY	ammonia oxidation I (aerobic)	500m_only	Degradation	Noncarbon-Nutrients	0	0	0	0	0	0	0.0178086	0.468233
PWY-6523	intra-aerobic nitrite reduction	500m_only	Degradation	Noncarbon-Nutrients	0	0	0	0	0	0	0.00364755	0.331189
PWY-5674	nitrate reduction IV (dissimilatory)	500m_only	Degradation	Noncarbon-Nutrients	0	0	0	0	0	0	0.00514949	0.300735
PWY-6606	guanosine nucleotides degradation II	500m_only	Degradation	NUCLEO-DEG	0.0736251	0	0.0818567	0	0.089111	0	0.143113	0.289314
MANNCAT-PWY	D-mannose degradation	500m_only	Degradation	Carbohydrates-Degradation	0.0380675	0	0.0423537	0	0.0434946	0	0.0437706	0.0456812
PWY-6713	L-rhamnose degradation II	500m_only	Degradation	Carbohydrates-Degradation	0.094123	0	0.0940741	0	0.0912326	0	0.0982693	0.0799421
PWY-5747	2-methylcitrate cycle II	500m_only	Degradation	CARBOXYLATES-DEG	0.22966	0	0.226022	0	0.205273	0	0.116722	0.0799421
PWY-6038	citrate degradation	500m_only	Degradation	CARBOXYLATES-DEG	0.0129681	0	0.00895944	0	0.0153822	0	0.027893	0.0418745
PWY-5535	acetate formation from acetyl-CoA II	500m_only	Degradation	CARBOXYLATES-DEG	0.0100398	0	0.00407247	0	0.00636507	0	0.0581463	0.0380677
PWY-5493	reductive monocarboxylic acid cycle	500m_only	Degradation	C1-COMPOUNDS	0	0	0.00488697	0	0	0	0.0244601	0.224599
PWY-1641	methane oxidation to methanol I	500m_only	Degradation	C1-COMPOUNDS	0	0	0	0	0	0	0.00214562	0.125623
THREONINE-DEG2-PWY	threonine degradation II	500m_only	Degradation	Amino-Acid-Degradation	0.0255178	0	0.0256566	0	0.0307645	0	0.0414104	0.0456812
THRDLCTCAT-PWY	threonine degradation III (to methylglyoxal)	500m_only	Degradation	Amino-Acid-Degradation	0.0121314	0	0.0142537	0	0.0159127	0	0.0242455	0.0380677
PWY-6098	diploterol and cycloartenol biosynthesis	500m_only	Biosynthesis	SECONDARY-METABOLITE-BIOSYNTHESIS	0	0	0	0	0.00583465	0	0.0130883	0.0380677
PWY-6802	salidroside biosynthesis	500m_only	Biosynthesis	SECONDARY-METABOLITE-BIOSYNTHESIS	0	0	0.0521277	0	0.0625898	0	0.106852	0.0951692
PWY-5207	coenzyme B/coenzyme M regeneration	500m_only	Biosynthesis	Cofactor-Biosynthesis	0	0	0.00570146	0	0.00742591	0	0.0246746	0.0532948
PWY1G-0	mycothiol biosynthesis	500m_only	Biosynthesis	Cofactor-Biosynthesis	0.00501989	0	0.0105884	0	0.0148518	0	0.0472036	0.0609083
PWY-6466	pyridoxal 5-phosphate biosynthesis II	500m_only	Biosynthesis	Cofactor-Biosynthesis	0.00501989	0	0.00447972	0	0.010078	0	0.0143756	0.0609083
MENAQUINONESYN-PWY	menaquinol-8 biosynthesis	500m_only	Biosynthesis	Cofactor-Biosynthesis	0.0372309	0	0.0354305	0	0.0318253	0	0.0392648	0.0380677
P261-PWY	coenzyme M biosynthesis I	500m_only	Biosynthesis	Cofactor-Biosynthesis	0.0280277	0	0.0215841	0	0.0180344	0	0.0184523	0.0456812
PWY-6654	phosphopantothenate biosynthesis III	500m_only	Biosynthesis	Cofactor-Biosynthesis	0.0790633	0	0.0912234	0	0.0790329	0	0.102775	0.0647151
PWY-5523	5,6-dimethylbenzimidazole biosynthesis	500m_only	Biosynthesis	Cofactor-Biosynthesis	0.0610753	0	0	0	0	0	0.0489201	0.0418745
PWY0-1241	ADP-L-glycero-beta-D-manno-heptose biosynthesis	500m_only	Biosynthesis	Carbohydrates-Biosynthesis	0.0334659	0	0.0309508	0	0.0344775	0	0.0487055	0.0380677
PWY-6138	CMP-N-acetylneuraminate biosynthesis I (eukaryotes)	500m_only	Biosynthesis	Carbohydrates-Biosynthesis	0.0418324	0	0.0517204	0	0.0583465	0	0.0581463	0.0456812
PWY-6281	selenocysteine biosynthesis II (archaea and eukaryotes)	500m_only	Biosynthesis	Amino-Acid-Biosynthesis	0.163983	0	0	0	0	0.101483	0.114361	0.0723286
GLYSYN-THR-PWY	glycine biosynthesis IV	500m_only	Biosynthesis	Amino-Acid-Biosynthesis	0.0179879	0	0.0154754	0	0.0228082	0	0.0437706	0.0532948
PWY-101	photosynthesis light reactions	25m_75m_110m	Energy-Metabolism	Photosynthesis	0.135955	0.381848	0.12421	0.344665	0.103432	0.640125	0.0544987	0
PWY-6785	hydrogen production VIII	25m_75m_110m	Energy-Metabolism	Hydrogen-Production	0.0665136	0.328353	0.074119	0.27691	0.0450859	0.39032	0.0118009	0
PWY-701	methionine degradation II	25m_75m_110m	Degradation	Amino-Acid-Degradation	0.0171513	0.0350489	0.0118102	0.0353503	0.0116693	0.078064	0.015663	0
PWY1F-FLAVSYN	flavonoid biosynthesis	25m_75m_110m	Biosynthesis	SECONDARY-METABOLITE-BIOSYNTHESIS	0.0832465	0.0590297	0.0761553	0.0530254	0.0790329	0.0858704	0.0549278	0
HEME-BIOSYNTHESIS-II	heme biosynthesis from uroporphyrinogen-III I	25m_75m_110m	Biosynthesis	Cofactor-Biosynthesis	0.224222	0.0682531	0.230095	0.0707005	0.171857	0.140515	0.0823918	0
PWY-5508	adenosylcobalamin biosynthesis from cobyrinate a,c-diamide II	25m_75m_110m	Biosynthesis	Cofactor-Biosynthesis	0.160637	0.0479616	0.185705	0.061863	0.11351	0.10929	0.114791	0
PWY0-1507	biotin biosynthesis from 7-keto-8-aminopelargonate	25m_75m_110m	Biosynthesis	Cofactor-Biosynthesis	0.0857565	0.0313595	0.0989611	0.0324044	0.0742591	0.0936768	0.0602919	0
PWY-6893	thiamin diphosphate biosynthesis II (Bacillus)	25m_75m_110m	Biosynthesis	Cofactor-Biosynthesis	0.110019	0.110681	0.12421	0.12078	0.0822155	0.19516	0.0662996	0
PWY0-501	lipoate biosynthesis and incorporation I	25m_75m_110m	Biosynthesis	Cofactor-Biosynthesis	0.125916	0.0590297	0.142537	0.0530254	0.110328	0.0858704	0.0714491	0
PWY-6894	thiamin diphosphate biosynthesis I (E. coli)	25m_75m_110m	Biosynthesis	Cofactor-Biosynthesis	0.110019	0.110681	0.12421	0.12078	0.0822155	0.19516	0.0662996	0
PWY-5509	adenosylcobalamin biosynthesis from cobyrinate a,c-diamide I	25m_75m_110m	Biosynthesis	Cofactor-Biosynthesis	0.160218	0.046117	0.185705	0.061863	0.11298	0.10929	0.104706	0
PWY-5123	trans, trans-farnesyl diphosphate biosynthesis	25m_75m_110m	Biosynthesis	Cofactor-Biosynthesis	0.0623303	0.0498063	0.0537567	0.0294586	0.0641811	0.10929	0.0609356	0
PWY-6908	thiamin diphosphate biosynthesis IV (eukaryotes)	25m_75m_110m	Biosynthesis	Cofactor-Biosynthesis	0.0886847	0.103302	0.0957031	0.117834	0.061529	0.163934	0.0489201	0
GLUTATHIONESYN-PWY	glutathione biosynthesis	25m_75m_110m	Biosynthesis	Cofactor-Biosynthesis	0.124242	0.0682531	0.102626	0.041242	0.0785025	0.101483	0.0506366	0
PWY-5514	UDP-N-acetyl-D-galactosamine biosynthesis II	25m_75m_110m	Biosynthesis	Cell-Structure-Biosynthesis	0.193266	0.0959233	0.195886	0.111942	0.176631	0.163934	0.124446	0
GLYCOGENSYNTH-PWY	glycogen biosynthesis I (from ADP-D-Glucose)	25m_75m_110m	Biosynthesis	Carbohydrates-Biosynthesis	0.135119	0.0737871	0.163306	0.061863	0.095476	0.19516	0.0298241	0
PWY-801	homocysteine and cysteine interconversion	25m_75m_110m	Biosynthesis	Amino-Acid-Biosynthesis	0.0782266	0.0811658	0.0855219	0.0736464	0.0975977	0.078064	0.0851811	0
PWY-5966	fatty acid biosynthesis initiation II	75m_110m_500m	Biosynthesis	Lipid-Biosynthesis	0.110856	0	0.10059	0.259235	0.110328	0.148322	0.0757403	0.0647151
PWY0-1334	NADH to cytochrome bd oxidase electron transfer	25m_110m_500m	Energy-Metabolism	Respiration	0.8538	0.758163	0.853998	0	0.942561	1.03825	0.89129	0.536754
PWY-381	nitrate reduction II (assimilatory)	25m_110m_500m	Degradation	Noncarbon-Nutrients	0.190756	0.634569	0.185298	0	0.209517	0.718189	0.248463	0.894591
CITRULLINE-DEG-PWY	citrulline degradation	25m_110m_500m	Degradation	Amino-Acid-Degradation	0.046434	0.0239808	0.0574219	0	0.0551639	0.10929	0.0622229	0.0418745
PWY-5690	TCA cycle II (eukaryotic)	25m_75m_500m	Energy-Metabolism	TCA-VARIANTS	0.609498	0.65855	0.604355	0.621575	0.634385	0	0.632314	0.723286
PWY-6118	glycerol-3-phosphate shuttle	25m_75m_500m	Energy-Metabolism	OTHER-ENERGY	0.0627486	0.0442723	0.0529422	0.0589171	0.0466772	0	0.0630812	0.0418745
PWY66-368	ketolysis	25m_75m_500m	Energy-Metabolism	OTHER-ENERGY	0.0845015	0.178934	0.0867437	0.167914	0.104493	0	0.133243	0.228406
PWY-6587	pyruvate fermentation to ethanol III	25m_75m_500m	Energy-Metabolism	Fermentation	0.0974696	0.140196	0.0916307	0.17086	0.103963	0	0.182807	0.407324
CENTFERM-PWY	pyruvate fermentation to butanoate	25m_75m_500m	Energy-Metabolism	Fermentation	0.430456	0.758163	0.386478	0.866081	0.492232	0	0.608283	1.3476
PWY-5486	pyruvate fermentation to ethanol II	25m_75m_500m	Energy-Metabolism	Fermentation	0.0840832	0.0940786	0.0728973	0.12078	0.0880501	0	0.132814	0.156078
PWY-6583	pyruvate fermentation to butanol I	25m_75m_500m	Energy-Metabolism	Fermentation	0.508264	0.857775	0.45571	0.986861	0.573917	0	0.736591	1.50367
MGLDLCTANA-PWY	methylglyoxal degradation VI	25m_75m_500m	Detoxification	Methylglyoxal-Detoxification	0.103744	0.125438	0.107106	0.103105	0.101311	0	0.112645	0.110396
PWY-5386	methylglyoxal degradation I	25m_75m_500m	Detoxification	Methylglyoxal-Detoxification	0.0999795	0.0498063	0.0977394	0.0530254	0.101841	0	0.0922616	0.0685218
P562-PWY	myo-inositol degradation	25m_75m_500m	Degradation	SECONDARY-METABOLITE-DEGRADATION	0.0999795	0.0793212	0.075748	0.061863	0.0917631	0	0.0765986	0.0418745
GALACTARDEG-PWY	D-galactarate degradation I	25m_75m_500m	Degradation	SECONDARY-METABOLITE-DEGRADATION	0.0581471	0.0756318	0.0476479	0.0913215	0.0731983	0	0.0693035	0.144657
P181-PWY	nicotine degradation I	25m_75m_500m	Degradation	Other-Degradation	0.00752984	0.051651	0.00570146	0.0353503	0.013791	0	0.0358318	0.159884
PWY-5744	glyoxylate assimilation	25m_75m_500m	Degradation	Other-Degradation	0.219202	0.154953	0.22928	0.141401	0.196787	0	0.130883	0.110396
PWY-723	alkylnitronates degradation	25m_75m_500m	Degradation	Other-Degradation	0.0527089	0.0627191	0.041132	0.0500795	0.0413729	0	0.0384066	0.749933
P161-PWY	acetylene degradation	25m_75m_500m	Degradation	Other-Degradation	0.140139	0.177089	0.136835	0.197372	0.15011	0	0.188385	0.197952
P344-PWY	acrylonitrile degradation	25m_75m_500m	Degradation	Other-Degradation	0.0493623	0.0608744	0.0403175	0.061863	0.0567552	0	0.0787442	0.10659
PWY-6591	manganese oxidation I	25m_75m_500m	Degradation	Noncarbon-Nutrients	0.00920313	0.0387382	0.0154754	0.041242	0.0106084	0	0.00986985	0.0532948
PHOSPHONOTASE-PWY	2-aminoethylphosphonate degradation I	25m_75m_500m	Degradation	Noncarbon-Nutrients	0.0209162	0.0442723	0.0223986	0.0471337	0.0270515	0	0.0463454	0.0532948
PWY-6638	sulfolactate degradation III	25m_75m_500m	Degradation	Noncarbon-Nutrients	0.108346	0.0553403	0.125839	0.0736464	0.151701	0	0.142684	0.0761354
DISSULFRED-PWY	sulfate reduction IV (dissimilatory)	25m_75m_500m	Degradation	Noncarbon-Nutrients	0.126752	0.263789	0.125432	0.29164	0	0	0.173795	0.213179
PWY-5276	sulfite oxidation I (sulfite oxidoreductase)	25m_75m_500m	Degradation	Noncarbon-Nutrients	0.015478	0.0664084	0.0154754	0.0353503	0.0259907	0	0.0332571	0.0647151
PWY-6608	guanosine nucleotides degradation III	25m_75m_500m	Degradation	NUCLEO-DEG	0.0840832	0.112525	0.0912234	0.132563	0.085398	0	0.147404	0.289314
PWY-6430	thymine degradation	25m_75m_500m	Degradation	NUCLEO-DEG	0.0121314	0.0387382	0.0146609	0.0353503	0.0217473	0	0.0733802	0.114203
PWY0-1298	pyrimidine deoxyribonucleosides degradation	25m_75m_500m	Degradation	NUCLEO-DEG	0.0535455	0.0664084	0.0562001	0.0559712	0.061529	0	0.0781005	0.049488
PWY-6837	fatty acid beta-oxidation V (unsaturated, odd number, di-isomerase-dependent)	25m_75m_500m	Degradation	Fatty-Acid-and-Lipid-Degradation	0.0188246	0.0276702	0.0118102	0.041242	0.00742591	0	0.0227436	0.0456812
PWY-4261	glycerol degradation I	25m_75m_500m	Degradation	Fatty-Acid-and-Lipid-Degradation	0.0794816	0.0682531	0.0765625	0.0530254	0.0636507	0	0.0716637	0.0571015
PWY-2724	fatty acid omega-oxidation	25m_75m_500m	Degradation	Fatty-Acid-and-Lipid-Degradation	0.0706968	0.0756318	0.0663813	0.0530254	0.0625898	0	0.0620084	0.049488
PWY-2501	fatty acid alpha-oxidation	25m_75m_500m	Degradation	Fatty-Acid-and-Lipid-Degradation	0.0706968	0.0756318	0.0663813	0.0530254	0.0625898	0	0.0620084	0.049488
PWY-6317	galactose degradation I (Leloir pathway)	25m_75m_500m	Degradation	Carbohydrates-Degradation	0.151852	0.0737871	0.138464	0.0795381	0.152762	0	0.166929	0.10659
PWY-6573	chondroitin sulfate degradation (metazoa)	25m_75m_500m	Degradation	Carbohydrates-Degradation	0.0656769	0.0258255	0.0777842	0.0324044	0.0970673	0	0.0853956	0.0571015
PWY-6788	cellulose degradation II (fungi)	25m_75m_500m	Degradation	Carbohydrates-Degradation	0.107091	0.0479616	0.0851147	0.041242	0.0663028	0	0.055357	0.0456812
PWY-6695	oxalate degradation II	25m_75m_500m	Degradation	CARBOXYLATES-DEG	0.0192429	0.046117	0.0268783	0.0530254	0.0323558	0	0.0650123	0.148464
PWY-2361	3-oxoadipate degradation	25m_75m_500m	Degradation	CARBOXYLATES-DEG	0.0209162	0.0405829	0.0134392	0.0353503	0.0233386	0	0.0289659	0.0380677
PWY-5162	2-oxopentenoate degradation	25m_75m_500m	Degradation	CARBOXYLATES-DEG	0.0276094	0.0534957	0.0276928	0.0530254	0.023869	0	0.0392648	0.0418745
PWY-1801	formaldehyde oxidation II (glutathione-dependent)	25m_75m_500m	Degradation	C1-COMPOUNDS	0.0209162	0.0368936	0.0207696	0.0471337	0.0307645	0	0.0489201	0.12943
ALACAT2-PWY	alanine degradation II (to D-lactate)	25m_75m_500m	Degradation	Amino-Acid-Degradation	0.0681869	0.0793212	0.0623088	0.0795381	0.089111	0	0.10535	0.102783
PWY-5082	methionine degradation III	25m_75m_500m	Degradation	Amino-Acid-Degradation	0.0556371	0.0700978	0.0513132	0.0589171	0.0588769	0	0.0971965	0.0913624
P163-PWY	lysine fermentation to acetate and butyrate	25m_75m_500m	Degradation	Amino-Acid-Degradation	0.223803	0.450101	0.22928	0.530254	0.274228	0	0.305751	0.749933
PWY-5329	L-cysteine degradation III	25m_75m_500m	Degradation	Amino-Acid-Degradation	0.0338843	0.0590297	0.0240276	0.041242	0.0243994	0	0.0523531	0.0418745
PWY-5436	threonine degradation IV	25m_75m_500m	Degradation	Amino-Acid-Degradation	0.0343026	0.057185	0.0350233	0.0530254	0.0413729	0	0.072951	0.0837489
PWY-6328	lysine degradation X	25m_75m_500m	Degradation	Amino-Acid-Degradation	0.061912	0.0239808	0.0496842	0.0441878	0.0604682	0	0.0472036	0.0609083
ARGDEG-V-PWY	arginine degradation X (arginine monooxygenase pathway)	25m_75m_500m	Degradation	Amino-Acid-Degradation	0.032211	0.0276702	0.0338015	0.0294586	0.0440251	0	0.0667287	0.0456812
PWY-6344	ornithine degradation II (Stickland reaction)	25m_75m_500m	Degradation	Amino-Acid-Degradation	0.0368125	0.0313595	0.0517204	0.0353503	0.0530422	0	0.0502075	0.0418745
PWY-6307	tryptophan degradation X (mammalian, via tryptamine)	25m_75m_500m	Degradation	Amino-Acid-Degradation	0.07488	0.0811658	0.077377	0.061863	0.0684245	0	0.0851811	0.0532948
PWY-5028	histidine degradation II	25m_75m_500m	Degradation	Amino-Acid-Degradation	0.047689	0.0313595	0.0500914	0.0324044	0.0705462	0	0.0911888	0.0456812
AST-PWY	arginine degradation II (AST pathway)	25m_75m_500m	Degradation	Amino-Acid-Degradation	0.0347209	0.0719424	0.0285073	0.0648088	0.0270515	0	0.0270348	0.0532948
PWY0-1317	L-lactaldehyde degradation (aerobic)	25m_75m_500m	Degradation	Aldehyde-Degradation	0.092868	0.112525	0.0928524	0.103105	0.0875197	0	0.0965528	0.0799421
CYCLOHEXANOL-OXIDATION-PWY	cyclohexanol degradation	25m_75m_500m	Degradation	Alcohol-Degradation	0.0401591	0.0811658	0.0403175	0.0972132	0.0445555	0	0.0650123	0.125623
ETOH-ACETYLCOA-ANA-PWY	ethanol degradation I	25m_75m_500m	Degradation	Alcohol-Degradation	0.0966329	0.132817	0.0867437	0.15613	0.10078	0	0.158561	0.182725
3-HYDROXYPHENYLACETATE-DEGRADATION-PWY	4-hydroxyphenylacetate degradation	25m_75m_500m	Degradation	AROMATIC-COMPOUNDS-DEGRADATION	0.122151	0.608744	0.0973321	0.459553	0.108206	0	0.131097	0.197952
P321-PWY	benzoyl-CoA degradation III (anaerobic)	25m_75m_500m	Degradation	AROMATIC-COMPOUNDS-DEGRADATION	0.0443424	0.178934	0.0496842	0.200318	0.0461467	0	0.0439852	0.0723286
PWY6666-2	dopamine degradation	25m_75m_500m	Degradation	AMINE-DEG	0.0736251	0.0774765	0.0712683	0.0530254	0.0647115	0	0.0695181	0.0532948
PWY-6473	4-aminobutyrate degradation IV	25m_75m_500m	Degradation	AMINE-DEG	0.0564738	0.0664084	0.0403175	0.061863	0.0403121	0	0.0512803	0.0380677
PWY-0	putrescine degradation III	25m_75m_500m	Degradation	AMINE-DEG	0.0849198	0.112525	0.083893	0.0883757	0.0795634	0	0.0879704	0.0723286
PWY-5751	phenylethanol biosynthesis	25m_75m_500m	Biosynthesis	SECONDARY-METABOLITE-BIOSYNTHESIS	0.0581471	0.0774765	0.0541639	0.0648088	0.0631203	0	0.101059	0.0951692
PWY-6627	salinosporamide A biosynthesis	25m_75m_500m	Biosynthesis	SECONDARY-METABOLITE-BIOSYNTHESIS	0.0506172	0.0276702	0.046019	0.0294586	0.0365991	0	0.0392648	0.0418745
PWY-6575	juvenile hormone III biosynthesis I	25m_75m_500m	Biosynthesis	SECONDARY-METABOLITE-BIOSYNTHESIS	0.115458	0.134662	0.107921	0.111942	0.106615	0	0.123588	0.12943
PWY-922	mevalonate pathway I	25m_75m_500m	Biosynthesis	SECONDARY-METABOLITE-BIOSYNTHESIS	0.0983062	0.16971	0.0924452	0.162022	0.126771	0	0.186883	0.24744
BETSYN-PWY	glycine betaine biosynthesis I (Gram-negative bacteria)	25m_75m_500m	Biosynthesis	Polyamine-Biosynthesis	0.0991429	0.0719424	0.0920379	0.061863	0.103432	0	0.154699	0.171305
CHOLINE-BETAINE-ANA-PWY	choline degradation I	25m_75m_500m	Biosynthesis	Polyamine-Biosynthesis	0.0991429	0.0719424	0.0920379	0.061863	0.103432	0	0.154699	0.171305
PWY-6562	norspermidine biosynthesis	25m_75m_500m	Biosynthesis	Polyamine-Biosynthesis	0.186154	0.0866999	0.207289	0.0942674	0.170796	0	0.158347	0.0951692
PWY-6055	dimethylsulfoniopropionate biosynthesis II (Spartina)	25m_75m_500m	Biosynthesis	Other-biosynthesis	0.0706968	0.0756318	0.0663813	0.0530254	0.0625898	0	0.0620084	0.049488
PWY-6054	dimethylsulfoniopropionate biosynthesis I (Wollastonia)	25m_75m_500m	Biosynthesis	Other-biosynthesis	0.0706968	0.0756318	0.0663813	0.0530254	0.0625898	0	0.0620084	0.049488
PWY-6650	juvenile hormone III biosynthesis II	25m_75m_500m	Biosynthesis	HORMONE-SYN	0.115458	0.134662	0.107921	0.111942	0.106615	0	0.123588	0.12943
PWY-3841	folate transformations II	25m_75m_500m	Biosynthesis	Cofactor-Biosynthesis	0.474798	0.463014	0.474443	0.486066	0.448207	0	0.469891	0.354029
PYRIDNUCSAL-PWY	NAD salvage pathway I	25m_75m_500m	Biosynthesis	Cofactor-Biosynthesis	0.135119	0.0534957	0.128283	0.0530254	0.135788	0	0.109641	0.121817
PWY-6823	molybdenum cofactor biosynthesis	25m_75m_500m	Biosynthesis	Cofactor-Biosynthesis	0.156453	0.166021	0.183669	0.179697	0.182996	0	0.167144	0.159884
PWY-5198	factor 420 biosynthesis	25m_75m_500m	Biosynthesis	Cofactor-Biosynthesis	0.014223	0.0239808	0.0215841	0.0471337	0.0259907	0	0.0948364	0.0609083
PWY-6333	acetaldehyde biosynthesis I	25m_75m_500m	Biosynthesis	Carbohydrates-Biosynthesis	0.0840832	0.0940786	0.0728973	0.12078	0.0880501	0	0.132814	0.156078
PWY-1269	CMP-KDO biosynthesis I	25m_75m_500m	Biosynthesis	Carbohydrates-Biosynthesis	0.1347	0.0627191	0.12136	0.0559712	0.132606	0	0.11007	0.098976
PWY-5530	sorbitol biosynthesis II	25m_75m_500m	Biosynthesis	Carbohydrates-Biosynthesis	0.0112948	0.0239808	0.0146609	0.0441878	0.0243994	0	0.0375483	0.0951692
PWY-6139	CMP-N-acetylneuraminate biosynthesis II (bacteria)	25m_75m_500m	Biosynthesis	Carbohydrates-Biosynthesis	0.0836649	0.0313595	0.0997756	0.0441878	0.0986586	0	0.128308	0.0913624
PWY-3982	uracil degradation II (reductive)	25m_75m_500m	Biosynthesis	Amino-Acid-Biosynthesis	0.0129681	0.0387382	0.0146609	0.0382961	0.0217473	0	0.076384	0.114203
PWY-3981	beta-alanine biosynthesis I	25m_75m_500m	Biosynthesis	Amino-Acid-Biosynthesis	0.0736251	0.0811658	0.0692321	0.061863	0.0631203	0	0.0656559	0.049488
PWY-6120	tyrosine biosynthesis III	25m_75m_500m	Biosynthesis	Amino-Acid-Biosynthesis	0.047689	0.0221361	0.0431682	0.0294586	0.0360687	0	0.0375483	0.0418745
GLYSYN-ALA-PWY	glycine biosynthesis III	25m_75m_500m	Biosynthesis	Amino-Acid-Biosynthesis	0.0455973	0.0368936	0.041132	0.0471337	0.0456163	0	0.0506366	0.0609083
ASPARAGINE-BIOSYNTHESIS	asparagine biosynthesis I	25m_75m_500m	Biosynthesis	Amino-Acid-Biosynthesis	0.0690235	0.0442723	0.0720828	0.0294586	0.0721374	0	0.092047	0.0532948
PWY-5986	ammonium transport	25m_75m_110m_500m	Transport-Pathways	None	0.0765533	4.13946	0.104255	7.20556	0.0997194	2.62295	0.0527822	0.845103
PWY-5723	Rubisco shunt	25m_75m_110m_500m	Energy-Metabolism	None	0.711151	1.32632	0.751371	0.975078	0.682654	1.41296	0.560007	0.479653
P105-PWY	TCA cycle IV (2-oxoglutarate decarboxylase)	25m_75m_110m_500m	Energy-Metabolism	TCA-VARIANTS	0.92366	1.25254	0.880062	1.12532	0.951578	1.19438	0.891934	1.13061
PWY-5913	TCA cycle VI (obligate autotrophs)	25m_75m_110m_500m	Energy-Metabolism	TCA-VARIANTS	1.34784	1.30419	1.37079	1.27556	1.34621	1.37393	1.20047	1.22578
REDCITCYC	TCA cycle III (helicobacter)	25m_75m_110m_500m	Energy-Metabolism	TCA-VARIANTS	0.591929	0.551559	0.606391	0.509633	0.600438	0.718189	0.583394	0.791808
PWY-6969	TCA cycle V (2-oxoglutarate:ferredoxin oxidoreductase)	25m_75m_110m_500m	Energy-Metabolism	TCA-VARIANTS	0.920313	1.28574	0.892279	1.18129	0.992951	1.2256	0.989345	1.32476
TCA	TCA cycle I (prokaryotic)	25m_75m_110m_500m	Energy-Metabolism	TCA-VARIANTS	0.757167	0.758163	0.760331	0.701114	0.773356	0.913349	0.719211	0.818455
PWY-5046	branched-chain alpha-keto acid dehydrogenase complex	25m_75m_110m_500m	Energy-Metabolism	Respiration	0.184899	0.140196	0.155161	0.135509	0.197848	0.218579	0.180017	0.194145
ANARESP1-PWY	respiration (anaerobic)	25m_75m_110m_500m	Energy-Metabolism	Respiration	0.860075	0.726803	0.920379	0.698168	0.830111	1.07728	0.714491	0.784194
PWY-5084	2-ketoglutarate dehydrogenase complex	25m_75m_110m_500m	Energy-Metabolism	Respiration	0.310815	0.309906	0.287109	0.297531	0.310828	0.273224	0.210056	0.213179
PWY-3781	aerobic respiration (cytochrome c)	25m_75m_110m_500m	Energy-Metabolism	Respiration	1.32316	2.31323	1.28446	2.75732	1.38705	2.76347	1.25776	1.13061
PWY-241	C4 photosynthetic carbon assimilation cycle	25m_75m_110m_500m	Energy-Metabolism	Photosynthesis	0.293245	0.151264	0.316838	0.147293	0.291202	0.179547	0.248034	0.121817
P21-PWY	pentose phosphate pathway (partial)	25m_75m_110m_500m	Energy-Metabolism	Pentose-Phosphate-Cycle	0.247648	0.241653	0.24557	0.215047	0.229673	0.382514	0.231512	0.228406
OXIDATIVEPENT-PWY	pentose phosphate pathway (oxidative branch)	25m_75m_110m_500m	Energy-Metabolism	Pentose-Phosphate-Cycle	0.07739	0.0553403	0.077377	0.0824839	0.0535727	0.156128	0.0197397	0.0532948
NONOXIPENT-PWY	pentose phosphate pathway (non-oxidative branch)	25m_75m_110m_500m	Energy-Metabolism	Pentose-Phosphate-Cycle	0.351392	0.337576	0.353491	0.424203	0.358566	0.843091	0.314548	0.304541
PWY66-367	ketogenesis	25m_75m_110m_500m	Energy-Metabolism	OTHER-ENERGY	0.092868	0.202915	0.0952959	0.197372	0.124649	0.218579	0.169933	0.251247
PWY-6780	hydrogen production VI	25m_75m_110m_500m	Energy-Metabolism	Hydrogen-Production	0.0401591	0.213983	0.0504987	0.226831	0.0663028	0.171741	0.15899	0.418745
ANAGLYCOLYSIS-PWY	glycolysis III (glucokinase)	25m_75m_110m_500m	Energy-Metabolism	GLYCOLYSIS-VARIANTS	0.820752	0.608744	0.820603	0.630413	0.744713	1.08509	0.596053	0.551981
PWY-1042	glycolysis IV (plant cytosol)	25m_75m_110m_500m	Energy-Metabolism	GLYCOLYSIS-VARIANTS	0.729976	0.570006	0.741597	0.61863	0.676289	1.03825	0.544344	0.48346
GLYCOLYSIS	glycolysis I	25m_75m_110m_500m	Energy-Metabolism	GLYCOLYSIS-VARIANTS	0.868023	0.675152	0.856441	0.707005	0.774417	1.20219	0.650552	0.711866
P108-PWY	pyruvate fermentation to propionate I	25m_75m_110m_500m	Energy-Metabolism	Fermentation	0.251831	0.193691	0.254937	0.182643	0.290671	0.327869	0.376985	0.384484
P122-PWY	heterolactic fermentation	25m_75m_110m_500m	Energy-Metabolism	Fermentation	0.954616	0.673308	0.954995	0.777706	0.898536	0.967994	0.76148	0.7309
FERMENTATION-PWY	mixed acid fermentation	25m_75m_110m_500m	Energy-Metabolism	Fermentation	0.935791	0.833795	0.969656	0.81011	0.913918	1.00703	0.842155	0.947885
PWY-5677	succinate fermentation to butyrate	25m_75m_110m_500m	Energy-Metabolism	Fermentation	0.115458	0.274857	0.111586	0.382961	0.136849	0.187354	0.181519	0.551981
PWY-1881	formate oxidation to CO2	25m_75m_110m_500m	Energy-Metabolism	CHEMOAUTOTROPHIC-ENERGY-METABOLISM	0.0740434	0.424276	0.0753408	0.400636	0.101841	0.398126	0.159419	0.616696
PWY-6842	glutathione-mediated detoxification II	25m_75m_110m_500m	Detoxification	None	0.202887	0.125438	0.190185	0.209156	0.154883	0.10929	0.0914034	0.0799421
DETOX1-PWY	superoxide radicals degradation	25m_75m_110m_500m	Detoxification	None	0.137629	0.380004	0.111993	0.268073	0.126771	0.460578	0.0774568	0.163691
PWY-5458	methylglyoxal degradation V	25m_75m_110m_500m	Detoxification	Methylglyoxal-Detoxification	0.156872	0.175244	0.166971	0.176751	0.175039	0.101483	0.14676	0.121817
PWY-6945	cholesterol degradation to androstenedione I (cholesterol oxidase)	25m_75m_110m_500m	Degradation	Steroids-Degradation	0.318763	0.477772	0.293625	0.468391	0.342653	0.366901	0.345659	0.456812
PWY-6944	androstenedione degradation	25m_75m_110m_500m	Degradation	Steroids-Degradation	0.254759	0.267478	0.234574	0.273965	0.280593	0.273224	0.270992	0.312155
DHGLUCONATE-PYR-CAT-PWY	glucose degradation (oxidative)	25m_75m_110m_500m	Degradation	SECONDARY-METABOLITE-DEGRADATION	0.0899397	0.0737871	0.0688248	0.0972132	0.0869893	0.10929	0.121871	0.220793
PWY-6018	seed germination protein turnover	25m_75m_110m_500m	Degradation	Protein-Degradation	0.121314	0.0885445	0.123396	0.0883757	0.118815	0.0936768	0.0956946	0.0647151
PWY-5988	wound-induced proteolysis I	25m_75m_110m_500m	Degradation	Protein-Degradation	0.121314	0.0885445	0.123396	0.0883757	0.118815	0.0936768	0.0956946	0.0647151
P221-PWY	octane oxidation	25m_75m_110m_500m	Degradation	Other-Degradation	0.30956	0.634569	0.295662	0.624521	0.295445	0.218579	0.299314	0.205565
PWY-4061	glutathione-mediated detoxification	25m_75m_110m_500m	Degradation	Other-Degradation	0.202887	0.125438	0.189777	0.209156	0.154883	0.10929	0.0911888	0.0799421
PWY490-3	nitrate reduction VI (assimilatory)	25m_75m_110m_500m	Degradation	Noncarbon-Nutrients	0.583144	1.07914	0.554264	1.02516	0.5527	0.983607	0.522029	1.19913
PWY-6963	ammonia assimilation cycle I	25m_75m_110m_500m	Degradation	Noncarbon-Nutrients	0.246811	0.769231	0.244756	0.698168	0.254072	0.78064	0.331498	0.692832
PWY-6964	ammonia assimilation cycle II	25m_75m_110m_500m	Degradation	Noncarbon-Nutrients	0.282787	0.750784	0.296476	0.72468	0.28908	0.811866	0.346947	0.768967
PWY-1281	sulfoacetaldehyde degradation I	25m_75m_110m_500m	Degradation	Noncarbon-Nutrients	0.0665136	0.0756318	0.0655668	0.0765922	0.085398	0.0858704	0.0834646	0.049488
PWY-5278	sulfite oxidation III	25m_75m_110m_500m	Degradation	Noncarbon-Nutrients	0.125079	0.25641	0.122989	0.27691	0.0901718	0.429352	0.170362	0.194145
PWY-6637	sulfolactate degradation II	25m_75m_110m_500m	Degradation	Noncarbon-Nutrients	0.0715335	0.0848552	0.0676031	0.0824839	0.089111	0.0936768	0.0971965	0.0875557
SALVADEHYPOX-PWY	adenosine nucleotides degradation II	25m_75m_110m_500m	Degradation	NUCLEO-DEG	0.0828282	0.112525	0.0944814	0.126672	0.0907022	0.0858704	0.161565	0.274087
PWY-6596	adenosine nucleotides degradation I	25m_75m_110m_500m	Degradation	NUCLEO-DEG	0.189919	0.167866	0.195886	0.176751	0.170796	0.19516	0.236233	0.395904
PWY-5695	urate biosynthesis/inosine 5-phosphate degradation	25m_75m_110m_500m	Degradation	NUCLEO-DEG	0.197867	0.164176	0.203216	0.164968	0.165492	0.19516	0.237735	0.38829
P164-PWY	purine nucleotides degradation III (anaerobic)	25m_75m_110m_500m	Degradation	NUCLEO-DEG	0.263963	0.627191	0.272448	0.627467	0.319314	0.608899	0.429982	0.970726
PWY-5497	purine nucleotides degradation IV (anaerobic)	25m_75m_110m_500m	Degradation	NUCLEO-DEG	0.408284	0.806124	0.414578	0.854298	0.46465	0.749415	0.586398	1.25623
FAO-PWY	fatty acid beta-oxidation I	25m_75m_110m_500m	Degradation	Fatty-Acid-and-Lipid-Degradation	0.604897	0.905737	0.545304	0.969186	0.626429	0.671351	0.688529	1.05828
PWY-5138	fatty acid beta-oxidation IV (unsaturated, even number)	25m_75m_110m_500m	Degradation	Fatty-Acid-and-Lipid-Degradation	0.199541	0.328353	0.157605	0.353503	0.191482	0.249805	0.24975	0.399711
PWY-5941	glycogen degradation II	25m_75m_110m_500m	Degradation	Carbohydrates-Degradation	0.169003	0.0885445	0.198737	0.229777	0.148518	0.19516	0.0684452	0.0532948
PWY-2221	Entner-Doudoroff pathway III (semi-phosphorylative)	25m_75m_110m_500m	Degradation	Carbohydrates-Degradation	0.447189	0.341265	0.452045	0.371178	0.413729	0.491803	0.363682	0.338802
PWY-3821	galactose degradation III	25m_75m_110m_500m	Degradation	Carbohydrates-Degradation	0.248066	0.164176	0.245163	0.129618	0.263089	0.148322	0.236447	0.167498
PWY-6737	starch degradation V	25m_75m_110m_500m	Degradation	Carbohydrates-Degradation	0.195776	0.103302	0.219914	0.238614	0.166022	0.202966	0.0781005	0.0685218
PWY66-373	sucrose degradation V (mammalian)	25m_75m_110m_500m	Degradation	Carbohydrates-Degradation	0.200796	0.186312	0.190592	0.176751	0.173979	0.444965	0.145902	0.171305
NPGLUCAT-PWY	Entner-Doudoroff pathway II (non-phosphorylative)	25m_75m_110m_500m	Degradation	Carbohydrates-Degradation	0.287389	0.25641	0.296476	0.268073	0.294384	0.327869	0.295881	0.498687
PWY-6527	stachyose degradation	25m_75m_110m_500m	Degradation	Carbohydrates-Degradation	0.183644	0.121749	0.165342	0.103105	0.177161	0.132709	0.185596	0.152271
PWY-5384	sucrose degradation IV	25m_75m_110m_500m	Degradation	Carbohydrates-Degradation	0.263544	0.0977679	0.257788	0.0765922	0.223308	0.19516	0.140109	0.159884
PWY-621	sucrose degradation III	25m_75m_110m_500m	Degradation	Carbohydrates-Degradation	0.22464	0.105147	0.222357	0.0707005	0.204743	0.187354	0.160707	0.152271
PWY-842	starch degradation I	25m_75m_110m_500m	Degradation	Carbohydrates-Degradation	0.201632	0.105147	0.221543	0.24156	0.170266	0.210773	0.0789588	0.0609083
GLYCOCAT-PWY	glycogen degradation I	25m_75m_110m_500m	Degradation	Carbohydrates-Degradation	0.228823	0.110681	0.258195	0.238614	0.194665	0.226386	0.0896869	0.0647151
GLUCOSE1PMETAB-PWY	glucose and glucose-1-phosphate degradation	25m_75m_110m_500m	Degradation	Carbohydrates-Degradation	0.156453	0.0885445	0.141315	0.0854298	0.141623	0.148322	0.172937	0.239826
12DICHLORETHDEG-PWY	1,2-dichloroethane degradation	25m_75m_110m_500m	Degradation	CHLORINATED-COMPOUNDS-DEG	0.0493623	0.0498063	0.0366523	0.0353503	0.0456163	0.0858704	0.060721	0.0456812
GLYOXDEG-PWY	glycolate and glyoxylate degradation II	25m_75m_110m_500m	Degradation	CARBOXYLATES-DEG	0.158127	0.193691	0.12136	0.191481	0.161779	0.163934	0.171864	0.12943
PWY-5177	glutaryl-CoA degradation	25m_75m_110m_500m	Degradation	CARBOXYLATES-DEG	0.328803	0.51651	0.290367	0.527308	0.37713	0.577674	0.455515	0.61289
PROPIONMET-PWY	methylmalonyl pathway	25m_75m_110m_500m	Degradation	CARBOXYLATES-DEG	0.115458	0.0590297	0.120952	0.0471337	0.141092	0.132709	0.248677	0.194145
PWY0-1313	acetate conversion to acetyl-CoA	25m_75m_110m_500m	Degradation	CARBOXYLATES-DEG	0.154362	0.0922339	0.172673	0.0972132	0.16337	0.132709	0.15899	0.11801
PWY0-42	2-methylcitrate cycle I	25m_75m_110m_500m	Degradation	CARBOXYLATES-DEG	0.279022	0.206604	0.270005	0.167914	0.249829	0.241998	0.149764	0.102783
PWY-6373	acrylate degradation	25m_75m_110m_500m	Degradation	CARBOXYLATES-DEG	0.0874298	0.0553403	0.0733045	0.0353503	0.0726679	0.101483	0.0697326	0.0418745
PYRUVDEHYD-PWY	acetyl-CoA biosynthesis I (pyruvate dehydrogenase complex)	25m_75m_110m_500m	Degradation	CARBOXYLATES-DEG	0.414978	0.48884	0.39951	0.512579	0.421155	0.569867	0.338793	0.342609
PWY-5392	reductive TCA cycle II	25m_75m_110m_500m	Degradation	C1-COMPOUNDS	0.714498	0.833795	0.695171	0.827785	0.808894	0.858704	0.90867	1.28669
PWY-1861	formaldehyde assimilation II (RuMP Cycle)	25m_75m_110m_500m	Degradation	C1-COMPOUNDS	0.517467	0.525733	0.505801	0.592117	0.501249	1.20999	0.43835	0.449199
PWY-1622	formaldehyde assimilation I (serine pathway)	25m_75m_110m_500m	Degradation	C1-COMPOUNDS	0.579379	0.510976	0.663813	0.615684	0.567022	0.640125	0.552497	0.395904
RUMP-PWY	formaldehyde oxidation I	25m_75m_110m_500m	Degradation	C1-COMPOUNDS	0.14474	0.103302	0.138464	0.114888	0.115102	0.187354	0.0748821	0.121817
PWY-5789	3-hydroxypropionate/4-hydroxybutyrate cycle	25m_75m_110m_500m	Degradation	C1-COMPOUNDS	0.669737	0.761852	0.639378	0.73941	0.730392	0.936768	0.874769	0.966919
CODH-PWY	reductive acetyl coenzyme A pathway	25m_75m_110m_500m	Degradation	C1-COMPOUNDS	0.145159	0.186312	0.143758	0.182643	0.157005	0.179547	0.204477	0.197952
PWY-5743	3-hydroxypropionate cycle	25m_75m_110m_500m	Degradation	C1-COMPOUNDS	0.350137	0.261944	0.362043	0.215047	0.361218	0.366901	0.413675	0.338802
CALVIN-PWY	Calvin-Benson-Bassham cycle	25m_75m_110m_500m	Degradation	C1-COMPOUNDS	0.706968	1.30972	0.701687	0.783597	0.623777	1.42077	0.538765	0.510107
PWY-1722	formaldehyde oxidation V (tetrahydrofolate pathway)	25m_75m_110m_500m	Degradation	C1-COMPOUNDS	0.122569	0.0866999	0.120545	0.0883757	0.12518	0.148322	0.136461	0.110396
P42-PWY	incomplete reductive TCA cycle	25m_75m_110m_500m	Degradation	C1-COMPOUNDS	0.522905	0.641948	0.502136	0.712897	0.649237	0.686963	0.749036	1.06209
PWY-5030	histidine degradation III	25m_75m_110m_500m	Degradation	Amino-Acid-Degradation	0.123406	0.0498063	0.122989	0.0589171	0.148518	0.10929	0.157059	0.0799421
METHIONINE-DEG1-PWY	methionine degradation I (to homocysteine)	25m_75m_110m_500m	Degradation	Amino-Acid-Degradation	0.248066	0.311751	0.248014	0.39769	0.233916	0.468384	0.202117	0.171305
VALDEG-PWY	valine degradation I	25m_75m_110m_500m	Degradation	Amino-Acid-Degradation	0.343026	0.424276	0.310322	0.400636	0.372887	0.413739	0.447362	0.49488
CYSTEINE-DEG-PWY	L-cysteine degradation I	25m_75m_110m_500m	Degradation	Amino-Acid-Degradation	0.106673	0.0534957	0.123396	0.0677547	0.15064	0.124902	0.125519	0.0723286
GLYCLEAV-PWY	glycine cleavage complex	25m_75m_110m_500m	Degradation	Amino-Acid-Degradation	0.56181	0.396606	0.586843	0.444824	0.576039	0.616706	0.432557	0.24744
P162-PWY	glutamate degradation V (via hydroxyglutarate)	25m_75m_110m_500m	Degradation	Amino-Acid-Degradation	0.154362	0.333887	0.146609	0.430095	0.174509	0.202966	0.224217	0.586242
GLUTAMINEFUM-PWY	glutamine degradation II	25m_75m_110m_500m	Degradation	Amino-Acid-Degradation	0.343863	0.400295	0.331907	0.385907	0.297567	0.265418	0.219711	0.270281
PWY-4321	glutamate degradation IV	25m_75m_110m_500m	Degradation	Amino-Acid-Degradation	0.0686052	0.0830105	0.0553856	0.0707005	0.0599377	0.078064	0.077886	0.0685218
MALATE-ASPARTATE-SHUTTLE-PWY	aspartate degradation II	25m_75m_110m_500m	Degradation	Amino-Acid-Degradation	0.194102	0.160487	0.208103	0.185589	0.257785	0.257611	0.253827	0.197952
PWY-5076	leucine degradation III	25m_75m_110m_500m	Degradation	Amino-Acid-Degradation	0.14223	0.143885	0.136428	0.108997	0.16337	0.148322	0.21542	0.190338
PWY-5057	valine degradation II	25m_75m_110m_500m	Degradation	Amino-Acid-Degradation	0.13721	0.14204	0.132355	0.108997	0.158596	0.148322	0.209627	0.186532
LEU-DEG2-PWY	leucine degradation I	25m_75m_110m_500m	Degradation	Amino-Acid-Degradation	0.1598	0.167866	0.149867	0.147293	0.181935	0.202966	0.194179	0.156078
ILEUDEG-PWY	isoleucine degradation I	25m_75m_110m_500m	Degradation	Amino-Acid-Degradation	0.328385	0.503597	0.287924	0.486066	0.36387	0.483997	0.438564	0.525334
PWY-1781	beta-alanine degradation II	25m_75m_110m_500m	Degradation	Amino-Acid-Degradation	0.101653	0.0959233	0.079006	0.103105	0.107676	0.132709	0.0931199	0.0571015
BETA-ALA-DEGRADATION-I-PWY	beta-alanine degradation I	25m_75m_110m_500m	Degradation	Amino-Acid-Degradation	0.0627486	0.051651	0.0549784	0.041242	0.0726679	0.101483	0.0712345	0.0380677
PWY-6318	phenylalanine degradation IV (mammalian, via side chain)	25m_75m_110m_500m	Degradation	Amino-Acid-Degradation	0.115458	0.0700978	0.13765	0.0765922	0.166022	0.132709	0.153197	0.0837489
PWY-5078	isoleucine degradation II	25m_75m_110m_500m	Degradation	Amino-Acid-Degradation	0.14223	0.143885	0.136428	0.108997	0.164431	0.148322	0.21542	0.190338
GLUTAMINDEG-PWY	glutamine degradation I	25m_75m_110m_500m	Degradation	Amino-Acid-Degradation	0.445515	0.494374	0.44675	0.486066	0.383495	0.39032	0.298026	0.399711
PWY66-21	ethanol degradation II	25m_75m_110m_500m	Degradation	Alcohol-Degradation	0.325456	0.298838	0.331499	0.312261	0.333105	0.226386	0.385568	0.342609
PWY66-162	ethanol degradation IV	25m_75m_110m_500m	Degradation	Alcohol-Degradation	0.352229	0.509131	0.344939	0.421257	0.35114	0.343482	0.313689	0.308348
PWY0-321	phenylacetate degradation I (aerobic)	25m_75m_110m_500m	Degradation	AROMATIC-COMPOUNDS-DEGRADATION	0.319181	0.551559	0.262675	0.559712	0.345305	0.413739	0.403376	0.571015
P3-PWY	gallate degradation III (anaerobic)	25m_75m_110m_500m	Degradation	AROMATIC-COMPOUNDS-DEGRADATION	0.32211	0.577384	0.28548	0.680493	0.346366	0.413739	0.387928	0.845103
PWY-1361	benzoyl-CoA degradation I (aerobic)	25m_75m_110m_500m	Degradation	AROMATIC-COMPOUNDS-DEGRADATION	0.135537	0.226895	0.108735	0.209156	0.164431	0.202966	0.178515	0.228406
PWY-3661	glycine betaine degradation	25m_75m_110m_500m	Degradation	AMINE-DEG	0.424599	0.394761	0.438198	0.427149	0.482154	0.366901	0.602061	0.190338
CRNFORCAT-PWY	creatinine degradation I	25m_75m_110m_500m	Degradation	AMINE-DEG	0.263544	0.162332	0.259417	0.144347	0.277941	0.148322	0.345659	0.110396
PWY-5022	4-aminobutyrate degradation V	25m_75m_110m_500m	Degradation	AMINE-DEG	0.153107	0.34311	0.14498	0.441878	0.185117	0.19516	0.251252	0.605276
PWY-4722	creatinine degradation II	25m_75m_110m_500m	Degradation	AMINE-DEG	0.300775	0.243498	0.275706	0.200318	0.306054	0.241998	0.535546	0.392097
PWY-5940	streptomycin biosynthesis	25m_75m_110m_500m	Biosynthesis	SECONDARY-METABOLITE-BIOSYNTHESIS	0.134282	0.0590297	0.131134	0.0530254	0.133136	0.140515	0.156201	0.0723286
PWY-5	canavanine biosynthesis	25m_75m_110m_500m	Biosynthesis	SECONDARY-METABOLITE-BIOSYNTHESIS	0.208325	0.116215	0.209325	0.0972132	0.18883	0.257611	0.187313	0.224599
PWY-5928	(4R)-carvone biosynthesis	25m_75m_110m_500m	Biosynthesis	SECONDARY-METABOLITE-BIOSYNTHESIS	0.0200796	0.0977679	0.0236203	0.0765922	0.023869	0.0858704	0.0236018	0.0571015
PWY-5826	hypoglycin biosynthesis	25m_75m_110m_500m	Biosynthesis	SECONDARY-METABOLITE-BIOSYNTHESIS	0.17235	0.11437	0.144573	0.0883757	0.130484	0.117096	0.17165	0.220793
PWY-6436	perillyl alcohol biosynthesis	25m_75m_110m_500m	Biosynthesis	SECONDARY-METABOLITE-BIOSYNTHESIS	0.0200796	0.0977679	0.0236203	0.0765922	0.023869	0.0858704	0.0233872	0.0571015
PWY-5979	3-amino-5-hydroxybenzoate biosynthesis	25m_75m_110m_500m	Biosynthesis	SECONDARY-METABOLITE-BIOSYNTHESIS	0.186573	0.206604	0.187741	0.176751	0.17557	0.343482	0.186883	0.182725
PWY-3722	glycine betaine biosynthesis II (Gram-positive bacteria)	25m_75m_110m_500m	Biosynthesis	Polyamine-Biosynthesis	0.0932863	0.101457	0.0908162	0.0883757	0.111919	0.0858704	0.164569	0.137044
PWY-6305	putrescine biosynthesis IV	25m_75m_110m_500m	Biosynthesis	Polyamine-Biosynthesis	0.141394	0.0479616	0.141315	0.0677547	0.0944152	0.0858704	0.0991276	0.0456812
PWY-5109	2-methylbutyrate biosynthesis	25m_75m_110m_500m	Biosynthesis	Other-biosynthesis	0.24472	0.433499	0.205253	0.438932	0.259377	0.382514	0.323774	0.426358
PWY0-662	PRPP biosynthesis I	25m_75m_110m_500m	Biosynthesis	Other-biosynthesis	0.0765533	0.0996126	0.0883727	0.159076	0.0790329	0.117096	0.0757403	0.0685218
PWY-6936	seleno-amino acid biosynthesis	25m_75m_110m_500m	Biosynthesis	Other-biosynthesis	0.257688	0.557093	0.248421	0.857244	0.240812	0.69477	0.211773	0.395904
PWY-6124	inosine-5-phosphate biosynthesis II	25m_75m_110m_500m	Biosynthesis	Nucleotide-Biosynthesis	0.343863	0.171555	0.317653	0.173805	0.312419	0.226386	0.261336	0.190338
PWY-6125	guanosine nucleotides de novo biosynthesis	25m_75m_110m_500m	Biosynthesis	Nucleotide-Biosynthesis	0.791051	0.763697	0.835672	0.933836	0.792451	0.725995	0.584681	0.475846
PWY0-163	salvage pathways of pyrimidine ribonucleotides	25m_75m_110m_500m	Biosynthesis	Nucleotide-Biosynthesis	0.134282	0.0682531	0.142129	0.0854298	0.114571	0.124902	0.0877558	0.0837489
PWY-5686	uridine-5-phosphate biosynthesis	25m_75m_110m_500m	Biosynthesis	Nucleotide-Biosynthesis	0.680195	0.361557	0.719606	0.353503	0.691671	0.523029	0.595838	0.285508
PWY-5687	pyrimidine ribonucleotides interconversion	25m_75m_110m_500m	Biosynthesis	Nucleotide-Biosynthesis	0.281114	0.212138	0.298512	0.220939	0.26415	0.327869	0.229796	0.266474
PWY-6123	inosine-5-phosphate biosynthesis I	25m_75m_110m_500m	Biosynthesis	Nucleotide-Biosynthesis	0.385695	0.188157	0.35512	0.179697	0.345835	0.265418	0.280647	0.190338
PWY-6545	pyrimidine deoxyribonucleotides de novo biosynthesis II	25m_75m_110m_500m	Biosynthesis	Nucleotide-Biosynthesis	0.699438	0.680686	0.763182	0.821894	0.776538	0.624512	0.452082	0.369257
PWY0-166	pyrimidine deoxyribonucleotides de novo biosynthesis I	25m_75m_110m_500m	Biosynthesis	Nucleotide-Biosynthesis	0.660952	0.675152	0.714312	0.827785	0.705462	0.632319	0.44071	0.392097
PWY0-1479	tRNA processing pathway I	25m_75m_110m_500m	Biosynthesis	Nucleotide-Biosynthesis	0.211254	0.210293	0.21014	0.191481	0.174509	0.171741	0.0974111	0.110396
PWY-6126	adenosine nucleotides de novo biosynthesis	25m_75m_110m_500m	Biosynthesis	Nucleotide-Biosynthesis	1.36457	3.00683	1.41356	2.71902	1.40668	4.23107	0.994923	3.487
PWY-6121	5-aminoimidazole ribonucleotide biosynthesis I	25m_75m_110m_500m	Biosynthesis	Nucleotide-Biosynthesis	0.595694	0.236119	0.600283	0.226831	0.544213	0.257611	0.469676	0.24744
P1-PWY	purine and pyrimidine metabolism	25m_75m_110m_500m	Biosynthesis	Nucleotide-Biosynthesis	0.335496	0.208449	0.326205	0.191481	0.288019	0.234192	0.283007	0.255053
PPGPPMET-PWY	ppGpp biosynthesis	25m_75m_110m_500m	Biosynthesis	Metabolic-Regulators	0.226732	0.130972	0.239054	0.141401	0.209517	0.171741	0.137534	0.171305
PWY-6000	gamma-linolenate biosynthesis II (animals)	25m_75m_110m_500m	Biosynthesis	Lipid-Biosynthesis	0.13972	0.110681	0.140093	0.135509	0.142684	0.0858704	0.131097	0.114203
PWY-4381	fatty acid biosynthesis initiation I	25m_75m_110m_500m	Biosynthesis	Lipid-Biosynthesis	0.328385	0.20107	0.313173	0.185589	0.303932	0.320062	0.209842	0.232213
PWY-6282	palmitoleate biosynthesis I	25m_75m_110m_500m	Biosynthesis	Lipid-Biosynthesis	0.243465	0.309906	0.232945	0.415366	0.268394	0.288837	0.287513	0.338802
PWY-5989	stearate biosynthesis II (plants)	25m_75m_110m_500m	Biosynthesis	Lipid-Biosynthesis	0.259779	0.326508	0.241498	0.421257	0.269985	0.28103	0.294808	0.357836
PWY0-1319	CDP-diacylglycerol biosynthesis II	25m_75m_110m_500m	Biosynthesis	Lipid-Biosynthesis	0.200377	0.0885445	0.183669	0.126672	0.180874	0.226386	0.137749	0.102783
PWY-5996	oleate biosynthesis II (animals)	25m_75m_110m_500m	Biosynthesis	Lipid-Biosynthesis	0.0368125	0.0627191	0.0431682	0.0530254	0.0360687	0.0858704	0.0133028	0.0761354
PWYG-321	mycolate biosynthesis	25m_75m_110m_500m	Biosynthesis	Lipid-Biosynthesis	0.39197	0.577384	0.379147	0.539091	0.419034	0.69477	0.4332	0.49488
PWY0-862	cis-dodecenoyl biosynthesis	25m_75m_110m_500m	Biosynthesis	Lipid-Biosynthesis	0.166493	0.166021	0.160863	0.167914	0.181404	0.19516	0.229796	0.285508
PWY-5667	CDP-diacylglycerol biosynthesis I	25m_75m_110m_500m	Biosynthesis	Lipid-Biosynthesis	0.203306	0.0903892	0.186112	0.126672	0.185117	0.241998	0.140538	0.10659
PWY-5367	petroselinate biosynthesis	25m_75m_110m_500m	Biosynthesis	Lipid-Biosynthesis	0.245138	0.311751	0.234167	0.415366	0.272107	0.288837	0.290517	0.338802
PWY-5973	cis-vaccenate biosynthesis	25m_75m_110m_500m	Biosynthesis	Lipid-Biosynthesis	0.303285	0.533112	0.297291	0.509633	0.328862	0.647931	0.330425	0.441585
FASYN-ELONG-PWY	fatty acid elongation -- saturated	25m_75m_110m_500m	Biosynthesis	Lipid-Biosynthesis	0.274002	0.335731	0.261046	0.433041	0.288019	0.327869	0.306823	0.361643
PWY0-1264	biotin-carboxyl carrier protein assembly	25m_75m_110m_500m	Biosynthesis	Lipid-Biosynthesis	0.280696	0.14204	0.293625	0.135509	0.249299	0.226386	0.191818	0.12943
PWY-5994	palmitate biosynthesis I (animals)	25m_75m_110m_500m	Biosynthesis	Lipid-Biosynthesis	0.236772	0.308061	0.219506	0.409474	0.261498	0.241998	0.287727	0.334996
PWY-5995	linoleate biosynthesis I (plants)	25m_75m_110m_500m	Biosynthesis	Lipid-Biosynthesis	0.138884	0.110681	0.138057	0.132563	0.142153	0.0858704	0.130025	0.110396
PWY-5971	palmitate biosynthesis II (bacteria and plants)	25m_75m_110m_500m	Biosynthesis	Lipid-Biosynthesis	0.276931	0.337576	0.262267	0.433041	0.292263	0.327869	0.309398	0.361643
PWY-735	jasmonic acid biosynthesis	25m_75m_110m_500m	Biosynthesis	HORMONE-SYN	0.298684	0.518355	0.247199	0.527308	0.318784	0.398126	0.360464	0.540561
PWY66-375	leukotriene biosynthesis	25m_75m_110m_500m	Biosynthesis	HORMONE-SYN	0.114621	0.101457	0.0969249	0.0677547	0.089111	0.0936768	0.15663	0.213179
PWY-581	IAA biosynthesis I	25m_75m_110m_500m	Biosynthesis	HORMONE-SYN	0.0824099	0.0590297	0.0745263	0.0648088	0.065242	0.0858704	0.0871121	0.0837489
PWY-6519	7-keto-8-aminopelargonate biosynthesis I	25m_75m_110m_500m	Biosynthesis	Cofactor-Biosynthesis	0.330058	0.352334	0.316024	0.444824	0.353792	0.351288	0.355314	0.395904
PWY-5083	NAD/NADH phosphorylation and dephosphorylation	25m_75m_110m_500m	Biosynthesis	Cofactor-Biosynthesis	0.947504	0.822726	0.947665	1.08113	1.00727	1.11632	0.958233	0.609083
PYRIDOXSYN-PWY	pyridoxal 5-phosphate biosynthesis I	25m_75m_110m_500m	Biosynthesis	Cofactor-Biosynthesis	0.335914	0.271168	0.304621	0.279856	0.285898	0.273224	0.216064	0.182725
PWY-5189	tetrapyrrole biosynthesis II	25m_75m_110m_500m	Biosynthesis	Cofactor-Biosynthesis	0.181553	0.140196	0.169415	0.132563	0.142684	0.202966	0.117365	0.0456812
PANTO-PWY	phosphopantothenate biosynthesis I	25m_75m_110m_500m	Biosynthesis	Cofactor-Biosynthesis	0.175696	0.0737871	0.197108	0.0795381	0.155944	0.171741	0.119082	0.14085
NONMEVIPP-PWY	methylerythritol phosphate pathway	25m_75m_110m_500m	Biosynthesis	Cofactor-Biosynthesis	0.555953	0.756318	0.546933	0.512579	0.491171	0.749415	0.35274	0.380677
PWY-2161	folate polyglutamylation	25m_75m_110m_500m	Biosynthesis	Cofactor-Biosynthesis	0.212509	0.22874	0.219506	0.271019	0.219595	0.179547	0.216708	0.152271
PWY-5381	pyridine nucleotide cycling (plants)	25m_75m_110m_500m	Biosynthesis	Cofactor-Biosynthesis	0.16482	0.0700978	0.164528	0.0648088	0.157005	0.078064	0.133672	0.159884
PWY-6147	6-hydroxymethyl-dihydropterin diphosphate biosynthesis I	25m_75m_110m_500m	Biosynthesis	Cofactor-Biosynthesis	0.104999	0.132817	0.108735	0.12078	0.0922935	0.132709	0.0669433	0.0761354
PWY-6708	ubiquinol-8 biosynthesis (prokaryotic)	25m_75m_110m_500m	Biosynthesis	Cofactor-Biosynthesis	0.0811549	0.0368936	0.0781915	0.0441878	0.089111	0.0858704	0.0995567	0.0609083
HEMESYN2-PWY	heme biosynthesis from uroporphyrinogen-III II	25m_75m_110m_500m	Biosynthesis	Cofactor-Biosynthesis	0.209999	0.0885445	0.209325	0.0883757	0.16284	0.124902	0.0931199	0.0532948
PWY-6613	tetrahydrofolate salvage from 5,10-methenyltetrahydrofolate	25m_75m_110m_500m	Biosynthesis	Cofactor-Biosynthesis	0.1347	0.0387382	0.119731	0.0382961	0.121997	0.117096	0.0995567	0.0380677
PWY-882	ascorbate biosynthesis I (L-galactose pathway)	25m_75m_110m_500m	Biosynthesis	Cofactor-Biosynthesis	0.201632	0.057185	0.230909	0.0795381	0.202091	0.171741	0.173366	0.10659
PWY-5791	1,4-dihydroxy-2-naphthoate biosynthesis II (plants)	25m_75m_110m_500m	Biosynthesis	Cofactor-Biosynthesis	0.176115	0.0645637	0.189777	0.0648088	0.155414	0.101483	0.0922616	0.0571015
PYRIDNUCSYN-PWY	NAD biosynthesis I (from aspartate)	25m_75m_110m_500m	Biosynthesis	Cofactor-Biosynthesis	0.258106	0.0977679	0.287517	0.12078	0.242933	0.140515	0.174653	0.171305
COA-PWY	coenzyme A biosynthesis	25m_75m_110m_500m	Biosynthesis	Cofactor-Biosynthesis	0.122987	0.0645637	0.154347	0.0530254	0.12518	0.179547	0.131312	0.0837489
CHLOROPHYLL-SYN	chlorophyllide a biosynthesis I	25m_75m_110m_500m	Biosynthesis	Cofactor-Biosynthesis	0.425436	0.291459	0.472	0.232723	0.306584	0.530835	0.092047	0.0532948
SAM-PWY	S-adenosyl-L-methionine biosynthesis	25m_75m_110m_500m	Biosynthesis	Cofactor-Biosynthesis	0.117549	0.103302	0.103034	0.12078	0.111389	0.179547	0.0984839	0.10659
PWY-5664	tetrahydrobiopterin biosynthesis II	25m_75m_110m_500m	Biosynthesis	Cofactor-Biosynthesis	0.092868	0.232429	0.109142	0.159076	0.0769112	0.156128	0.0568589	0.0571015
1CMET2-PWY	formylTHF biosynthesis I	25m_75m_110m_500m	Biosynthesis	Cofactor-Biosynthesis	0.528762	0.486995	0.532272	0.500795	0.484276	0.39032	0.494351	0.36545
PWY-5188	tetrapyrrole biosynthesis I	25m_75m_110m_500m	Biosynthesis	Cofactor-Biosynthesis	0.381512	0.190002	0.368559	0.185589	0.346366	0.616706	0.368403	0.293121
PWY-5837	1,4-dihydroxy-2-naphthoate biosynthesis I	25m_75m_110m_500m	Biosynthesis	Cofactor-Biosynthesis	0.176115	0.0645637	0.191406	0.0648088	0.155414	0.101483	0.0924762	0.0571015
THIOREDOX-PWY	thioredoxin pathway	25m_75m_110m_500m	Biosynthesis	Cofactor-Biosynthesis	0.148087	0.108836	0.147016	0.153184	0.137379	0.327869	0.108139	0.098976
NADPHOS-DEPHOS-PWY	NAD phosphorylation and dephosphorylation	25m_75m_110m_500m	Biosynthesis	Cofactor-Biosynthesis	0.29701	0.273012	0.280186	0.315207	0.254072	0.437158	0.19096	0.156078
PWY3DJ-35471	L-ascorbate biosynthesis VI	25m_75m_110m_500m	Biosynthesis	Cofactor-Biosynthesis	0.116294	0.116215	0.129912	0.0883757	0.136849	0.10929	0.126806	0.148464
PWY-6643	coenzyme M biosynthesis II	25m_75m_110m_500m	Biosynthesis	Cofactor-Biosynthesis	0.111693	0.0627191	0.125432	0.0736464	0.154353	0.132709	0.139251	0.110396
PWY-2201	folate transformations I	25m_75m_110m_500m	Biosynthesis	Cofactor-Biosynthesis	0.467268	0.453791	0.474443	0.480174	0.440251	0.359094	0.460879	0.327382
RIBOSYN2-PWY	flavin biosynthesis I (bacteria and plants)	25m_75m_110m_500m	Biosynthesis	Cofactor-Biosynthesis	0.330058	0.166021	0.300141	0.215047	0.279002	0.296643	0.197182	0.220793
NAGLIPASYN-PWY	lipid IVA biosynthesis	25m_75m_110m_500m	Biosynthesis	Cell-Structure-Biosynthesis	0.201214	0.151264	0.172673	0.15613	0.158596	0.187354	0.123373	0.125623
PWY-6386	UDP-N-acetylmuramoyl-pentapeptide biosynthesis II (lysine-containing)	25m_75m_110m_500m	Biosynthesis	Cell-Structure-Biosynthesis	0.463503	0.140196	0.468742	0.179697	0.380843	0.202966	0.271421	0.178918
PWY-6387	UDP-N-acetylmuramoyl-pentapeptide biosynthesis III (meso-DAP-containing)	25m_75m_110m_500m	Biosynthesis	Cell-Structure-Biosynthesis	0.5342	0.167866	0.544082	0.203264	0.442372	0.234192	0.311758	0.216986
UDPNAGSYN-PWY	UDP-N-acetyl-D-glucosamine biosynthesis I	25m_75m_110m_500m	Biosynthesis	Cell-Structure-Biosynthesis	0.312488	0.158642	0.333128	0.15613	0.258846	0.124902	0.198899	0.110396
ECASYN-PWY	enterobacterial common antigen biosynthesis	25m_75m_110m_500m	Biosynthesis	Cell-Structure-Biosynthesis	0.145995	0.0682531	0.157197	0.0648088	0.164961	0.140515	0.166071	0.0875557
SUCSYN-PWY	sucrose biosynthesis	25m_75m_110m_500m	Biosynthesis	Carbohydrates-Biosynthesis	0.581471	0.431655	0.559151	0.377069	0.51451	0.858704	0.391361	0.422551
PWY-5750	itaconate biosynthesis	25m_75m_110m_500m	Biosynthesis	Carbohydrates-Biosynthesis	0.30203	0.335731	0.324169	0.312261	0.316662	0.351288	0.280218	0.392097
GLUCONEO-PWY	gluconeogenesis I	25m_75m_110m_500m	Biosynthesis	Carbohydrates-Biosynthesis	0.996867	0.848552	1.02993	0.877865	0.905431	1.30367	0.799887	0.978339
PWY-66	GDP-L-fucose biosynthesis I (from GDP-D-mannose)	25m_75m_110m_500m	Biosynthesis	Carbohydrates-Biosynthesis	0.122151	0.0368936	0.119731	0.0500795	0.140562	0.124902	0.0849665	0.0380677
DTDPRHAMSYN-PWY	dTDP-L-rhamnose biosynthesis I	25m_75m_110m_500m	Biosynthesis	Carbohydrates-Biosynthesis	0.148087	0.0590297	0.152718	0.0648088	0.157005	0.10929	0.17122	0.098976
PWY-5659	GDP-mannose biosynthesis	25m_75m_110m_500m	Biosynthesis	Carbohydrates-Biosynthesis	0.255596	0.0811658	0.272041	0.0913215	0.242403	0.179547	0.20083	0.137044
PWY-4821	UDP-D-xylose and UDP-D-glucuronate biosynthesis	25m_75m_110m_500m	Biosynthesis	Carbohydrates-Biosynthesis	0.104581	0.0700978	0.11688	0.0559712	0.121467	0.0936768	0.093549	0.0380677
PWY-622	starch biosynthesis	25m_75m_110m_500m	Biosynthesis	Carbohydrates-Biosynthesis	0.274421	0.118059	0.29444	0.0913215	0.217473	0.28103	0.133672	0.125623
PWY-5921	L-glutamine biosynthesis II (tRNA-dependent)	25m_75m_110m_500m	Biosynthesis	Aminoacyl-tRNAs-Charging	0.211672	0.136506	0.217063	0.132563	0.223838	0.312256	0.297812	0.293121
TRNA-CHARGING-PWY	tRNA charging	25m_75m_110m_500m	Biosynthesis	Aminoacyl-tRNAs-Charging	2.69568	1.32263	2.6524	1.26966	2.56618	1.86573	2.25741	1.21055
GLYSYN-PWY	glycine biosynthesis I	25m_75m_110m_500m	Biosynthesis	Amino-Acid-Biosynthesis	0.118804	0.149419	0.111993	0.194426	0.11351	0.101483	0.106208	0.0532948
TRPSYN-PWY	tryptophan biosynthesis	25m_75m_110m_500m	Biosynthesis	Amino-Acid-Biosynthesis	0.302448	0.116215	0.294847	0.0677547	0.260437	0.148322	0.218853	0.156078
HOMOSER-THRESYN-PWY	threonine biosynthesis from homoserine	25m_75m_110m_500m	Biosynthesis	Amino-Acid-Biosynthesis	0.130099	0.0645637	0.131541	0.0854298	0.124649	0.140515	0.159849	0.156078
ADENOSYLHOMOCYSCAT-PWY	methionine salvage II (mammalia)	25m_75m_110m_500m	Biosynthesis	Amino-Acid-Biosynthesis	0.136374	0.121749	0.134799	0.138455	0.133136	0.0858704	0.160492	0.133237
PWY-6549	glutamine biosynthesis III	25m_75m_110m_500m	Biosynthesis	Amino-Acid-Biosynthesis	0.882664	1.25992	0.936262	1.19307	0.874666	1.4598	0.866401	1.29811
CITRULBIO-PWY	citrulline biosynthesis	25m_75m_110m_500m	Biosynthesis	Amino-Acid-Biosynthesis	0.695673	0.608744	0.653632	0.61863	0.606803	0.546448	0.472036	0.597663
PWY-4981	proline biosynthesis II (from arginine)	25m_75m_110m_500m	Biosynthesis	Amino-Acid-Biosynthesis	0.0769717	0.0498063	0.0997756	0.0471337	0.0917631	0.140515	0.0858248	0.0685218
ARGININE-SYN4-PWY	arginine biosynthesis IV	25m_75m_110m_500m	Biosynthesis	Amino-Acid-Biosynthesis	0.2397	0.14573	0.233353	0.126672	0.224369	0.265418	0.232156	0.255053
CYSTSYN-PWY	cysteine biosynthesis I	25m_75m_110m_500m	Biosynthesis	Amino-Acid-Biosynthesis	0.186154	0.496218	0.179189	0.780652	0.160188	0.616706	0.100415	0.281701
ILEUSYN-PWY	isoleucine biosynthesis I (from threonine)	25m_75m_110m_500m	Biosynthesis	Amino-Acid-Biosynthesis	0.632088	0.634569	0.597839	0.73941	0.60309	0.788447	0.633816	0.837489
HISTSYN-PWY	histidine biosynthesis	25m_75m_110m_500m	Biosynthesis	Amino-Acid-Biosynthesis	0.370635	0.210293	0.40236	0.179697	0.33947	0.429352	0.33064	0.270281
PWY0-901	selenocysteine biosynthesis I (bacteria)	25m_75m_110m_500m	Biosynthesis	Amino-Acid-Biosynthesis	0.171095	0.0700978	0.166157	0.0559712	0.172387	0.101483	0.145688	0.110396
PROSYN-PWY	proline biosynthesis I	25m_75m_110m_500m	Biosynthesis	Amino-Acid-Biosynthesis	0.199959	0.0866999	0.170229	0.126672	0.171326	0.0936768	0.111572	0.159884
PWY-5344	homocysteine biosynthesis	25m_75m_110m_500m	Biosynthesis	Amino-Acid-Biosynthesis	0.106673	0.252721	0.0965176	0.185589	0.110858	0.28103	0.0819626	0.0799421
LEUSYN-PWY	leucine biosynthesis	25m_75m_110m_500m	Biosynthesis	Amino-Acid-Biosynthesis	0.505336	0.431655	0.502136	0.421257	0.533074	0.413739	0.476327	0.468233
PWY-5101	isoleucine biosynthesis II	25m_75m_110m_500m	Biosynthesis	Amino-Acid-Biosynthesis	0.572268	0.621657	0.553449	0.727626	0.567022	0.78064	0.623946	0.810842
PWY-3941	beta-alanine biosynthesis II	25m_75m_110m_500m	Biosynthesis	Amino-Acid-Biosynthesis	0.178624	0.180778	0.156383	0.162022	0.156475	0.148322	0.13217	0.0875557
SERSYN-PWY	serine biosynthesis	25m_75m_110m_500m	Biosynthesis	Amino-Acid-Biosynthesis	0.20958	0.147574	0.200773	0.138455	0.166022	0.265418	0.184523	0.14085
PWY490-4	asparagine biosynthesis III (tRNA-dependent)	25m_75m_110m_500m	Biosynthesis	Amino-Acid-Biosynthesis	0.216692	0.160487	0.22195	0.144347	0.224899	0.366901	0.244601	0.312155
PWY-5041	S-adenosyl-L-methionine cycle II	25m_75m_110m_500m	Biosynthesis	Amino-Acid-Biosynthesis	0.273166	0.352334	0.267154	0.441878	0.258316	0.515222	0.266915	0.277894
GLUTORN-PWY	ornithine biosynthesis	25m_75m_110m_500m	Biosynthesis	Amino-Acid-Biosynthesis	0.298265	0.2601	0.303807	0.244506	0.268924	0.460578	0.267344	0.354029
GLUGLNSYN-PWY	glutamate biosynthesis IV	25m_75m_110m_500m	Biosynthesis	Amino-Acid-Biosynthesis	0.0694418	0.143885	0.074119	0.114888	0.0678941	0.0936768	0.0924762	0.110396
ALANINE-VALINESYN-PWY	alanine biosynthesis I	25m_75m_110m_500m	Biosynthesis	Amino-Acid-Biosynthesis	0.147668	0.0940786	0.130726	0.0648088	0.136849	0.132709	0.145044	0.12943
GLUTSYN-PWY	glutamate biosynthesis I	25m_75m_110m_500m	Biosynthesis	Amino-Acid-Biosynthesis	0.343863	0.400295	0.331907	0.385907	0.297567	0.265418	0.219711	0.270281
VALSYN-PWY	valine biosynthesis	25m_75m_110m_500m	Biosynthesis	Amino-Acid-Biosynthesis	0.554698	0.606899	0.53268	0.709951	0.551109	0.765027	0.581892	0.795615
HOMOSER-METSYN-PWY	methionine biosynthesis I	25m_75m_110m_500m	Biosynthesis	Amino-Acid-Biosynthesis	0.286552	0.230585	0.300141	0.24156	0.269985	0.234192	0.273996	0.243633
PWY-5097	lysine biosynthesis VI	25m_75m_110m_500m	Biosynthesis	Amino-Acid-Biosynthesis	0.48191	0.304372	0.497249	0.321098	0.431233	0.577674	0.357675	0.281701
PWY-4341	glutamate biosynthesis V	25m_75m_110m_500m	Biosynthesis	Amino-Acid-Biosynthesis	0.105418	0.125438	0.125839	0.141401	0.102902	0.124902	0.107925	0.186532
ARGSYNBSUB-PWY	arginine biosynthesis II (acetyl cycle)	25m_75m_110m_500m	Biosynthesis	Amino-Acid-Biosynthesis	0.807784	0.45748	0.827119	0.450716	0.74153	0.827479	0.693249	0.597663
HOMOSERSYN-PWY	homoserine biosynthesis	25m_75m_110m_500m	Biosynthesis	Amino-Acid-Biosynthesis	0.256433	0.11437	0.27815	0.132563	0.228082	0.117096	0.225719	0.121817
DAPLYSINESYN-PWY	lysine biosynthesis I	25m_75m_110m_500m	Biosynthesis	Amino-Acid-Biosynthesis	0.543822	0.380004	0.559151	0.394745	0.495414	0.47619	0.430197	0.315962
TYRSYN	tyrosine biosynthesis I	25m_75m_110m_500m	Biosynthesis	Amino-Acid-Biosynthesis	0.076135	0.0405829	0.0765625	0.0530254	0.061529	0.0858704	0.0609356	0.0761354
PWY-702	methionine biosynthesis II	25m_75m_110m_500m	Biosynthesis	Amino-Acid-Biosynthesis	0.145995	0.105147	0.137242	0.117834	0.146927	0.117096	0.190102	0.163691
PWY0-1021	alanine biosynthesis III	25m_75m_110m_500m	Biosynthesis	Amino-Acid-Biosynthesis	0.15227	0.156798	0.177967	0.162022	0.172918	0.148322	0.154485	0.156078
GLUTSYNIII-PWY	glutamate biosynthesis III	25m_75m_110m_500m	Biosynthesis	Amino-Acid-Biosynthesis	0.378165	0.444567	0.36245	0.438932	0.340531	0.28103	0.275497	0.308348
PWY-6164	3-dehydroquinate biosynthesis I	25m_75m_110m_500m	Biosynthesis	AROMATIC-COMPOUNDS-BIOSYN	0.16231	0.1734	0.160863	0.188535	0.149049	0.19516	0.131526	0.0951692
PWY-6163	chorismate biosynthesis from 3-dehydroquinate	25m_75m_110m_500m	Biosynthesis	AROMATIC-COMPOUNDS-BIOSYN	0.28697	0.118059	0.296476	0.0972132	0.26362	0.218579	0.232585	0.125623
PWY-6435	4-hydroxybenzoate biosynthesis V	25m_75m_110m_500m	Biosynthesis	AROMATIC-COMPOUNDS-BIOSYN	0.37942	0.566316	0.323354	0.559712	0.395165	0.47619	0.412388	0.555788
PWY-5143	fatty acid activation	25m_75m_110m_500m	Activation-Inactivation-Interconversion	Activation	0.216692	0.162332	0.215841	0.164968	0.218004	0.117096	0.223359	0.14085
PWY-5340	sulfate activation for sulfonation	25m_75m_110m_500m	Activation-Inactivation-Interconversion	Activation	0.103744	0.178934	0.104663	0.173805	0.0726679	0.28103	0.112001	0.133237
